# Supplementary material for: Low-frequency lattice vibrations from atomic displacement parameters of α-FOX-7, a high energy density material
Source: Acta Crystallogr B Struct Sci Cryst Eng Mater. 2022 May 11;78(Pt 3):376–84. doi: 10.1107/S2052520622002700 (PMC9254589; doi:10.1107/S2052520622002700)
Supplement: Supplementary file 1 [file b-78-00376-sup1.cif]

##############################################################################
#                                                                            #
# This CIF contains the data in a paper accepted for publication in          #
# Acta Crystallographica Section B. It conforms to the requirements of       #
# Notes for Authors for Acta Crystallographica Section B, and has been       #
# peer reviewed under the auspices of the IUCr Commission on Journals.       #
#                                                                            #
# Full details of the Crystallographic Information File format               #
# are given in the paper "The Crystallographic Information File (CIF):       #
# a New Standard Archive File for Crystallography" by S. R. Hall, F. H.      #
# Allen and I. D. Brown [Acta Cryst. (1991), A47, 655-685].                  #
#                                                                            #
# The current version of the core CIF dictionary is obtainable from          #
# ftp://ftp.iucr.org/pub/cif_core.dic.                                       #
#                                                                            #
# Software is freely available for graphical display of the structure(s)     #
# in this CIF. For information consult the CIF software page                 #
# http://www.iucr.org/resources/cif/software.                                #
#                                                                            #
# This file may be used for bona fide research purposes within the           #
# scientific community so long as proper attribution is given to the journal # 
# article from which it was obtained.                                        #
#                                                                            #
##############################################################################
data_080
_audit_creation_method
;
Olex2 1.3
(compiled 2020.11.12 svn.r5f609507 for OlexSys, GUI svn.r6408)
;
_chemical_name_systematic     '1,1-Diamino-2,2-dinitroethylene'
_chemical_formula_moiety     'C2 H4 N4 O4'
_chemical_formula_sum     'C2 H4 N4 O4'
_chemical_formula_weight     148.079
_space_group_crystal_system     monoclinic
_space_group_name_H-M_alt     'P 1 21/n 1'
_space_group_name_Hall     '-P 2yn'
loop_
    _space_group_symop_id
    _space_group_symop_operation_xyz
    1 x,y,z
    2 -x+1/2,y+1/2,-z+1/2
    3 -x,-y,-z
    4 x-1/2,-y-1/2,z-1/2
_cell_length_a     6.91290(10)
_cell_length_b     6.48720(10)
_cell_length_c     11.2465(2)
_cell_angle_alpha     90
_cell_angle_beta     90.4816(15)
_cell_angle_gamma     90
_cell_volume     504.336(14)
_cell_formula_units_Z     4
_cell_measurement_reflns_used     2137
_cell_measurement_theta_min     3.2190
_cell_measurement_theta_max     32.8210
_cell_measurement_temperature     80.0
_exptl_crystal_description     block
_exptl_crystal_colour     'clear yellow'
_exptl_crystal_size_max     0.2
_exptl_crystal_size_mid     0.1
_exptl_crystal_size_min     0.1
_exptl_crystal_density_diffrn     1.950
_exptl_crystal_F_000     304.164
_exptl_absorpt_coefficient_mu     0.156
_exptl_absorpt_correction_type     multi-scan
_exptl_absorpt_process_details
;
CrysAlisPro 1.171.40.67a (Rigaku OD, 2019)
Empirical absorption correction using spherical harmonics,
implemented in SCALE3 ABSPACK scaling algorithm.
;
_exptl_absorpt_correction_T_min     0.70056
_exptl_absorpt_correction_T_max     1.00000
_diffrn_ambient_temperature     80.0
_diffrn_source
;
European Synchrotron Radiation Facility (ESRF), BM01 - The Swiss-Norwegian
Beamlines
;
_diffrn_radiation_type     synchrotron
_diffrn_radiation_wavelength     0.66418
_diffrn_radiation_monochromator     'silicon 111'
_diffrn_measurement_device_type     'BM01 ESRF 2M 20210501'
_diffrn_measurement_device     'one-circle diffractometer'
_diffrn_measurement_method     '\w scans'
_diffrn_detector     'Hybrid Pixel Array Detector'
_diffrn_detector_area_resol_mean     5.8140
loop_
    _diffrn_refln_index_h
    _diffrn_refln_index_k
    _diffrn_refln_index_l
    0 0 2
    0 0 -3
    0 0 3
    0 0 -4
    0 0 4
    0 0 5
    0 0 -5
    0 0 -6
    0 0 6
    0 0 7
    0 0 -7
    0 0 -8
    0 0 8
    0 0 11
    0 0 -12
    0 0 12
    0 -1 0
    0 1 0
    0 1 1
    0 -1 -1
    0 1 2
    0 -1 -2
    0 1 -2
    0 -1 2
    0 -1 3
    0 1 3
    0 -1 -3
    0 1 -3
    0 1 4
    0 -1 4
    0 -1 -4
    0 1 -4
    0 -1 5
    0 1 5
    0 1 -5
    0 1 6
    0 1 -6
    0 -1 -6
    0 1 7
    0 -1 -7
    0 1 -8
    0 -1 8
    0 -1 9
    0 1 -9
    0 -1 10
    0 1 -10
    0 -1 -10
    0 -1 -11
    0 1 11
    0 -1 11
    0 1 -11
    0 1 -12
    0 1 12
    0 -1 12
    0 -1 -12
    0 2 0
    0 -2 0
    0 -2 1
    0 2 -1
    0 2 1
    0 -2 -1
    0 -2 -2
    0 2 2
    0 -2 -3
    0 2 3
    0 2 -4
    0 -2 4
    0 2 -5
    0 -2 5
    0 2 -6
    0 2 6
    0 -2 7
    0 2 7
    0 -2 -7
    0 2 -7
    0 2 8
    0 2 -8
    0 -2 8
    0 -2 -8
    0 -2 -9
    0 2 9
    0 2 -9
    0 -2 9
    0 2 10
    0 -2 -10
    0 2 -10
    0 -2 10
    0 -2 11
    0 2 11
    0 2 -11
    0 2 12
    0 2 -12
    0 3 0
    0 -3 0
    0 -3 -1
    0 3 1
    0 -3 1
    0 3 -1
    0 3 -2
    0 -3 -2
    0 -3 2
    0 3 2
    0 3 3
    0 -3 -3
    0 -3 3
    0 3 -3
    0 -3 -4
    0 3 4
    0 -3 4
    0 3 -4
    0 3 5
    0 -3 5
    0 -3 -5
    0 3 6
    0 -3 -6
    0 -3 7
    0 -3 -7
    0 3 7
    0 -3 -8
    0 3 8
    0 -3 8
    0 3 9
    0 -3 -9
    0 -3 9
    0 3 10
    0 -3 -10
    0 3 11
    0 -3 -11
    0 3 -12
    0 -3 12
    0 4 0
    0 -4 0
    0 4 1
    0 -4 -1
    0 -4 1
    0 4 -1
    0 4 2
    0 -4 2
    0 -4 -2
    0 -4 3
    0 4 3
    0 -4 -3
    0 4 -3
    0 -4 4
    0 4 4
    0 -4 -4
    0 4 -4
    0 -4 -5
    0 -4 -6
    0 4 6
    0 4 -7
    0 4 7
    0 -4 -7
    0 -4 7
    0 -4 8
    0 4 -8
    0 -4 9
    0 4 -9
    0 4 -10
    0 -4 10
    0 4 11
    0 -4 11
    0 4 -11
    0 -4 -11
    0 -4 12
    0 -5 0
    0 5 0
    0 5 1
    0 5 -1
    0 -5 -1
    0 -5 1
    0 5 2
    0 5 -2
    0 -5 -2
    0 -5 2
    0 -5 3
    0 5 -3
    0 -5 -3
    0 5 3
    0 5 4
    0 5 -4
    0 -5 4
    0 -5 -5
    0 5 -5
    0 5 5
    0 -5 5
    0 -5 6
    0 -5 -6
    0 5 6
    0 5 -6
    0 5 -7
    0 -5 -7
    0 5 7
    0 -5 7
    0 5 8
    0 -5 8
    0 5 -8
    0 -5 -8
    0 5 9
    0 5 -9
    0 -5 9
    0 -5 -9
    0 -5 -10
    0 5 10
    0 5 -11
    0 -5 11
    0 6 0
    0 -6 0
    0 -6 -1
    0 6 1
    0 -6 1
    0 6 -1
    0 -6 2
    0 6 -2
    0 -6 -3
    0 6 3
    0 -6 -4
    0 6 5
    0 -6 -5
    0 -6 5
    0 -6 6
    0 6 -6
    0 6 -7
    0 -6 7
    0 -6 8
    0 6 -8
    0 -6 -9
    0 6 9
    0 -6 9
    0 6 -9
    0 -6 10
    0 6 -10
    0 -6 11
    0 7 0
    0 -7 0
    0 -7 1
    0 7 1
    0 7 -1
    0 -7 -1
    0 7 -2
    0 -7 -2
    0 7 2
    0 -7 2
    0 7 3
    0 7 -3
    0 -7 3
    0 7 -4
    0 7 4
    0 -7 4
    0 -7 -4
    0 -7 -5
    0 7 5
    0 -7 5
    0 -7 6
    0 7 6
    0 -7 -6
    0 -7 -7
    0 7 7
    0 7 8
    0 7 -8
    0 -7 8
    0 -7 -8
    0 7 9
    0 7 -9
    0 -7 -9
    0 -7 9
    0 -7 10
    0 7 -10
    0 8 0
    0 -8 0
    0 -8 -1
    0 -8 1
    0 8 -1
    0 8 1
    0 8 -2
    0 -8 2
    0 -8 -2
    0 8 2
    0 -8 3
    0 8 -3
    0 8 -4
    0 -8 4
    0 -8 -4
    0 8 4
    0 -8 -5
    0 8 -5
    0 8 5
    0 8 6
    0 8 -6
    0 -8 -6
    0 -8 6
    0 -8 -7
    0 8 7
    0 8 8
    0 -8 8
    0 -8 -8
    0 8 -8
    0 -8 9
    0 8 -9
    0 9 0
    0 -9 0
    0 -9 -1
    0 -9 1
    0 9 1
    0 9 -1
    0 9 2
    0 9 -2
    0 -9 3
    0 9 3
    0 9 -3
    0 -9 -3
    0 -9 4
    0 -9 -4
    0 9 4
    0 9 -4
    0 9 5
    0 -9 -5
    0 -9 6
    0 9 6
    0 9 -6
    0 -9 -6
    0 9 -7
    0 -9 7
    0 9 -8
    0 -9 8
    0 -10 1
    0 10 -1
    0 -10 2
    0 10 -2
    0 -10 -3
    0 10 -3
    0 -10 3
    0 10 3
    0 10 4
    0 -10 -4
    0 -10 4
    0 10 5
    0 -10 5
    0 -10 -5
    0 10 -5
    -1 0 10
    -1 0 9
    1 0 -9
    1 0 -8
    -1 0 8
    1 0 -7
    -1 0 7
    -1 0 1
    1 0 -1
    -1 0 0
    1 0 0
    -1 0 -1
    1 0 1
    -1 0 -2
    1 0 2
    -1 0 -3
    1 0 3
    -1 0 -4
    1 0 4
    1 0 6
    1 0 7
    -1 0 -7
    -1 0 -8
    1 0 8
    -1 0 -9
    1 0 9
    -1 0 -10
    1 0 10
    1 0 11
    -1 0 -11
    1 0 12
    -1 0 -12
    1 0 13
    -1 -1 12
    -1 -1 11
    1 1 -11
    -1 -1 10
    1 1 -10
    -1 -1 9
    -1 1 9
    1 1 -9
    1 1 -8
    1 -1 -8
    -1 1 7
    1 1 -7
    1 1 -6
    -1 -1 6
    -1 1 6
    1 1 -5
    -1 -1 5
    -1 1 4
    -1 -1 4
    1 1 -4
    1 -1 -3
    -1 1 3
    1 1 -3
    -1 -1 3
    -1 -1 2
    1 -1 -2
    -1 1 1
    1 -1 -1
    1 1 -1
    -1 -1 1
    1 -1 0
    -1 1 0
    -1 -1 0
    1 1 0
    1 -1 1
    1 1 1
    -1 -1 -1
    -1 1 -1
    1 -1 2
    -1 -1 -2
    1 1 2
    -1 1 -2
    -1 1 -3
    1 -1 3
    -1 -1 -3
    1 1 3
    1 -1 5
    -1 1 -5
    -1 -1 -6
    1 1 6
    1 -1 6
    1 1 7
    1 -1 7
    -1 1 -7
    -1 -1 -7
    1 -1 8
    -1 1 -8
    1 1 8
    -1 -1 -8
    -1 1 -9
    1 -1 9
    1 1 9
    1 1 10
    1 -1 10
    -1 -1 -10
    -1 1 -10
    1 1 11
    -1 -1 -11
    1 -1 11
    -1 -1 -12
    1 -1 12
    1 1 12
    -1 -2 12
    -1 -2 11
    1 2 -11
    -1 2 11
    1 2 -10
    -1 -2 10
    -1 2 10
    -1 2 9
    1 -2 -9
    1 2 -9
    -1 -2 9
    1 -2 -8
    -1 2 8
    1 2 -8
    -1 -2 8
    -1 2 7
    -1 -2 7
    1 2 -7
    1 -2 -7
    1 -2 -6
    -1 2 6
    -1 2 5
    1 -2 -5
    -1 2 4
    1 -2 -3
    -1 2 3
    -1 2 2
    1 -2 -2
    -1 2 1
    1 -2 -1
    -1 2 -2
    1 -2 2
    1 2 2
    -1 -2 -2
    -1 2 -3
    -1 -2 -3
    1 2 3
    1 -2 3
    -1 -2 -4
    -1 2 -4
    1 -2 4
    1 2 4
    -1 2 -5
    1 2 5
    -1 -2 -5
    1 -2 5
    1 -2 6
    -1 -2 -6
    1 2 6
    1 2 7
    1 -2 7
    -1 -2 -7
    -1 2 -7
    1 -2 8
    1 2 8
    -1 2 -8
    -1 -2 -8
    1 -2 9
    1 2 9
    -1 2 -9
    -1 2 -10
    1 2 10
    -1 -2 -10
    1 -2 10
    -1 -2 -11
    1 2 11
    -1 -2 -12
    -1 2 -12
    1 -2 12
    1 2 12
    1 -2 13
    -1 3 11
    1 3 -11
    1 -3 -11
    -1 -3 11
    1 3 -10
    -1 -3 10
    -1 3 10
    1 -3 -10
    -1 -3 9
    1 3 -9
    1 -3 -9
    -1 3 9
    1 3 -8
    -1 -3 8
    -1 3 8
    1 -3 -8
    -1 3 7
    1 -3 -7
    -1 -3 7
    1 3 -7
    1 3 -6
    1 -3 -6
    -1 -3 6
    -1 3 6
    -1 -3 5
    1 -3 -5
    1 3 -5
    -1 3 5
    1 3 -4
    1 -3 -4
    -1 -3 4
    -1 3 4
    1 3 -3
    -1 -3 3
    -1 3 3
    1 -3 -3
    -1 -3 2
    -1 3 2
    1 -3 -2
    1 3 -2
    -1 -3 1
    -1 3 1
    1 3 -1
    1 -3 -1
    -1 3 0
    1 3 0
    1 -3 0
    1 3 1
    1 -3 1
    -1 -3 -1
    -1 3 -1
    -1 3 -2
    1 -3 2
    -1 -3 -2
    1 3 2
    -1 -3 -3
    1 -3 3
    -1 3 -3
    1 3 3
    1 -3 4
    -1 3 -4
    1 3 4
    -1 3 -5
    1 3 5
    1 -3 5
    -1 -3 -5
    1 -3 6
    -1 -3 -6
    1 -3 7
    1 3 7
    -1 -3 -7
    -1 3 -7
    1 3 8
    -1 -3 -8
    -1 3 -9
    1 -3 9
    -1 -3 -9
    1 3 9
    -1 3 -10
    1 -3 10
    1 -3 11
    1 3 11
    -1 3 -11
    -1 -3 -11
    1 -3 12
    1 3 12
    -1 -3 -12
    -1 3 -12
    -1 -4 11
    1 4 -11
    1 4 -10
    -1 -4 10
    1 -4 -10
    -1 4 10
    1 -4 -9
    -1 4 9
    1 4 -9
    -1 -4 9
    -1 4 8
    1 -4 -8
    1 4 -8
    -1 -4 8
    1 -4 -7
    -1 4 7
    1 -4 -6
    -1 4 6
    1 4 -5
    1 -4 -5
    -1 4 5
    1 -4 -4
    -1 -4 4
    1 4 -4
    -1 -4 3
    1 4 -3
    1 -4 -3
    -1 4 3
    1 4 -2
    -1 4 2
    1 -4 -2
    -1 -4 2
    1 -4 -1
    -1 -4 1
    1 4 -1
    -1 4 1
    1 -4 0
    -1 4 0
    -1 -4 0
    -1 -4 -1
    1 4 1
    -1 4 -1
    1 -4 1
    -1 4 -2
    -1 -4 -2
    1 -4 2
    1 4 2
    -1 -4 -3
    1 4 3
    -1 4 -5
    1 -4 5
    1 -4 6
    -1 -4 -6
    -1 4 -7
    1 -4 7
    1 4 7
    -1 -4 -7
    1 4 8
    -1 -4 -8
    -1 4 -8
    1 -4 8
    1 -4 9
    -1 4 -9
    1 4 9
    -1 -4 -9
    -1 4 -10
    -1 -4 -10
    1 -4 10
    1 4 10
    1 4 11
    -1 -4 -11
    1 5 -11
    -1 -5 11
    -1 5 10
    1 -5 -10
    -1 -5 10
    1 5 -10
    -1 -5 9
    1 5 -9
    1 -5 -9
    -1 5 9
    1 -5 -8
    -1 5 8
    1 5 -8
    -1 -5 8
    1 -5 -7
    -1 -5 7
    1 5 -7
    -1 5 7
    -1 5 6
    1 5 -6
    1 -5 -6
    1 5 -5
    1 -5 -5
    -1 5 5
    1 5 -4
    1 -5 -4
    -1 -5 4
    -1 5 4
    -1 5 3
    1 5 -3
    -1 -5 3
    1 5 -2
    1 -5 -2
    -1 5 2
    -1 -5 2
    1 5 -1
    -1 -5 1
    -1 5 1
    1 -5 -1
    -1 5 0
    -1 -5 0
    1 -5 0
    1 -5 1
    1 5 1
    -1 5 -1
    -1 -5 -1
    1 5 2
    -1 -5 -2
    -1 5 -2
    1 -5 2
    -1 -5 -3
    -1 5 -3
    1 -5 3
    1 5 3
    1 -5 4
    -1 -5 -4
    -1 5 -4
    1 5 4
    1 -5 5
    -1 5 -5
    1 5 5
    -1 -5 -5
    -1 -5 -6
    1 5 6
    1 -5 6
    -1 -5 -7
    1 5 7
    -1 5 -7
    1 -5 7
    -1 -5 -8
    1 5 8
    -1 -5 -9
    1 5 9
    -1 5 -9
    1 -5 9
    -1 -5 -10
    1 -5 10
    -1 5 -10
    1 5 10
    -1 5 -11
    1 -5 11
    1 -5 12
    -1 -6 10
    1 6 -10
    1 6 -9
    -1 -6 9
    1 -6 -8
    -1 6 8
    -1 -6 8
    1 6 -8
    1 6 -7
    -1 -6 7
    1 -6 -7
    -1 6 7
    -1 6 6
    1 -6 -6
    1 6 -6
    1 -6 -5
    -1 6 5
    1 -6 -4
    -1 6 4
    -1 6 3
    1 -6 -3
    -1 6 2
    1 -6 -2
    -1 -6 2
    -1 6 1
    1 -6 -1
    -1 -6 1
    1 -6 0
    -1 6 0
    1 6 0
    -1 -6 0
    -1 -6 -1
    1 6 1
    -1 6 -1
    1 -6 1
    1 6 2
    1 -6 4
    -1 6 -4
    1 -6 5
    -1 6 -5
    -1 6 -6
    1 6 6
    1 -6 6
    -1 -6 -6
    1 -6 7
    -1 6 -7
    -1 -6 -7
    1 6 7
    -1 -6 -8
    1 -6 8
    1 6 8
    -1 6 -8
    1 -6 9
    -1 -6 -9
    -1 6 -9
    1 6 9
    1 6 10
    -1 -6 -10
    1 -6 11
    -1 6 -11
    -1 -7 10
    -1 -7 9
    1 7 -9
    1 7 -8
    1 -7 -8
    -1 7 8
    -1 -7 8
    -1 7 7
    1 -7 -7
    1 -7 -6
    -1 7 6
    1 -7 -5
    1 7 -5
    -1 -7 5
    -1 7 5
    1 -7 -4
    -1 -7 4
    -1 7 4
    -1 7 3
    1 7 -3
    1 -7 -3
    -1 -7 3
    -1 7 2
    1 7 -2
    -1 -7 2
    -1 -7 1
    1 7 -1
    1 -7 -1
    -1 7 1
    -1 7 0
    -1 -7 0
    1 -7 0
    1 7 0
    1 -7 1
    -1 -7 -1
    -1 7 -1
    1 7 1
    -1 -7 -2
    1 -7 2
    -1 7 -2
    1 -7 3
    -1 -7 -3
    -1 7 -3
    1 7 3
    1 7 4
    -1 -7 -4
    -1 7 -4
    1 -7 4
    1 7 5
    -1 -7 -5
    -1 -7 -6
    1 7 6
    -1 7 -7
    1 -7 7
    -1 7 -8
    1 -7 8
    -1 -7 -9
    -1 7 -9
    1 7 9
    1 -7 9
    -1 7 -10
    1 -7 10
    1 -7 11
    -1 -8 9
    -1 -8 8
    1 8 -8
    1 -8 -7
    -1 8 7
    -1 -8 6
    -1 8 6
    1 8 -6
    1 -8 -6
    -1 8 5
    -1 -8 5
    1 -8 -5
    -1 8 4
    1 -8 -4
    -1 -8 4
    1 -8 -3
    -1 -8 3
    1 8 -3
    -1 8 3
    1 8 -2
    1 -8 -2
    -1 -8 2
    1 8 -1
    -1 8 1
    -1 -8 1
    1 -8 -1
    -1 8 0
    -1 -8 0
    1 -8 0
    1 8 0
    1 -8 1
    1 8 1
    -1 -8 -1
    -1 8 -1
    1 8 2
    -1 8 -2
    1 -8 2
    -1 -8 -2
    -1 8 -3
    1 8 3
    1 -8 3
    1 8 4
    1 -8 4
    -1 -8 -4
    -1 8 -4
    -1 8 -5
    1 -8 5
    1 8 5
    -1 -8 -5
    -1 -8 -6
    1 8 6
    1 8 7
    -1 8 -7
    -1 -8 -7
    1 -8 7
    1 -8 8
    -1 8 -8
    1 -8 9
    -1 8 -9
    1 9 -8
    -1 -9 8
    -1 -9 7
    1 9 -7
    -1 9 6
    1 9 -6
    -1 -9 6
    1 -9 -6
    -1 9 5
    1 -9 -5
    -1 9 4
    1 -9 -4
    1 9 -4
    1 -9 -3
    -1 -9 3
    -1 9 3
    1 9 -3
    1 9 -2
    -1 9 2
    1 -9 -2
    -1 -9 2
    -1 9 1
    -1 -9 1
    1 9 -1
    1 9 0
    1 -9 0
    -1 -9 0
    -1 9 0
    -1 -9 -1
    1 -9 1
    1 9 1
    -1 9 -1
    -1 -9 -2
    -1 9 -2
    1 -9 2
    1 9 2
    -1 -9 -3
    -1 9 -3
    1 -9 3
    -1 -9 -4
    1 9 4
    1 -9 5
    -1 -9 -5
    1 9 5
    -1 9 -6
    1 -9 6
    1 9 7
    -1 -9 -7
    -1 9 -7
    1 -9 7
    -1 9 -9
    1 -9 9
    -1 10 5
    1 10 -5
    1 -10 -5
    -1 -10 5
    1 -10 -4
    -1 -10 4
    -1 10 4
    1 -10 -3
    -1 -10 3
    -1 10 3
    -1 -10 2
    1 10 -2
    1 10 -1
    -1 -10 1
    1 -10 0
    1 10 0
    -1 -10 0
    -1 10 0
    -1 -10 -1
    1 -10 1
    1 10 1
    1 10 2
    1 -10 2
    -1 10 -2
    -1 -10 -3
    -1 10 -3
    1 -10 3
    1 10 3
    -1 -10 -4
    -1 10 -4
    1 10 4
    -1 -10 -5
    1 10 5
    2 0 -4
    -2 0 4
    -2 0 3
    2 0 -3
    2 0 -2
    -2 0 2
    2 0 -1
    -2 0 1
    2 0 0
    -2 0 0
    2 0 1
    -2 0 -1
    2 0 3
    -2 0 -3
    -2 0 -4
    2 0 4
    2 0 5
    -2 0 -5
    2 0 6
    -2 0 -6
    2 0 7
    -2 0 -7
    -2 0 -8
    2 0 8
    2 0 9
    -2 0 -9
    2 0 11
    -2 0 -11
    2 0 12
    -2 0 -12
    -2 0 -13
    2 0 13
    2 1 -8
    -2 -1 8
    2 1 -7
    -2 -1 7
    -2 -1 6
    2 1 -6
    2 -1 -5
    2 1 -5
    -2 -1 4
    2 1 -4
    2 -1 -3
    -2 1 3
    2 1 -3
    -2 -1 3
    -2 -1 2
    2 -1 -2
    2 1 -2
    -2 1 2
    -2 1 1
    2 -1 -1
    -2 -1 1
    2 1 -1
    -2 1 0
    2 -1 0
    2 1 0
    -2 -1 0
    2 -1 2
    -2 1 -2
    2 1 2
    -2 -1 -2
    -2 -1 -3
    2 -1 3
    2 1 3
    -2 1 -3
    -2 1 -4
    2 1 4
    2 -1 4
    -2 -1 -4
    -2 1 -5
    2 1 5
    2 -1 5
    -2 -1 -5
    2 -1 6
    2 1 6
    -2 1 -6
    -2 -1 -6
    -2 -1 -7
    2 -1 7
    -2 1 -7
    -2 -1 -8
    2 -1 8
    -2 1 -8
    2 1 8
    2 1 9
    -2 -1 -9
    -2 1 -10
    2 -1 10
    2 -1 11
    2 1 11
    -2 1 -11
    -2 -1 -11
    2 -1 12
    2 1 12
    -2 1 -12
    -2 -1 -12
    2 -1 13
    -2 1 -13
    -2 -1 -13
    2 1 13
    -2 -2 11
    2 2 -11
    2 2 -10
    -2 -2 10
    -2 2 8
    2 -2 -8
    2 -2 -7
    -2 2 7
    -2 2 6
    2 -2 -6
    -2 2 5
    2 -2 -5
    2 -2 -4
    2 -2 -3
    -2 2 3
    -2 -2 2
    2 2 -2
    -2 2 1
    2 -2 -1
    -2 -2 1
    2 2 -1
    2 -2 0
    -2 2 0
    2 2 0
    -2 -2 0
    2 -2 1
    -2 -2 -1
    2 2 1
    -2 -2 -2
    -2 2 -2
    2 2 2
    2 -2 2
    -2 -2 -3
    2 -2 3
    -2 2 -3
    2 2 3
    2 -2 4
    2 2 4
    -2 2 -4
    -2 -2 -4
    2 -2 5
    2 2 5
    -2 2 -5
    -2 -2 -5
    -2 -2 -6
    -2 2 -6
    2 2 6
    2 -2 6
    2 -2 7
    -2 -2 -7
    2 2 7
    -2 2 -7
    -2 -2 -8
    2 2 8
    2 -2 9
    -2 2 -9
    2 2 10
    2 -2 10
    2 -2 11
    2 2 11
    -2 -2 -11
    2 2 12
    -2 2 -12
    2 -2 12
    -2 -2 -12
    -2 2 -13
    2 2 13
    2 -2 13
    -2 -3 11
    -2 3 10
    2 -3 -10
    -2 -3 10
    2 3 -10
    2 3 -9
    -2 -3 9
    2 -3 -8
    -2 3 8
    -2 -3 8
    -2 3 7
    2 -3 -7
    -2 -3 7
    2 -3 -6
    -2 -3 6
    2 -3 -5
    -2 3 5
    -2 -3 5
    2 3 -5
    -2 3 4
    2 -3 -4
    -2 -3 4
    2 3 -4
    -2 -3 3
    2 3 -3
    2 3 -2
    -2 -3 2
    2 -3 -1
    -2 3 1
    2 3 -1
    -2 -3 1
    -2 -3 0
    2 -3 0
    -2 3 0
    2 -3 1
    -2 3 -1
    -2 -3 -1
    2 3 1
    2 -3 2
    -2 3 -2
    -2 -3 -2
    2 3 2
    -2 -3 -3
    2 -3 3
    -2 3 -3
    2 3 3
    2 3 4
    -2 3 -4
    -2 -3 -4
    2 -3 4
    2 3 5
    -2 -3 -5
    2 -3 7
    -2 3 -7
    2 -3 8
    -2 -3 -8
    2 3 8
    -2 3 -8
    2 3 9
    -2 3 -9
    -2 -3 -9
    2 -3 9
    2 -3 10
    -2 3 -10
    2 3 10
    -2 -3 -10
    2 3 11
    2 -3 11
    -2 3 -11
    -2 -3 -11
    2 3 12
    -2 -3 -12
    2 -3 13
    2 -4 -10
    -2 4 10
    2 -4 -9
    -2 4 9
    -2 4 8
    2 -4 -8
    2 -4 -7
    -2 4 7
    -2 4 6
    2 -4 -6
    -2 4 5
    2 -4 -5
    2 -4 -4
    -2 4 4
    2 4 -4
    -2 -4 4
    2 4 -3
    2 -4 -3
    -2 4 3
    -2 -4 3
    2 4 -2
    2 -4 -2
    -2 4 2
    -2 -4 2
    2 -4 -1
    -2 4 1
    -2 4 0
    2 -4 0
    2 -4 2
    -2 4 -2
    -2 4 -3
    2 -4 3
    2 -4 4
    2 4 4
    -2 -4 -4
    -2 4 -4
    -2 4 -5
    2 -4 5
    -2 -4 -5
    2 4 5
    -2 4 -6
    2 -4 6
    -2 -4 -6
    2 4 6
    2 -4 7
    -2 4 -7
    -2 -4 -7
    2 4 7
    -2 4 -8
    2 -4 8
    -2 -4 -8
    2 4 8
    -2 4 -9
    -2 -4 -9
    2 4 9
    2 -4 9
    2 4 10
    -2 -4 -10
    2 -4 11
    -2 4 -11
    -2 4 -12
    2 -4 12
    -2 -5 10
    2 5 -10
    -2 -5 9
    -2 5 9
    2 -5 -9
    2 -5 -8
    -2 -5 8
    -2 5 8
    -2 5 7
    2 -5 -7
    -2 5 6
    2 5 -6
    2 -5 -6
    -2 -5 6
    2 -5 -5
    -2 5 5
    -2 -5 5
    2 5 -5
    2 5 -4
    -2 -5 4
    -2 5 4
    2 -5 -4
    2 5 -3
    2 -5 -3
    -2 -5 3
    -2 5 2
    -2 -5 2
    2 -5 -2
    2 5 -2
    -2 5 1
    -2 -5 1
    2 -5 -1
    2 5 -1
    2 5 0
    -2 5 0
    -2 -5 0
    2 -5 0
    2 5 1
    2 -5 1
    -2 5 -1
    -2 -5 -1
    2 5 2
    2 -5 2
    -2 -5 -2
    -2 -5 -3
    2 5 3
    -2 -5 -4
    -2 5 -4
    2 -5 4
    2 5 4
    -2 5 -5
    2 -5 5
    2 5 5
    -2 -5 -5
    -2 -5 -6
    -2 5 -7
    2 5 7
    -2 5 -8
    2 -5 8
    -2 -5 -9
    -2 5 -9
    2 -5 9
    2 5 9
    2 -5 10
    -2 -5 -10
    -2 5 -10
    2 5 10
    -2 -5 -11
    2 5 11
    2 -5 11
    -2 5 -11
    -2 -6 10
    2 6 -9
    -2 -6 9
    -2 6 9
    2 -6 -8
    2 6 -8
    -2 6 8
    -2 -6 8
    -2 6 7
    -2 -6 7
    2 6 -7
    2 -6 -7
    2 6 -6
    -2 -6 6
    2 -6 -6
    -2 6 6
    -2 -6 5
    2 6 -5
    2 -6 -5
    -2 6 5
    -2 6 4
    2 -6 -4
    2 -6 -3
    -2 6 3
    -2 6 2
    -2 6 1
    2 -6 -1
    2 6 2
    -2 -6 -2
    2 -6 2
    -2 6 -2
    2 6 3
    -2 6 -3
    -2 -6 -3
    2 -6 3
    2 -6 4
    -2 6 -4
    -2 -6 -4
    2 6 4
    2 6 5
    2 -6 5
    -2 6 -5
    2 6 6
    -2 -6 -6
    -2 6 -6
    2 -6 6
    2 6 7
    -2 6 -7
    -2 -6 -7
    -2 -6 -8
    2 -6 8
    -2 6 -8
    2 6 8
    2 6 9
    -2 -6 -9
    2 -6 10
    -2 6 -10
    2 -6 11
    -2 6 -11
    2 6 11
    2 -6 12
    -2 -7 9
    2 7 -9
    -2 -7 8
    2 7 -8
    -2 7 8
    2 -7 -7
    -2 7 7
    2 -7 -6
    -2 -7 6
    2 7 -6
    -2 7 6
    -2 -7 5
    2 7 -5
    2 -7 -5
    -2 -7 4
    2 7 -4
    2 -7 -4
    -2 7 4
    2 7 -3
    2 -7 -3
    -2 7 3
    -2 -7 3
    2 7 -2
    2 -7 -2
    -2 -7 2
    -2 -7 1
    2 7 -1
    2 -7 -1
    -2 7 1
    2 7 0
    -2 -7 0
    2 -7 0
    -2 7 0
    2 7 1
    -2 -7 -1
    2 -7 1
    -2 7 -1
    -2 -7 -2
    2 -7 2
    -2 7 -2
    2 7 2
    2 -7 3
    -2 7 -3
    2 7 3
    -2 -7 -3
    2 7 4
    -2 -7 -4
    -2 7 -5
    2 -7 5
    -2 -7 -6
    -2 7 -6
    2 -7 6
    2 7 6
    -2 -7 -7
    2 -7 7
    -2 7 -7
    2 7 7
    -2 -7 -8
    2 -7 8
    -2 7 -8
    2 7 8
    2 7 9
    -2 -7 -9
    -2 7 -10
    2 -7 10
    2 7 10
    -2 7 -11
    2 -7 11
    2 8 -8
    -2 -8 8
    -2 8 7
    2 -8 -6
    -2 8 6
    2 8 -6
    -2 -8 6
    2 -8 -5
    -2 8 5
    -2 -8 5
    -2 -8 4
    2 8 -4
    2 -8 -4
    2 -8 -3
    -2 8 3
    -2 -8 2
    -2 8 2
    2 8 -2
    2 -8 -2
    2 8 -1
    -2 -8 1
    2 -8 -1
    -2 8 1
    2 8 0
    -2 8 0
    2 -8 0
    -2 -8 0
    2 -8 1
    -2 -8 -1
    -2 8 -1
    2 8 1
    2 8 2
    2 -8 2
    -2 8 -2
    -2 -8 -2
    -2 -8 -3
    2 -8 3
    2 8 3
    -2 8 -3
    -2 8 -4
    2 8 4
    2 -8 4
    -2 -8 -5
    -2 8 -5
    2 8 5
    2 -8 6
    -2 -8 -7
    -2 8 -7
    2 -8 7
    2 8 7
    -2 -8 -8
    -2 8 -8
    2 -8 8
    2 8 8
    2 -8 9
    -2 8 -9
    2 8 9
    2 -8 10
    -2 8 -10
    -2 -9 7
    2 9 -7
    2 9 -6
    -2 -9 6
    2 -9 -5
    -2 9 5
    2 -9 -4
    -2 9 4
    -2 9 3
    2 9 -3
    2 -9 -3
    2 9 -2
    -2 -9 2
    2 -9 -2
    -2 9 2
    -2 -9 1
    2 -9 -1
    -2 9 1
    2 9 -1
    -2 -9 0
    -2 9 0
    2 9 0
    -2 -9 -1
    2 -9 1
    -2 9 -1
    2 9 1
    -2 -9 -2
    2 -9 2
    -2 9 -2
    2 9 2
    2 -9 4
    -2 9 -5
    2 -9 5
    2 9 5
    -2 -9 -5
    2 9 6
    -2 9 -6
    -2 -9 -6
    -2 -9 -7
    2 9 7
    2 -9 8
    -2 9 -8
    -2 9 -9
    2 10 -4
    -2 -10 4
    2 -10 -4
    -2 10 4
    2 -10 -3
    -2 10 3
    2 10 -3
    -2 -10 2
    2 -10 -2
    2 10 -2
    -2 10 2
    -2 -10 1
    2 -10 -1
    -2 10 1
    2 10 -1
    2 10 0
    2 -10 0
    -2 -10 0
    -2 -10 -1
    2 10 1
    2 -10 1
    -2 10 -1
    -2 -10 -2
    2 -10 2
    -2 10 -2
    2 10 2
    -2 -10 -3
    2 -10 3
    -2 10 -3
    2 10 4
    3 0 -5
    -3 0 5
    3 0 -4
    -3 0 4
    3 0 -3
    -3 0 3
    3 0 -2
    -3 0 2
    3 0 0
    -3 0 0
    3 0 1
    -3 0 -1
    3 0 2
    -3 0 -2
    3 0 3
    -3 0 -3
    3 0 4
    -3 0 -4
    3 0 5
    -3 0 -5
    3 0 6
    -3 0 -6
    3 0 8
    -3 0 -8
    3 0 9
    -3 0 -9
    3 0 10
    -3 0 -10
    3 0 11
    -3 0 -11
    3 0 12
    -3 0 -12
    -3 -1 7
    3 1 -7
    3 -1 -6
    -3 1 6
    3 1 -6
    -3 -1 6
    3 1 -5
    -3 1 5
    3 -1 -5
    -3 -1 5
    3 1 -4
    3 -1 -4
    -3 -1 4
    3 -1 -3
    -3 1 3
    3 -1 -1
    -3 1 1
    -3 -1 1
    3 1 -1
    -3 1 0
    3 -1 0
    3 1 0
    -3 -1 0
    3 1 1
    -3 -1 -1
    3 -1 1
    -3 1 -1
    3 -1 2
    -3 1 -2
    -3 -1 -2
    3 1 2
    3 -1 3
    -3 -1 -3
    -3 1 -3
    3 1 3
    3 -1 4
    3 1 4
    -3 -1 -4
    -3 1 -4
    3 -1 5
    3 1 5
    -3 -1 -5
    -3 1 -5
    3 -1 6
    -3 -1 -6
    3 1 6
    -3 1 -6
    -3 -1 -8
    3 1 8
    -3 1 -8
    3 -1 9
    3 1 9
    -3 1 -9
    3 -1 10
    3 1 10
    -3 1 -10
    3 1 11
    3 -1 11
    -3 -1 -11
    -3 1 -11
    3 -1 12
    3 1 12
    -3 1 -12
    -3 -1 -12
    3 -1 13
    -3 1 -13
    3 2 -10
    -3 -2 10
    3 2 -9
    -3 -2 9
    3 -2 -7
    -3 2 7
    -3 -2 6
    3 -2 -6
    -3 2 6
    3 2 -6
    -3 -2 5
    3 -2 -5
    -3 2 5
    3 2 -5
    -3 -2 4
    3 2 -4
    3 -2 -3
    -3 -2 3
    3 -2 -2
    -3 2 2
    -3 -2 2
    3 2 -2
    3 2 -1
    -3 2 1
    3 -2 -1
    -3 -2 1
    3 -2 0
    -3 2 0
    3 2 0
    -3 -2 0
    3 -2 1
    -3 2 -1
    3 2 1
    -3 -2 -1
    -3 -2 -2
    3 -2 2
    -3 2 -2
    3 2 2
    -3 -2 -3
    -3 2 -3
    3 -2 3
    3 2 3
    3 -2 4
    -3 2 -4
    3 2 4
    -3 -2 -4
    -3 -2 -5
    3 2 5
    3 -2 6
    -3 2 -6
    3 2 7
    3 -2 7
    -3 -2 -7
    -3 2 -7
    -3 -2 -8
    3 2 8
    -3 2 -8
    3 -2 9
    -3 2 -9
    3 2 9
    -3 -2 -9
    -3 -2 -10
    3 -2 10
    -3 2 -10
    3 2 10
    3 -2 11
    3 2 11
    -3 -2 -11
    -3 2 -11
    3 -2 12
    -3 2 -12
    3 -2 13
    3 2 13
    3 3 -10
    -3 -3 10
    3 -3 -9
    -3 -3 9
    -3 3 9
    3 3 -9
    3 3 -8
    -3 -3 8
    -3 -3 7
    3 3 -7
    -3 -3 6
    3 -3 -6
    -3 3 6
    3 3 -6
    3 3 -5
    3 -3 -5
    -3 3 5
    -3 -3 4
    -3 3 4
    3 -3 -4
    3 3 -4
    3 -3 -3
    -3 3 3
    -3 -3 3
    -3 -3 2
    -3 3 2
    3 3 -2
    -3 -3 1
    3 -3 -1
    -3 3 1
    3 3 -1
    3 -3 0
    -3 -3 0
    -3 3 0
    3 3 0
    -3 -3 -1
    -3 3 -1
    3 3 1
    3 -3 2
    -3 -3 -2
    -3 3 -2
    3 3 2
    3 -3 4
    3 3 4
    -3 -3 -4
    3 3 5
    -3 -3 -5
    3 -3 6
    -3 -3 -6
    3 3 6
    3 -3 7
    -3 -3 -7
    3 3 8
    -3 -3 -8
    3 -3 9
    3 3 9
    -3 3 -9
    -3 -3 -9
    3 3 10
    -3 -3 -10
    3 -3 11
    -3 3 -11
    3 -3 12
    3 3 12
    -3 3 -12
    -3 -3 -12
    3 -3 13
    -3 3 -13
    3 -4 -9
    -3 4 9
    3 -4 -8
    -3 4 8
    -3 4 7
    3 -4 -7
    3 -4 -6
    -3 4 6
    -3 4 5
    3 -4 -5
    3 -4 -4
    -3 4 4
    -3 -4 3
    3 -4 -3
    -3 4 3
    -3 -4 2
    3 4 -2
    -3 -4 1
    3 4 -1
    -3 -4 0
    -3 4 0
    3 -4 0
    3 4 0
    -3 -4 -1
    3 -4 1
    -3 4 -1
    3 4 1
    -3 -4 -2
    3 -4 2
    -3 4 -2
    3 4 2
    3 -4 3
    3 4 3
    -3 4 -3
    -3 -4 -3
    3 4 4
    3 -4 4
    -3 -4 -4
    -3 4 -4
    3 4 5
    -3 4 -5
    3 -4 5
    -3 -4 -5
    3 -4 6
    3 4 6
    -3 4 -6
    -3 -4 -6
    -3 -4 -7
    3 -4 7
    3 4 7
    -3 4 -7
    -3 -4 -8
    3 4 8
    3 -4 9
    -3 4 -9
    -3 -4 -10
    3 -4 10
    3 4 10
    -3 4 -10
    -3 -4 -11
    -3 4 -11
    3 4 11
    3 4 12
    -3 -4 -12
    3 -4 13
    -3 -5 9
    3 5 -9
    -3 5 8
    3 -5 -8
    3 5 -8
    3 5 -7
    -3 -5 7
    3 -5 -7
    3 5 -6
    3 -5 -6
    -3 5 6
    -3 -5 6
    3 5 -5
    3 -5 -5
    -3 -5 5
    -3 5 5
    3 5 -4
    -3 -5 4
    3 -5 -4
    -3 5 4
    -3 -5 3
    3 -5 -3
    -3 5 3
    3 5 -3
    3 5 -2
    -3 -5 2
    -3 -5 1
    3 5 -1
    3 -5 -1
    -3 5 1
    -3 -5 0
    3 -5 0
    3 5 0
    -3 -5 -1
    3 -5 1
    3 5 1
    -3 5 -1
    -3 -5 -2
    -3 5 -2
    3 -5 2
    3 5 2
    -3 -5 -3
    -3 5 -3
    3 -5 3
    3 5 3
    -3 -5 -4
    3 5 4
    3 -5 5
    -3 5 -5
    -3 5 -6
    3 -5 6
    3 5 6
    3 -5 7
    -3 -5 -7
    3 5 7
    3 -5 8
    -3 -5 -8
    3 5 8
    3 5 9
    3 -5 9
    -3 5 -9
    -3 -5 -9
    -3 -5 -10
    3 5 10
    3 -5 11
    -3 5 -11
    3 -5 12
    -3 5 -12
    -3 -6 9
    -3 -6 8
    -3 6 8
    3 6 -8
    3 6 -7
    -3 -6 7
    -3 6 7
    3 -6 -7
    3 6 -6
    -3 -6 6
    3 -6 -6
    -3 6 6
    3 6 -5
    -3 -6 5
    3 -6 -5
    -3 6 5
    3 6 -4
    -3 -6 4
    -3 6 4
    3 -6 -4
    3 6 -3
    3 6 -2
    -3 -6 2
    3 6 -1
    -3 -6 1
    -3 6 1
    -3 -6 0
    3 -6 0
    -3 6 0
    3 6 0
    3 6 1
    -3 -6 -1
    3 -6 1
    -3 6 -1
    -3 -6 -2
    -3 6 -2
    3 -6 2
    3 6 2
    -3 6 -3
    -3 -6 -3
    3 -6 3
    3 6 3
    -3 -6 -4
    3 6 4
    -3 -6 -5
    3 6 5
    3 -6 6
    -3 6 -6
    -3 -6 -7
    3 6 7
    3 -6 8
    -3 6 -8
    -3 -6 -9
    3 6 9
    -3 -6 -10
    3 6 10
    3 -6 10
    -3 6 -10
    3 6 11
    3 -6 12
    -3 6 -12
    3 7 -8
    -3 -7 8
    3 7 -7
    -3 -7 7
    -3 7 7
    3 -7 -6
    -3 7 6
    3 -7 -5
    -3 7 5
    3 -7 -4
    -3 7 4
    3 -7 -3
    -3 7 3
    3 7 -3
    3 7 -2
    3 -7 -2
    -3 -7 2
    -3 7 2
    3 7 -1
    -3 -7 1
    3 -7 -1
    3 -7 0
    -3 7 0
    3 -7 1
    -3 7 -1
    -3 -7 -3
    -3 7 -3
    3 -7 3
    3 7 3
    -3 -7 -4
    3 -7 4
    -3 7 -4
    3 7 4
    -3 7 -5
    3 7 5
    3 -7 6
    -3 7 -6
    -3 -7 -6
    3 -7 7
    -3 7 -7
    3 7 7
    -3 -7 -7
    3 7 8
    -3 -7 -8
    3 -7 9
    -3 7 -9
    3 -7 10
    3 7 10
    -3 7 -10
    -3 -7 -10
    3 -7 11
    -3 7 -11
    3 8 -7
    -3 -8 7
    3 -8 -6
    -3 8 6
    3 -8 -5
    -3 8 5
    -3 -8 4
    3 -8 -4
    -3 8 4
    3 8 -4
    -3 -8 3
    3 -8 -3
    -3 8 3
    3 8 -3
    -3 -8 2
    -3 8 2
    3 -8 -2
    3 8 -1
    -3 -8 1
    3 -8 -1
    -3 8 1
    -3 8 0
    -3 -8 0
    3 8 0
    -3 8 -1
    -3 -8 -1
    3 -8 1
    3 8 1
    -3 -8 -4
    -3 8 -4
    3 -8 4
    3 8 4
    -3 8 -5
    3 -8 5
    -3 -8 -5
    -3 -8 -6
    -3 8 -6
    3 -8 6
    3 8 6
    3 8 7
    -3 -8 -7
    -3 8 -8
    3 -8 8
    -3 -8 -9
    -3 8 -9
    3 -8 9
    3 8 9
    -3 8 -10
    -3 -9 6
    3 9 -6
    3 9 -5
    -3 -9 5
    -3 -9 4
    3 -9 -4
    -3 9 4
    3 9 -4
    -3 -9 3
    3 -9 -3
    -3 9 3
    3 9 -3
    3 -9 -2
    -3 9 2
    3 9 -2
    3 -9 -1
    -3 9 1
    3 9 0
    -3 -9 0
    -3 -9 -1
    3 9 1
    -3 -9 -2
    3 -9 2
    -3 9 -2
    3 9 2
    -3 -9 -3
    3 9 3
    3 -9 3
    -3 9 -3
    3 -9 4
    3 9 4
    -3 9 -4
    -3 9 -5
    -3 -9 -5
    3 9 5
    3 -9 5
    -3 9 -6
    3 -9 6
    3 -9 7
    3 9 7
    -3 -9 -7
    -3 -9 -8
    3 9 8
    3 -10 -3
    -3 10 3
    3 -10 -2
    -3 10 2
    3 -10 -1
    -3 10 1
    3 -10 0
    -3 10 0
    4 0 -6
    -4 0 6
    4 0 -5
    -4 0 5
    4 0 -3
    -4 0 3
    4 0 -2
    -4 0 2
    4 0 -1
    -4 0 1
    4 0 0
    -4 0 0
    4 0 1
    -4 0 -1
    -4 0 -2
    4 0 2
    4 0 3
    -4 0 -3
    4 0 5
    -4 0 -5
    4 0 6
    -4 0 -6
    4 0 7
    -4 0 -7
    4 0 8
    -4 0 -8
    4 0 9
    -4 0 -9
    -4 0 -11
    4 0 11
    -4 0 -12
    4 0 12
    4 0 13
    -4 0 -13
    -4 -1 8
    4 1 -7
    -4 -1 7
    4 -1 -6
    -4 -1 6
    -4 1 6
    4 1 -6
    4 -1 -5
    -4 1 5
    4 -1 -4
    4 1 -4
    -4 1 4
    -4 -1 4
    -4 1 3
    4 -1 -3
    4 1 -3
    -4 -1 3
    4 -1 -2
    -4 1 2
    -4 -1 2
    4 1 -1
    4 -1 -1
    -4 1 1
    -4 -1 1
    4 1 0
    4 -1 0
    -4 -1 0
    -4 1 0
    4 1 1
    4 -1 1
    -4 1 -1
    -4 -1 -1
    4 -1 2
    4 1 2
    -4 1 -2
    -4 -1 -2
    4 -1 3
    -4 1 -3
    -4 -1 -3
    4 1 3
    -4 1 -5
    4 -1 5
    4 1 5
    -4 -1 -5
    4 -1 6
    -4 -1 -6
    4 1 6
    -4 1 -7
    -4 -1 -7
    4 -1 7
    4 1 7
    -4 -1 -8
    4 -1 8
    -4 1 -8
    -4 1 -9
    4 1 9
    4 -1 9
    -4 -1 -9
    -4 1 -11
    4 1 11
    4 -1 11
    -4 -1 -11
    4 1 12
    -4 1 -12
    4 -1 12
    -4 -1 -12
    4 1 13
    4 -1 13
    -4 -1 -13
    -4 1 -13
    4 2 -9
    -4 -2 9
    4 -2 -7
    -4 2 7
    -4 -2 7
    -4 -2 6
    4 2 -6
    4 -2 -5
    4 2 -5
    -4 2 5
    -4 -2 5
    4 2 -4
    4 -2 -4
    -4 2 4
    -4 -2 4
    4 -2 -3
    4 2 -3
    -4 -2 3
    4 -2 -2
    -4 -2 2
    4 -2 -1
    -4 -2 1
    -4 2 1
    4 2 -1
    4 -2 0
    -4 2 0
    4 2 0
    -4 -2 0
    -4 -2 -1
    4 -2 1
    4 2 1
    -4 2 -1
    4 -2 3
    4 2 3
    -4 -2 -3
    -4 2 -3
    4 2 4
    4 -2 4
    -4 2 -4
    -4 -2 -4
    4 -2 5
    -4 -2 -5
    4 2 5
    -4 2 -5
    4 -2 6
    -4 2 -6
    4 2 6
    -4 -2 -6
    4 -2 7
    -4 -2 -7
    4 2 7
    4 -2 8
    -4 -2 -8
    -4 -2 -9
    4 2 9
    -4 -2 -10
    -4 2 -10
    4 -2 10
    4 2 10
    4 -2 11
    4 2 11
    -4 2 -11
    -4 -2 -11
    4 -2 12
    4 2 12
    -4 -2 -12
    -4 2 -12
    4 2 13
    -4 -2 -13
    4 3 -9
    -4 3 9
    -4 -3 9
    4 3 -8
    -4 -3 8
    -4 -3 7
    4 -3 -7
    -4 3 7
    4 3 -7
    4 -3 -6
    4 3 -6
    -4 3 6
    -4 -3 6
    -4 -3 5
    4 3 -5
    4 -3 -4
    -4 3 4
    -4 -3 4
    4 3 -4
    -4 -3 3
    4 -3 -3
    -4 3 3
    4 3 -3
    4 -3 -2
    -4 3 2
    -4 3 1
    4 3 0
    -4 -3 0
    4 -3 1
    4 3 1
    -4 -3 -1
    -4 3 -2
    4 -3 2
    4 3 2
    -4 -3 -2
    4 -3 3
    4 3 3
    -4 3 -3
    -4 -3 -3
    4 -3 4
    -4 3 -4
    4 3 4
    -4 -3 -4
    -4 3 -5
    4 -3 5
    4 3 5
    -4 -3 -5
    -4 -3 -6
    4 -3 6
    -4 3 -6
    4 3 6
    4 -3 7
    4 3 7
    -4 3 -7
    4 -3 8
    4 -3 9
    -4 -3 -9
    -4 3 -9
    4 3 9
    4 -3 10
    4 3 10
    -4 -3 -10
    4 3 11
    -4 -3 -11
    4 3 12
    -4 -3 -12
    4 -3 13
    -4 3 -13
    -4 -4 8
    4 -4 -8
    -4 4 8
    4 4 -8
    -4 -4 7
    4 -4 -7
    -4 4 7
    4 4 -7
    -4 -4 6
    4 -4 -6
    -4 4 6
    4 4 -6
    -4 -4 5
    4 4 -5
    -4 -4 4
    4 4 -4
    -4 -4 3
    4 -4 -3
    -4 4 3
    4 4 -3
    4 -4 -2
    -4 4 2
    -4 -4 2
    4 -4 -1
    -4 4 1
    4 4 -1
    -4 -4 1
    -4 -4 0
    4 -4 0
    -4 4 0
    4 4 0
    -4 -4 -1
    4 -4 1
    4 4 1
    -4 4 -1
    -4 -4 -2
    -4 4 -2
    4 -4 2
    4 4 2
    -4 4 -3
    4 -4 3
    4 4 3
    -4 -4 -3
    4 -4 4
    4 4 4
    -4 4 -4
    -4 -4 -4
    4 4 5
    -4 -4 -5
    -4 4 -6
    4 -4 6
    4 -4 7
    -4 4 -7
    4 4 7
    -4 -4 -7
    4 -4 8
    4 4 8
    -4 4 -8
    -4 -4 -8
    4 -4 9
    4 4 9
    -4 4 -9
    -4 -4 -9
    4 4 10
    -4 -4 -10
    -4 4 -11
    4 -4 11
    4 -4 12
    -4 4 -12
    4 4 12
    -4 -4 -12
    4 -4 13
    -4 -5 9
    -4 -5 8
    4 5 -8
    -4 -5 7
    4 -5 -7
    -4 5 7
    4 5 -7
    4 5 -6
    4 -5 -6
    -4 5 6
    4 -5 -5
    -4 5 5
    4 5 -5
    -4 -5 4
    4 -5 -4
    -4 5 4
    4 5 -4
    4 -5 -3
    -4 -5 3
    -4 5 3
    4 5 -3
    -4 -5 2
    4 -5 -2
    4 5 -2
    -4 -5 1
    4 -5 -1
    4 5 -1
    4 -5 0
    -4 5 0
    4 -5 1
    -4 5 -1
    -4 -5 -2
    4 5 2
    -4 -5 -3
    4 -5 3
    4 5 3
    -4 5 -3
    4 -5 4
    -4 5 -4
    4 5 4
    -4 -5 -4
    4 5 5
    4 -5 5
    -4 5 -5
    -4 -5 -5
    -4 5 -6
    4 5 6
    -4 -5 -6
    4 -5 7
    -4 5 -7
    -4 -5 -7
    4 5 8
    -4 -5 -8
    4 -5 9
    -4 5 -9
    4 -5 10
    -4 -5 -10
    -4 5 -10
    4 5 10
    -4 -5 -11
    4 5 11
    -4 5 -11
    4 -5 11
    4 -5 12
    -4 5 -12
    4 5 12
    -4 -6 8
    4 6 -8
    -4 -6 7
    4 6 -7
    4 6 -6
    -4 -6 6
    4 6 -5
    -4 -6 5
    -4 -6 4
    4 -6 -4
    -4 6 4
    4 6 -4
    -4 -6 3
    4 -6 -3
    -4 6 3
    4 6 -3
    4 -6 -2
    -4 6 2
    4 6 -2
    -4 -6 1
    4 -6 -1
    -4 6 1
    4 6 -1
    -4 -6 0
    -4 6 0
    4 6 0
    -4 -6 -1
    4 6 1
    -4 -6 -2
    4 6 2
    -4 -6 -3
    4 -6 3
    -4 6 -3
    4 6 3
    4 -6 4
    -4 6 -4
    4 6 4
    -4 -6 -4
    -4 6 -6
    4 -6 6
    4 6 6
    4 -6 7
    4 6 7
    -4 6 -7
    -4 -6 -7
    -4 6 -8
    4 6 8
    -4 -6 -8
    4 6 9
    -4 -6 -9
    4 -6 10
    -4 6 -10
    -4 -6 -11
    -4 6 -11
    4 6 11
    4 -6 11
    4 -6 12
    -4 6 -12
    4 7 -7
    -4 -7 7
    4 7 -6
    -4 -7 6
    4 7 -5
    -4 -7 5
    4 -7 -5
    -4 7 5
    4 7 -4
    -4 -7 4
    4 -7 -4
    -4 7 4
    -4 -7 3
    4 -7 -3
    -4 7 3
    4 7 -3
    4 7 -2
    -4 -7 1
    4 7 -1
    -4 -7 0
    4 7 0
    -4 -7 -1
    4 -7 1
    -4 7 -1
    4 7 1
    -4 -7 -2
    4 -7 2
    4 7 2
    -4 7 -2
    -4 -7 -3
    4 -7 3
    -4 7 -3
    4 7 3
    -4 -7 -4
    4 7 4
    4 -7 4
    -4 7 -4
    4 -7 5
    4 7 5
    -4 -7 -5
    4 -7 7
    -4 -7 -7
    4 7 7
    -4 -7 -8
    -4 7 -8
    4 -7 8
    4 7 8
    -4 -7 -9
    4 7 9
    -4 7 -10
    4 -7 10
    4 -7 11
    -4 7 -11
    4 8 -6
    -4 -8 6
    -4 -8 5
    4 8 -5
    -4 -8 4
    4 -8 -4
    -4 8 4
    4 8 -4
    -4 -8 3
    4 -8 -3
    -4 8 3
    4 8 -3
    -4 -8 2
    4 -8 -2
    -4 8 2
    4 8 -2
    -4 -8 1
    -4 -8 0
    4 8 0
    -4 -8 -1
    -4 8 -1
    4 8 1
    -4 -8 -2
    -4 8 -2
    4 8 2
    -4 -8 -3
    -4 8 -3
    4 -8 3
    4 8 3
    -4 -8 -4
    4 8 4
    4 -8 4
    -4 8 -4
    4 8 5
    4 -8 6
    -4 8 -6
    -4 -8 -7
    4 -8 7
    -4 -8 -8
    4 8 8
    -4 8 -9
    4 -8 9
    -4 -9 5
    4 9 -5
    -4 -9 4
    4 9 -4
    -4 -9 3
    4 -9 -3
    -4 9 3
    4 9 -3
    -4 -9 2
    4 -9 -2
    -4 9 2
    4 9 -2
    4 -9 -1
    -4 9 1
    -4 -9 0
    4 -9 0
    -4 9 0
    4 9 0
    -4 -9 -1
    4 -9 1
    -4 9 -1
    4 9 1
    -4 9 -2
    -4 -9 -2
    4 9 2
    -4 9 -3
    4 -9 3
    -4 -9 -4
    -4 9 -4
    4 -9 4
    4 9 4
    -4 -9 -5
    -4 9 -5
    4 -9 5
    4 9 6
    -4 -9 -6
    -4 9 -6
    4 -9 6
    5 0 -7
    -5 0 7
    5 0 -6
    -5 0 6
    5 0 -5
    -5 0 5
    5 0 -4
    -5 0 4
    5 0 -3
    -5 0 3
    5 0 -2
    -5 0 2
    5 0 -1
    -5 0 1
    5 0 0
    -5 0 0
    5 0 2
    -5 0 -2
    -5 0 -3
    5 0 3
    5 0 4
    5 0 5
    -5 0 -5
    5 0 6
    -5 0 -6
    5 0 7
    -5 0 -7
    5 0 8
    -5 0 -8
    -5 0 -9
    5 0 9
    5 0 10
    -5 0 -10
    5 0 11
    -5 0 -11
    5 0 13
    -5 0 -13
    -5 -1 8
    5 1 -8
    -5 1 7
    5 -1 -7
    5 1 -6
    -5 -1 6
    5 -1 -5
    -5 1 5
    5 1 -5
    -5 -1 5
    5 -1 -4
    -5 -1 4
    5 1 -4
    -5 1 4
    5 -1 -3
    -5 -1 3
    5 1 -3
    -5 1 3
    5 -1 -2
    5 1 -2
    -5 -1 2
    -5 1 2
    5 -1 -1
    -5 -1 1
    -5 1 1
    5 -1 1
    5 1 1
    -5 1 -1
    -5 -1 -1
    -5 -1 -2
    5 -1 2
    5 1 2
    -5 1 -2
    -5 1 -3
    5 -1 3
    5 1 3
    -5 -1 -3
    5 -1 4
    -5 -1 -4
    5 1 4
    -5 1 -4
    -5 1 -5
    5 -1 5
    5 1 5
    -5 -1 -5
    5 1 6
    -5 -1 -6
    -5 1 -6
    5 1 7
    -5 1 -8
    5 -1 8
    5 -1 9
    5 1 9
    -5 1 -9
    5 -1 10
    5 1 10
    -5 -1 -10
    -5 1 -10
    5 1 11
    -5 -1 -11
    -5 1 -11
    5 -1 11
    5 -1 12
    5 1 12
    -5 1 -12
    -5 -1 -12
    5 -1 13
    5 1 13
    -5 1 -13
    -5 -1 -13
    5 -2 -8
    -5 2 8
    5 2 -8
    -5 -2 8
    5 2 -7
    -5 -2 7
    5 -2 -6
    -5 2 6
    5 2 -6
    -5 -2 6
    -5 -2 5
    -5 2 5
    5 2 -5
    5 2 -4
    -5 -2 4
    5 -2 -3
    5 2 -3
    -5 2 3
    -5 -2 3
    5 -2 -2
    -5 2 2
    -5 2 0
    5 -2 0
    5 2 0
    -5 -2 0
    -5 -2 -1
    5 2 1
    -5 2 -1
    5 -2 1
    -5 -2 -2
    5 2 2
    -5 2 -2
    5 -2 2
    -5 -2 -3
    5 -2 3
    5 2 3
    -5 2 -3
    -5 2 -4
    5 -2 4
    5 2 4
    -5 -2 -4
    -5 2 -5
    5 -2 5
    5 2 5
    -5 -2 -5
    5 2 6
    -5 -2 -6
    -5 -2 -7
    5 -2 7
    5 2 7
    -5 2 -7
    5 -2 8
    5 2 8
    -5 2 -8
    -5 2 -9
    5 2 9
    -5 -2 -9
    5 2 10
    -5 2 -10
    5 -2 10
    -5 -2 -10
    5 -2 12
    5 2 12
    -5 2 -12
    -5 -2 -12
    -5 -2 -13
    5 -2 13
    5 2 13
    -5 2 -13
    -5 -3 8
    5 3 -8
    5 -3 -7
    -5 3 7
    5 3 -7
    -5 -3 7
    5 -3 -6
    -5 3 6
    5 -3 -5
    -5 3 5
    5 -3 -4
    -5 -3 4
    -5 3 4
    5 3 -4
    5 3 -3
    -5 -3 3
    5 -3 -2
    -5 3 2
    5 3 -2
    -5 -3 2
    5 -3 -1
    -5 -3 1
    -5 3 0
    5 3 0
    -5 -3 0
    -5 -3 -1
    5 -3 1
    5 3 1
    -5 3 -1
    5 -3 2
    -5 3 -2
    5 3 2
    -5 -3 -2
    5 -3 3
    -5 3 -3
    5 3 3
    -5 -3 -3
    -5 -3 -4
    5 -3 4
    5 3 4
    -5 3 -4
    -5 -3 -6
    -5 3 -6
    5 3 6
    5 -3 6
    5 -3 7
    -5 3 -7
    5 3 7
    -5 -3 -7
    5 -3 8
    -5 3 -8
    -5 -3 -8
    5 3 9
    -5 3 -9
    -5 -3 -9
    5 -3 10
    -5 3 -10
    5 -3 11
    5 3 11
    -5 3 -11
    -5 -3 -11
    5 -3 12
    5 3 12
    -5 -3 -12
    5 -3 13
    -5 3 -13
    5 4 -8
    -5 -4 8
    -5 4 7
    -5 -4 7
    5 -4 -7
    5 4 -7
    5 4 -6
    -5 -4 6
    5 -4 -5
    5 4 -5
    -5 -4 5
    5 -4 -4
    -5 4 4
    5 4 -4
    -5 -4 4
    5 -4 -3
    -5 4 3
    5 4 -3
    -5 -4 3
    5 -4 -2
    -5 4 2
    5 4 -2
    -5 -4 2
    5 -4 -1
    -5 4 1
    -5 -4 1
    5 -4 0
    -5 4 0
    5 4 0
    -5 -4 0
    5 4 1
    5 -4 1
    -5 4 -1
    -5 -4 -1
    5 -4 3
    -5 4 -3
    5 4 3
    -5 -4 -3
    5 -4 4
    5 4 4
    -5 4 -4
    -5 -4 -4
    5 -4 5
    -5 4 -5
    5 4 5
    -5 -4 -5
    -5 4 -6
    5 -4 6
    -5 -4 -6
    5 4 6
    5 -4 7
    -5 4 -7
    5 4 7
    -5 -4 -7
    5 4 8
    -5 -4 -8
    5 -4 9
    5 4 9
    -5 -4 -9
    -5 4 -9
    5 -4 10
    5 4 10
    -5 4 -10
    -5 -4 -10
    -5 -4 -11
    5 4 11
    5 -4 11
    -5 4 -11
    5 -4 12
    -5 4 -12
    5 -4 13
    -5 4 -13
    -5 5 7
    5 -5 -6
    -5 5 6
    5 -5 -5
    -5 5 5
    -5 -5 4
    5 -5 -4
    -5 5 4
    5 5 -4
    -5 -5 3
    -5 5 3
    5 5 -3
    -5 -5 2
    5 5 -2
    5 -5 -1
    -5 5 1
    5 5 -1
    -5 -5 1
    5 -5 0
    5 5 0
    -5 -5 0
    5 5 1
    5 -5 1
    -5 5 -1
    -5 -5 -1
    5 -5 2
    -5 5 -2
    5 5 2
    -5 -5 -2
    5 5 3
    5 -5 3
    -5 5 -3
    -5 -5 -3
    5 -5 4
    -5 5 -4
    5 5 4
    -5 -5 -4
    -5 -5 -5
    -5 5 -5
    5 5 5
    5 -5 5
    5 -5 6
    -5 5 -6
    -5 5 -7
    5 5 7
    5 -5 7
    5 -5 8
    5 5 8
    -5 5 -8
    -5 -5 -8
    5 -5 9
    -5 5 -9
    5 5 9
    -5 -5 -9
    5 -5 10
    -5 5 -10
    5 -5 11
    -5 5 -11
    5 5 11
    -5 -5 -11
    5 5 12
    -5 -6 7
    5 6 -7
    -5 -6 6
    -5 6 6
    5 6 -6
    -5 -6 5
    5 -6 -5
    -5 6 5
    5 6 -5
    -5 -6 4
    5 -6 -4
    -5 6 4
    5 6 -4
    -5 -6 3
    -5 6 3
    5 -6 -3
    5 6 -3
    -5 -6 2
    5 -6 -2
    -5 6 2
    5 6 -2
    5 -6 -1
    5 6 -1
    -5 -6 0
    5 6 0
    5 -6 0
    -5 6 0
    -5 6 -1
    5 6 2
    -5 -6 -2
    -5 -6 -3
    -5 6 -3
    5 -6 3
    5 6 3
    -5 6 -4
    5 -6 4
    5 6 4
    -5 -6 -4
    5 -6 5
    -5 6 -5
    5 6 5
    -5 -6 -5
    -5 -6 -6
    5 6 6
    -5 6 -6
    5 -6 6
    -5 -6 -7
    -5 -6 -8
    5 6 8
    5 -6 8
    5 -6 9
    -5 6 -9
    5 6 9
    -5 -6 -9
    5 6 10
    -5 -6 -10
    -5 -6 -11
    5 6 11
    -5 6 -11
    5 -6 11
    -5 -7 6
    5 7 -6
    -5 -7 5
    -5 7 5
    5 7 -5
    -5 7 4
    -5 -7 4
    5 -7 -4
    5 7 -4
    -5 -7 3
    -5 7 3
    5 -7 -3
    5 7 -3
    -5 -7 2
    5 -7 -2
    -5 7 2
    5 7 -2
    -5 7 1
    5 -7 -1
    5 7 -1
    -5 -7 0
    5 -7 0
    -5 7 0
    5 7 0
    -5 -7 -1
    5 -7 1
    5 7 1
    5 -7 2
    5 7 2
    -5 -7 -2
    -5 7 -4
    -5 -7 -4
    -5 -7 -5
    5 -7 5
    5 7 5
    -5 7 -5
    5 -7 6
    -5 7 -6
    5 7 7
    -5 -7 -7
    -5 -7 -8
    5 7 8
    5 -7 8
    5 7 9
    -5 -7 -9
    5 -7 10
    -5 7 -10
    -5 -8 5
    5 8 -5
    -5 -8 4
    -5 8 4
    5 8 -4
    -5 -8 3
    5 -8 -3
    -5 8 3
    5 8 -3
    -5 -8 2
    5 -8 -2
    -5 8 2
    5 8 -2
    -5 -8 1
    5 -8 -1
    -5 8 1
    5 8 -1
    -5 -8 0
    5 -8 0
    -5 8 0
    -5 -8 -1
    5 -8 1
    -5 8 -1
    5 8 1
    5 -8 2
    -5 8 -2
    -5 -8 -3
    5 8 3
    -5 -8 -4
    5 -8 4
    -5 8 -4
    5 8 4
    5 -8 5
    -5 8 -5
    5 8 5
    -5 -8 -5
    -5 -8 -6
    5 8 7
    5 -8 7
    -5 8 -7
    -5 -8 -7
    5 8 8
    -5 -8 -8
    -5 -9 4
    5 9 -4
    -5 -9 3
    5 9 -3
    -5 -9 2
    5 -9 -2
    5 9 -2
    -5 9 2
    -5 -9 1
    5 9 -1
    5 9 0
    -5 -9 -1
    -5 9 -1
    5 -9 1
    5 9 1
    5 -9 2
    -5 9 -2
    5 9 2
    -5 -9 -2
    -5 9 -3
    5 9 3
    -5 -9 -3
    -6 0 7
    6 0 -7
    6 0 -6
    -6 0 6
    6 0 -5
    -6 0 5
    6 0 -4
    -6 0 4
    6 0 -2
    -6 0 2
    6 0 -1
    -6 0 1
    -6 0 0
    6 0 0
    6 0 1
    -6 0 -1
    6 0 2
    -6 0 -2
    6 0 3
    -6 0 -3
    6 0 4
    -6 0 -4
    6 0 5
    -6 0 -5
    6 0 6
    -6 0 -6
    6 0 7
    -6 0 -7
    6 0 8
    -6 0 -8
    -6 0 -9
    6 0 10
    -6 0 -10
    -6 0 -11
    6 0 11
    6 0 12
    -6 0 -12
    -6 0 -13
    6 0 13
    -6 -1 8
    6 -1 -7
    6 1 -7
    -6 1 7
    -6 -1 7
    -6 1 6
    6 -1 -6
    6 1 -6
    6 -1 -5
    6 1 -5
    -6 -1 5
    -6 1 5
    6 -1 -4
    -6 1 4
    6 -1 -2
    -6 1 2
    6 1 -2
    -6 -1 2
    6 -1 -1
    6 1 -1
    -6 -1 1
    -6 1 1
    6 1 0
    -6 -1 0
    6 -1 1
    6 1 1
    -6 1 -1
    -6 -1 -1
    6 -1 2
    6 1 2
    -6 1 -2
    -6 -1 -2
    6 -1 3
    6 1 3
    -6 1 -3
    -6 -1 -3
    6 1 5
    -6 1 -5
    -6 -1 -5
    6 -1 6
    6 1 6
    -6 1 -6
    -6 -1 -6
    6 -1 7
    6 1 7
    6 -1 8
    6 1 8
    -6 1 -8
    6 -1 10
    6 1 10
    -6 1 -10
    -6 -1 -10
    6 1 11
    -6 1 -11
    -6 -1 -11
    6 -1 11
    6 1 12
    -6 -1 -12
    6 -1 13
    6 1 13
    -6 1 -13
    -6 -1 -13
    6 -2 -7
    6 2 -7
    -6 -2 7
    -6 2 6
    6 2 -6
    -6 -2 6
    6 -2 -5
    6 2 -4
    -6 -2 4
    6 -2 -3
    -6 2 3
    6 2 -3
    -6 -2 3
    6 -2 -2
    6 2 -2
    -6 2 2
    -6 -2 2
    -6 2 1
    6 -2 -1
    6 2 -1
    -6 -2 1
    6 -2 0
    -6 -2 0
    6 -2 1
    6 2 1
    -6 2 -1
    -6 -2 -1
    -6 2 -2
    6 -2 2
    6 2 2
    -6 -2 -2
    -6 -2 -4
    6 2 4
    -6 2 -4
    6 -2 4
    6 -2 5
    -6 2 -5
    6 2 5
    -6 -2 -5
    6 -2 6
    6 2 6
    -6 2 -6
    -6 -2 -6
    6 -2 7
    6 2 7
    -6 2 -7
    -6 -2 -7
    6 -2 8
    6 2 8
    -6 2 -8
    -6 -2 -8
    6 -2 9
    6 2 9
    -6 2 -9
    -6 -2 -9
    6 2 10
    -6 2 -10
    6 -2 10
    -6 -2 -10
    6 2 11
    -6 2 -11
    6 -2 11
    -6 -2 -11
    -6 2 -12
    6 -2 12
    -6 -2 -12
    6 -2 13
    6 2 13
    -6 2 -13
    -6 -2 -13
    -6 3 7
    6 3 -7
    -6 -3 7
    6 3 -6
    -6 -3 6
    -6 -3 5
    6 3 -5
    6 -3 -5
    -6 3 5
    6 -3 -4
    -6 3 4
    6 3 -4
    -6 -3 4
    6 -3 -3
    6 3 -3
    -6 3 3
    -6 -3 3
    -6 -3 2
    6 -3 -2
    6 3 -2
    6 -3 -1
    -6 3 1
    6 3 -1
    -6 -3 1
    6 -3 0
    -6 3 0
    -6 -3 0
    -6 3 -1
    6 3 2
    -6 -3 -2
    6 -3 3
    6 3 3
    -6 3 -3
    -6 -3 -3
    6 -3 4
    -6 3 -4
    6 3 4
    -6 -3 -4
    6 -3 5
    6 3 5
    -6 3 -5
    -6 -3 -5
    6 -3 6
    6 3 6
    -6 3 -6
    -6 -3 -6
    6 3 7
    -6 -3 -7
    6 -3 8
    6 3 8
    -6 3 -8
    6 -3 9
    6 3 9
    -6 3 -9
    -6 -3 -9
    6 -3 10
    6 3 10
    -6 3 -10
    -6 -3 -10
    6 -3 11
    -6 3 -11
    6 -3 12
    6 3 12
    -6 3 -12
    -6 -4 7
    6 -4 -6
    -6 4 6
    6 4 -6
    -6 -4 6
    6 -4 -5
    -6 4 5
    6 4 -5
    -6 -4 5
    6 -4 -4
    -6 4 4
    6 -4 -3
    -6 4 3
    6 -4 -2
    -6 4 2
    6 4 -2
    -6 -4 2
    6 4 -1
    -6 -4 1
    6 -4 0
    -6 4 0
    6 4 0
    -6 -4 0
    6 -4 1
    6 4 1
    -6 4 -1
    -6 -4 -1
    -6 -4 -2
    6 4 2
    -6 4 -2
    6 -4 2
    6 4 3
    -6 -4 -3
    6 4 4
    -6 -4 -4
    6 -4 5
    6 4 5
    -6 -4 -5
    6 -4 6
    6 4 6
    -6 -4 -6
    6 -4 7
    -6 -4 -7
    6 4 7
    -6 -4 -8
    6 4 8
    6 -4 8
    6 4 9
    -6 -4 -9
    6 -4 10
    6 4 10
    -6 4 -10
    -6 -4 -10
    6 4 11
    -6 4 -11
    6 -4 11
    -6 -4 -11
    6 -4 12
    -6 4 -12
    6 -4 13
    6 5 -6
    -6 -5 6
    -6 -5 5
    6 5 -5
    6 5 -4
    -6 -5 4
    6 -5 -3
    -6 5 3
    6 5 -3
    -6 -5 3
    6 -5 -2
    -6 5 2
    6 5 -2
    -6 -5 2
    6 -5 -1
    -6 5 1
    6 5 -1
    -6 -5 1
    6 -5 0
    -6 5 0
    6 5 0
    -6 -5 0
    6 -5 1
    6 5 1
    -6 -5 -1
    6 -5 2
    -6 5 -2
    6 5 3
    -6 -5 -3
    -6 5 -4
    -6 -5 -4
    6 5 4
    6 -5 4
    6 -5 5
    -6 5 -5
    6 5 5
    -6 -5 -5
    -6 -5 -6
    -6 5 -6
    6 5 6
    6 -5 6
    6 5 7
    -6 -5 -7
    6 -5 8
    -6 5 -8
    -6 -5 -8
    -6 -5 -9
    6 5 9
    -6 5 -9
    6 5 10
    -6 -5 -10
    -6 -5 -11
    -6 5 -11
    6 5 11
    6 -5 11
    6 5 12
    -6 -6 6
    -6 -6 5
    6 6 -5
    -6 -6 4
    -6 6 4
    6 -6 -4
    6 6 -4
    6 -6 -3
    -6 6 3
    6 6 -3
    -6 -6 3
    6 6 -2
    -6 -6 2
    -6 6 1
    6 6 -1
    -6 -6 1
    6 -6 0
    -6 6 0
    6 6 0
    6 -6 1
    -6 6 -1
    -6 -6 -1
    -6 -6 -2
    -6 6 -2
    6 6 2
    6 -6 2
    6 -6 3
    -6 6 -3
    6 6 3
    -6 -6 -3
    -6 -6 -5
    6 6 5
    6 -6 5
    -6 6 -5
    6 -6 6
    -6 6 -6
    6 6 6
    -6 -6 -6
    6 6 7
    6 -6 7
    -6 6 -7
    -6 -6 -9
    6 6 9
    -6 6 -9
    6 6 10
    -6 -6 -10
    -6 -6 -11
    6 6 11
    6 -6 11
    -6 -7 5
    6 7 -5
    6 7 -4
    -6 -7 4
    6 -7 -3
    -6 7 3
    6 7 -3
    -6 -7 3
    -6 -7 2
    -6 7 2
    6 -7 -2
    6 7 -2
    6 7 -1
    -6 -7 1
    -6 -7 0
    6 7 0
    6 7 1
    -6 -7 -1
    6 7 2
    -6 -7 -2
    -6 7 -3
    -6 -7 -3
    6 -7 3
    6 7 3
    -6 -7 -4
    -6 7 -4
    6 7 4
    6 -7 4
    6 -7 5
    -6 7 -5
    6 7 5
    -6 -7 -6
    -6 7 -6
    6 7 6
    6 -7 6
    6 -7 7
    -6 7 -7
    -6 -7 -7
    -6 -7 -8
    -6 7 -8
    6 7 8
    6 -7 8
    6 -7 9
    -6 7 -9
    6 7 9
    -6 -7 -9
    -6 -8 4
    6 8 -4
    6 8 -3
    -6 -8 3
    6 8 -2
    -6 -8 2
    -6 -8 1
    6 -8 0
    -6 8 0
    6 8 0
    -6 -8 0
    6 -8 1
    -6 8 -1
    -6 -8 -1
    6 -8 2
    -6 8 -2
    -6 -8 -2
    6 -8 3
    6 -8 4
    -6 8 -4
    6 8 4
    -6 -8 -4
    -6 -8 -5
    6 -8 5
    6 8 5
    -6 8 -5
    -6 9 1
    7 0 -5
    -7 0 5
    7 0 -4
    -7 0 4
    7 0 -3
    -7 0 3
    7 0 -2
    -7 0 2
    7 0 -1
    -7 0 1
    7 0 0
    -7 0 0
    7 0 2
    -7 0 -2
    7 0 3
    -7 0 -3
    7 0 4
    -7 0 -4
    7 0 5
    -7 0 -5
    7 0 6
    -7 0 -6
    7 0 7
    -7 0 -7
    7 0 8
    -7 0 -8
    7 0 9
    -7 0 -11
    7 0 11
    -7 0 -12
    7 0 12
    7 0 13
    -7 0 -13
    7 -1 -5
    7 1 -5
    -7 1 5
    -7 -1 5
    7 -1 -4
    -7 1 4
    7 -1 -3
    7 1 -3
    -7 1 3
    -7 -1 3
    7 -1 -2
    7 1 -2
    -7 1 2
    -7 -1 2
    7 1 -1
    -7 1 1
    7 -1 -1
    -7 -1 1
    7 -1 0
    7 1 0
    -7 1 0
    -7 -1 0
    7 1 1
    -7 -1 -1
    7 1 2
    -7 1 -2
    -7 -1 -2
    7 -1 2
    7 -1 3
    7 1 3
    -7 1 -3
    -7 -1 -3
    7 -1 4
    7 1 4
    -7 1 -4
    -7 -1 -4
    7 1 5
    -7 1 -5
    -7 -1 -5
    7 -1 5
    7 -1 7
    7 1 7
    -7 1 -7
    -7 -1 -7
    7 -1 8
    7 1 8
    -7 1 -8
    -7 -1 -8
    7 -1 9
    7 1 9
    -7 1 -9
    7 -1 10
    -7 1 -10
    7 -1 11
    7 1 11
    -7 1 -11
    -7 -1 -11
    -7 1 -13
    -7 -1 -13
    7 -1 13
    7 1 13
    7 2 -6
    -7 -2 6
    7 2 -5
    7 -2 -5
    -7 -2 5
    7 -2 -4
    7 2 -4
    -7 2 4
    -7 -2 4
    7 2 -3
    -7 2 3
    7 -2 -3
    -7 -2 3
    7 -2 -2
    7 2 -2
    -7 2 2
    -7 -2 2
    7 -2 -1
    -7 2 1
    -7 -2 0
    7 2 0
    7 -2 1
    7 2 1
    -7 2 -1
    -7 -2 -1
    7 2 2
    -7 2 -2
    -7 -2 -2
    7 -2 3
    7 2 3
    -7 2 -3
    -7 -2 -3
    7 -2 4
    7 2 4
    -7 2 -4
    -7 -2 -4
    7 -2 5
    7 2 5
    -7 2 -5
    -7 -2 -5
    7 -2 6
    7 2 6
    -7 2 -6
    -7 -2 -6
    7 2 7
    -7 2 -7
    7 -2 7
    -7 -2 -7
    7 -2 8
    7 2 8
    -7 -2 -8
    -7 2 -8
    -7 -2 -9
    7 2 10
    -7 2 -10
    7 -2 10
    -7 -2 -10
    7 -2 11
    7 2 11
    -7 2 -11
    -7 -2 -11
    7 2 12
    -7 2 -12
    7 -2 12
    -7 -2 -12
    7 2 13
    -7 2 -13
    7 -2 13
    -7 -3 6
    7 -3 -5
    -7 3 5
    7 3 -5
    -7 -3 5
    7 -3 -4
    -7 3 4
    -7 3 3
    7 -3 -3
    7 3 -2
    -7 -3 2
    7 -3 -1
    -7 3 1
    7 3 -1
    -7 -3 1
    7 -3 0
    7 3 0
    -7 3 0
    -7 -3 0
    7 -3 1
    7 3 1
    -7 3 -1
    -7 -3 -1
    7 3 2
    -7 3 -2
    -7 -3 -2
    7 -3 3
    7 3 3
    -7 3 -3
    -7 -3 -3
    -7 -3 -5
    7 3 5
    -7 3 -5
    7 -3 5
    7 -3 6
    7 3 6
    -7 3 -6
    -7 -3 -6
    7 -3 7
    7 3 7
    -7 3 -7
    -7 -3 -7
    7 -3 9
    -7 3 -9
    -7 -3 -9
    7 3 10
    -7 3 -10
    7 -3 10
    -7 -3 -10
    7 -3 11
    -7 3 -11
    7 -3 12
    7 3 12
    -7 3 -12
    -7 -3 -12
    7 -3 13
    -7 -4 6
    7 4 -5
    -7 -4 5
    -7 -4 4
    7 4 -4
    7 -4 -4
    -7 4 4
    7 -4 -3
    -7 4 3
    7 4 -3
    -7 -4 3
    7 -4 -2
    -7 4 2
    7 4 -2
    -7 -4 2
    -7 -4 1
    7 4 -1
    -7 4 1
    7 -4 -1
    7 -4 0
    -7 4 0
    7 4 0
    -7 -4 0
    7 -4 1
    -7 4 -1
    -7 -4 -2
    7 4 2
    7 4 3
    -7 -4 -3
    7 -4 4
    7 4 4
    -7 -4 -4
    7 -4 5
    7 4 5
    -7 -4 -5
    -7 4 -5
    7 -4 6
    7 4 6
    -7 4 -6
    -7 -4 -6
    -7 -4 -7
    7 4 7
    7 -4 7
    7 4 8
    -7 -4 -8
    7 4 9
    7 -4 9
    -7 -4 -9
    7 -4 10
    7 4 10
    -7 4 -10
    -7 -4 -10
    -7 4 -11
    7 4 11
    7 -4 11
    -7 -4 -11
    7 4 12
    -7 4 -12
    7 -4 12
    -7 -4 -12
    -7 5 4
    -7 5 3
    7 -5 -3
    -7 -5 2
    7 5 -2
    -7 5 2
    7 -5 -2
    7 5 -1
    -7 -5 1
    7 -5 0
    -7 5 0
    7 5 0
    -7 -5 0
    -7 5 -1
    7 5 1
    7 -5 1
    -7 -5 -2
    7 5 2
    7 -5 2
    -7 5 -2
    -7 5 -3
    7 5 3
    -7 -5 -3
    7 -5 5
    -7 5 -5
    7 5 5
    -7 -5 -5
    7 -5 6
    -7 5 -6
    7 5 6
    -7 -5 -6
    7 -5 7
    -7 5 -7
    7 5 7
    -7 -5 -7
    7 -5 8
    -7 5 -8
    7 -5 9
    7 5 9
    -7 -5 -9
    7 -5 10
    -7 5 -10
    7 -5 11
    -7 5 -11
    7 5 11
    -7 -5 -11
    7 6 -4
    -7 -6 4
    7 -6 -3
    7 6 -3
    -7 -6 3
    7 -6 -2
    -7 6 2
    7 6 -2
    -7 -6 2
    7 -6 -1
    -7 6 1
    7 -6 0
    -7 6 0
    7 6 0
    -7 -6 0
    7 6 1
    7 -6 2
    -7 6 -2
    7 6 2
    -7 -6 -2
    -7 -6 -3
    7 6 3
    7 -6 3
    7 -6 4
    -7 6 -4
    7 6 4
    -7 -6 -4
    -7 -6 -6
    7 6 6
    7 -6 6
    -7 6 -6
    -7 6 -7
    -7 -6 -7
    7 6 7
    7 -6 7
    7 -6 8
    -7 6 -8
    7 -6 9
    7 6 9
    -7 -6 -9
    -7 -7 3
    7 7 -3
    -7 7 2
    7 -7 -1
    -7 7 1
    7 7 0
    -7 -7 0
    7 7 1
    -7 -7 -1
    -7 -7 -2
    -7 7 -2
    7 -7 2
    7 -7 3
    -7 7 -3
    7 7 3
    -7 -7 -3
    -7 7 -4
    7 7 4
    -7 -7 -4
    7 -7 5
    -7 7 -5
    7 7 5
    -7 -7 -5
    -7 -7 -6
    -7 7 -6
    7 -7 6
    7 7 6
    -7 -8 2
    7 8 -2
    7 8 -1
    -7 -8 1
    -7 -8 0
    -7 8 0
    7 -8 0
    7 8 0
    7 8 1
    -7 -8 -1
    7 -8 2
    -7 8 -2
    -8 0 5
    8 0 -4
    -8 0 4
    8 0 -2
    -8 0 2
    8 0 -1
    -8 0 1
    8 0 0
    -8 0 0
    8 0 1
    -8 0 -1
    8 0 2
    8 0 4
    -8 0 -4
    8 0 5
    -8 0 -5
    8 0 6
    -8 0 -6
    8 0 8
    -8 0 -8
    -8 0 -9
    8 0 9
    -8 0 -11
    8 0 11
    8 0 12
    -8 0 -12
    -8 1 5
    -8 -1 5
    8 -1 -4
    -8 1 4
    8 1 -3
    -8 -1 3
    8 -1 -2
    8 1 -2
    -8 1 2
    -8 -1 2
    8 -1 -1
    8 1 -1
    -8 1 1
    8 -1 0
    8 1 0
    -8 1 0
    8 -1 1
    8 1 1
    -8 1 -1
    8 -1 2
    8 1 2
    -8 1 -2
    8 1 4
    -8 1 -4
    -8 -1 -4
    8 -1 4
    8 -1 5
    8 1 5
    -8 1 -5
    -8 -1 -5
    8 -1 6
    8 1 6
    -8 1 -6
    -8 -1 -6
    8 -1 8
    8 1 8
    -8 1 -8
    -8 -1 -8
    8 -1 9
    8 1 9
    -8 1 -9
    -8 -1 -9
    8 1 10
    -8 1 -10
    -8 -1 -10
    8 1 11
    -8 1 -11
    -8 -1 -11
    8 -1 11
    8 -1 12
    8 1 12
    -8 1 -12
    -8 -1 -12
    8 2 -4
    -8 -2 4
    8 -2 -3
    8 2 -3
    -8 2 3
    -8 -2 3
    8 2 -2
    -8 2 2
    8 -2 -2
    -8 -2 2
    8 -2 -1
    8 2 -1
    -8 2 1
    -8 -2 1
    8 -2 0
    8 2 0
    -8 2 0
    -8 -2 0
    8 -2 1
    8 2 1
    -8 2 -1
    -8 -2 -1
    8 2 3
    -8 2 -3
    -8 -2 -3
    8 -2 4
    8 2 4
    -8 2 -4
    -8 -2 -4
    8 -2 5
    8 2 5
    -8 2 -5
    -8 -2 -5
    -8 2 -6
    8 -2 7
    -8 2 -7
    -8 -2 -7
    8 -2 8
    8 2 8
    -8 2 -8
    8 2 10
    -8 2 -10
    -8 -2 -10
    8 2 12
    -8 2 -12
    8 -2 12
    -8 -2 -12
    8 3 -4
    -8 3 4
    -8 -3 4
    8 -3 -3
    8 3 -3
    -8 -3 3
    8 -3 -2
    8 3 -2
    -8 3 2
    -8 -3 2
    -8 -3 1
    8 3 -1
    8 -3 -1
    -8 3 1
    -8 3 0
    8 -3 1
    8 3 1
    -8 3 -1
    -8 -3 -1
    8 3 2
    -8 3 -2
    8 -3 2
    8 -3 3
    8 3 3
    -8 -3 -3
    8 -3 4
    8 3 4
    -8 3 -4
    -8 -3 -4
    8 -3 6
    8 3 6
    -8 3 -6
    -8 -3 -6
    8 -3 7
    8 3 7
    -8 3 -7
    -8 -3 -7
    8 -3 9
    8 3 9
    -8 3 -9
    8 3 10
    -8 -3 -10
    8 -3 11
    8 3 11
    -8 3 -11
    8 -4 -3
    -8 4 3
    8 4 -3
    -8 -4 3
    -8 -4 2
    8 4 -2
    8 -4 -1
    -8 4 1
    8 4 -1
    -8 -4 1
    -8 -4 0
    8 4 0
    8 -4 0
    -8 4 0
    8 -4 1
    8 4 1
    -8 4 -1
    -8 -4 -1
    8 4 2
    8 -4 2
    -8 -4 -4
    8 4 4
    -8 4 -4
    -8 -4 -5
    8 4 5
    -8 4 -5
    8 -4 5
    8 -4 6
    8 4 6
    -8 4 -6
    -8 -4 -6
    8 4 7
    -8 4 -7
    8 -4 7
    8 -4 8
    8 4 8
    -8 -4 -8
    8 4 10
    -8 4 -10
    -8 -4 -10
    -8 -5 3
    8 5 -3
    8 -5 -2
    -8 5 2
    8 5 -2
    -8 -5 2
    -8 5 1
    8 -5 -1
    -8 -5 0
    -8 5 0
    8 5 0
    -8 -5 -1
    8 5 1
    -8 5 -1
    8 -5 1
    8 -5 2
    -8 5 -2
    8 5 2
    -8 -5 -2
    8 -5 3
    -8 5 -3
    8 5 3
    -8 -5 -3
    -8 5 -4
    8 -5 4
    8 -5 5
    -8 5 -5
    8 5 5
    -8 -5 -5
    8 -5 6
    -8 5 -6
    8 5 6
    -8 -5 -6
    8 -5 8
    8 5 8
    -8 5 -8
    -8 -5 -8
    -8 -6 3
    -8 -6 2
    8 6 -2
    -8 -6 1
    8 -6 -1
    -8 6 1
    8 6 -1
    8 -6 0
    -8 6 0
    8 6 1
    -8 -6 -1
    -8 -6 -2
    8 6 2
    8 -6 2
    -8 6 -2
    8 -6 3
    -8 6 -3
    -8 -6 -3
    -8 -6 -4
    8 6 4
    8 -6 4
    -8 6 -4
    8 -6 5
    -8 6 -5
    8 6 5
    -8 -6 -5
    -8 -6 -6
    -8 6 -6
    8 6 6
    8 -6 6
    -8 -7 1
    8 7 -1
    -8 -7 0
    8 7 0
    -8 7 0
    8 -7 1
    -8 7 -1
    8 7 1
    -8 -7 -1
    8 -7 2
    -8 7 -2
    8 7 2
    -8 -7 -2
    -8 7 -3
    8 -7 3
    -9 0 3
    -9 0 2
    9 0 -2
    9 0 0
    -9 0 0
    9 0 1
    -9 0 -1
    -9 0 -2
    9 0 3
    -9 0 -3
    -9 0 -4
    9 0 5
    -9 0 -5
    9 0 6
    -9 0 -6
    -9 0 -8
    9 0 8
    -9 0 -10
    9 1 -3
    -9 1 3
    -9 -1 3
    9 -1 -2
    -9 1 2
    9 1 -1
    -9 -1 1
    9 -1 -1
    9 1 0
    -9 1 0
    -9 -1 0
    9 -1 0
    9 1 1
    -9 1 -1
    -9 -1 -1
    9 -1 1
    9 -1 2
    9 1 2
    -9 1 -2
    -9 -1 -2
    9 -1 3
    -9 1 -3
    -9 1 -4
    -9 -1 -4
    9 -1 4
    9 1 5
    -9 1 -5
    -9 -1 -5
    9 -1 5
    9 -1 6
    9 1 6
    -9 1 -6
    -9 -1 -6
    9 -1 7
    9 1 7
    -9 1 -7
    -9 -1 -7
    9 -1 8
    9 1 8
    -9 1 -8
    -9 -1 -8
    9 -1 10
    -9 -1 -10
    9 2 -2
    -9 -2 2
    9 -2 -1
    9 2 -1
    -9 2 1
    -9 -2 1
    9 -2 0
    9 2 0
    -9 2 0
    -9 -2 0
    9 -2 1
    9 2 1
    -9 2 -1
    -9 -2 -1
    -9 2 -2
    9 -2 2
    9 -2 3
    9 2 3
    -9 2 -3
    -9 -2 -3
    9 -2 4
    -9 -2 -4
    9 -2 5
    9 2 5
    -9 2 -5
    9 -2 7
    9 2 7
    -9 2 -7
    -9 -2 -7
    9 2 8
    -9 2 -8
    9 -2 8
    -9 -2 -8
    9 -2 9
    9 2 9
    -9 2 -9
    -9 -2 -9
    -9 -3 3
    9 3 -2
    -9 -3 2
    9 -3 -1
    9 3 -1
    -9 3 1
    -9 -3 1
    9 3 0
    -9 3 0
    9 -3 0
    -9 -3 0
    9 3 1
    9 -3 2
    9 3 2
    -9 3 -2
    -9 -3 -2
    9 -3 3
    9 3 3
    -9 3 -3
    -9 -3 -3
    9 -3 4
    -9 3 -4
    -9 -3 -4
    9 3 6
    -9 3 -6
    9 -3 6
    -9 -3 -6
    9 -3 7
    9 3 7
    -9 3 -7
    -9 -3 -7
    9 -3 8
    -9 3 -8
    -9 -3 -8
    -9 -4 2
    9 4 -2
    9 4 -1
    -9 -4 1
    9 -4 0
    9 4 0
    -9 4 0
    -9 -4 0
    9 -4 1
    9 4 1
    -9 4 -1
    -9 -4 -1
    9 -4 2
    9 4 2
    -9 -4 -2
    9 -4 4
    -9 -4 -4
    9 4 5
    -9 -4 -5
    9 4 7
    9 -4 7
    -9 -4 -7
    -9 -5 2
    -9 -5 0
    9 5 0
    9 -5 1
    -9 5 -1
    9 5 1
    -9 -5 -1
    -9 -5 -2
    -9 5 -2
    9 5 2
    9 -5 2
    9 -5 3
    -9 5 -3
    -9 -5 -4
    9 -5 5
    9 5 5
    -9 -5 -5
    -9 -6 1
    9 6 0
    -9 -6 0
    9 -6 1
    -9 6 -1
    9 6 1
    -9 -6 -1
    9 -6 2
    -9 6 -2
    9 6 2
    -9 -6 -2
    10 0 0
    -10 0 0
    -10 0 -1
    10 0 1
    10 0 2
    -10 0 -2
    10 0 4
    -10 0 -4
    10 0 5
    10 0 6
    -10 0 -6
    -10 0 -7
    10 0 7
    -10 -1 1
    10 -1 0
    10 1 0
    -10 1 0
    -10 -1 0
    10 1 1
    -10 1 -1
    -10 -1 -1
    10 -1 1
    10 -1 2
    10 1 2
    -10 1 -2
    -10 -1 -2
    10 1 3
    -10 -1 -3
    10 -1 4
    10 1 4
    -10 1 -4
    -10 -1 -4
    10 -1 5
    10 1 5
    10 -1 6
    10 1 6
    -10 1 -6
    -10 -1 -6
    10 -1 7
    10 1 7
    -10 1 -7
    -10 -1 -7
    -10 -2 1
    10 -2 0
    10 2 0
    -10 2 0
    -10 -2 0
    10 -2 1
    10 2 1
    -10 2 -1
    -10 -2 -1
    10 -2 3
    10 2 3
    -10 2 -3
    10 -2 4
    10 2 4
    -10 2 -4
    -10 -2 -4
    10 2 6
    -10 2 -6
    -10 -2 -6
    -10 3 0
    10 3 1
    -10 3 -1
    10 -3 1
    -10 -3 -1
    10 3 2
    10 -3 2
    -10 3 -2
    -10 -3 -2
    10 -3 3
    10 3 3
    -10 3 -3
    -10 -3 -3
    10 -3 4
    10 3 4
    -10 3 -4
    10 3 5
    -10 3 -5
    10 4 0
    -10 -4 0
    10 -4 1
    -10 4 -1
    10 4 2
    -10 -4 -2
    10 -4 3
    10 4 3
    -10 4 -3
    -10 -4 -3
    10 -4 4
    -11 0 -2
    11 0 2
    11 0 3
    -11 0 -3
    11 1 2
    -11 1 -2
    -11 -1 -2
    11 -1 2
    11 -1 3
    11 1 3
    -11 -1 -3
    11 2 2
    -11 2 -2
_diffrn_reflns_number     4645
_diffrn_reflns_av_R_equivalents     0.0129
_diffrn_reflns_av_unetI/netI     0.0155
_diffrn_reflns_theta_min     3.22
_diffrn_reflns_theta_max     32.97
_diffrn_reflns_theta_full     23.4849
_diffrn_measured_fraction_theta_max     0.6601
_diffrn_measured_fraction_theta_full     0.8949
_diffrn_reflns_limit_h_min     -11
_diffrn_reflns_limit_h_max     11
_diffrn_reflns_limit_k_min     -10
_diffrn_reflns_limit_k_max     10
_diffrn_reflns_limit_l_min     -13
_diffrn_reflns_limit_l_max     13
_diffrn_radiation_probe     x-ray
_refine_special_details
                      'This is a non-spherical atom refinement using NoSpherA2.'
_reflns_number_total     1536
_reflns_number_gt     1414
_reflns_threshold_expression     I>=2u(I)
_refine_ls_structure_factor_coef     Fsqd
_refine_ls_matrix_type     full
_refine_ls_R_factor_all     0.0292
_refine_ls_R_factor_gt     0.0267
_refine_ls_wR_factor_gt     0.0734
_refine_ls_wR_factor_ref     0.0750
_refine_ls_goodness_of_fit_ref     1.0223
_refine_ls_restrained_S_all     0.9901
_refine_ls_number_reflns     1536
_refine_ls_number_parameters     127
_refine_ls_number_restraints     93
_refine_ls_number_constraints     0
_refine_ls_hydrogen_treatment     refall
_refine_ls_weighting_scheme     calc
_refine_ls_weighting_details
              'w=1/[\s^2^(Fo^2^)+(0.0442P)^2^+0.1719P] where P=(Fo^2^+2Fc^2^)/3'
_atom_sites_solution_primary     notdet
_refine_ls_shift/su_max     0.0009
_refine_ls_shift/su_mean     0.0001
_refine_diff_density_max     0.2564
_refine_diff_density_min     -0.2680
loop_
    _atom_type_symbol
    _atom_type_scat_dispersion_source
    _atom_type_scat_dispersion_real
    _atom_type_scat_dispersion_imag
    _atom_type_scat_source
    H custom  0.00000 0.00000
                             'NoSpherA2: Chem.Sci. 2021, DOI:10.1039/D0SC05526C'
    C custom 0.00280 0.00140 'NoSpherA2: Chem.Sci. 2021, DOI:10.1039/D0SC05526C'
    O custom 0.00970 0.00540 'NoSpherA2: Chem.Sci. 2021, DOI:10.1039/D0SC05526C'
    N custom 0.00560 0.00290 'NoSpherA2: Chem.Sci. 2021, DOI:10.1039/D0SC05526C'
_computing_data_collection
;
CrysAlisPro 1.171.40.67a (Rigaku OD, 2019)
;
_computing_cell_refinement
;
CrysAlisPro 1.171.40.67a (Rigaku OD, 2019)
;
_computing_data_reduction
;
CrysAlisPro 1.171.40.67a (Rigaku OD, 2019)
;
_computing_structure_refinement
;
olex2.refine 1.3 (Bourhis <i>et al.</i>,  2015)
;
_computing_molecular_graphics
;
Olex2 1.3 (Dolomanov <i>et al.</i>,  2009)
;
_computing_publication_material
;
Olex2 1.3 (Dolomanov <i>et al.</i>,  2009)
;
loop_
    _atom_site_type_symbol
    _atom_site_label
    _atom_site_fract_x
    _atom_site_fract_y
    _atom_site_fract_z
    _atom_site_U_iso_or_equiv
    _atom_site_adp_type
    _atom_site_occupancy
    O O12 0.58072(8) 0.69889(9) 0.58094(6) 0.01206(14) Uani 1.000000
    O O11 0.52176(8) 0.55443(8) 0.75064(5) 0.01010(14) Uani 1.000000
    O O22 0.19460(8) 0.66407(9) 0.83708(5) 0.01131(14) Uani 1.000000
    O O21 -0.02077(8) 0.55282(8) 0.71296(6) 0.01060(14) Uani 1.000000
    N N12 0.14201(9) 0.62407(9) 0.73433(6) 0.00762(15) Uani 1.000000
    N N11 0.46429(9) 0.64124(9) 0.65835(6) 0.00761(14) Uani 1.000000
    N N22 -0.00509(9) 0.75482(9) 0.51006(6) 0.00925(15) Uani 1.000000
    H H22a -0.052(2) 0.810(3) 0.4323(14) 0.031(4) Uani 1.000000
    H H22b -0.098(2) 0.701(3) 0.5688(15) 0.026(4) Uani 1.000000
    N N21 0.29790(10) 0.80147(10) 0.43819(7) 0.01071(15) Uani 1.000000
    H H21a 0.243(2) 0.853(3) 0.3608(13) 0.027(4) Uani 1.000000
    H H21b 0.441(2) 0.800(3) 0.4475(16) 0.027(4) Uani 1.000000
    C C2 0.18522(10) 0.74003(10) 0.52563(7) 0.00731(16) Uani 1.000000
    C C1 0.26634(10) 0.66653(10) 0.63712(7) 0.00752(16) Uani 1.000000
loop_
    _atom_site_aniso_label
    _atom_site_aniso_U_11
    _atom_site_aniso_U_22
    _atom_site_aniso_U_33
    _atom_site_aniso_U_12
    _atom_site_aniso_U_13
    _atom_site_aniso_U_23
    O12 0.0086(2) 0.0214(2) 0.0062(3) -0.00003(17) 0.0017(2) 0.0032(2)
    O11 0.0095(2) 0.0170(2) 0.0039(3) 0.00114(16) -0.0005(2) 0.00255(18)
    O22 0.0104(2) 0.0219(2) 0.0017(3) -0.00102(17) 0.0004(2) -0.00101(19)
    O21 0.0096(2) 0.0181(2) 0.0041(4) -0.00295(16) 0.0012(2) 0.00029(18)
    N12 0.0083(2) 0.0124(2) 0.0022(4) -0.00007(17) 0.0007(2) -0.00019(19)
    N11 0.0075(2) 0.0127(2) 0.0026(4) 0.00001(17) 0.0009(2) 0.00054(19)
    N22 0.0085(3) 0.0151(2) 0.0042(4) 0.00045(18) 0.0001(3) 0.0013(2)
    H22a 0.019(6) 0.059(11) 0.016(5) 0.000(4) -0.004(2) 0.020(3)
    H22b 0.015(5) 0.045(10) 0.018(6) -0.001(3) 0.003(2) 0.016(4)
    N21 0.0100(3) 0.0182(3) 0.0040(4) -0.00002(19) 0.0018(2) 0.0026(2)
    H21a 0.022(6) 0.050(10) 0.009(4) 0.002(4) -0.001(2) 0.014(3)
    H21b 0.011(3) 0.046(10) 0.024(8) -0.0008(18) 0.0013(17) 0.014(5)
    C2 0.0086(3) 0.0116(2) 0.0018(4) 0.00049(19) 0.0002(3) 0.0004(2)
    C1 0.0074(3) 0.0132(2) 0.0020(4) 0.00030(19) 0.0005(3) 0.0010(2)
loop_
    _geom_bond_atom_site_label_1
    _geom_bond_atom_site_label_2
    _geom_bond_site_symmetry_2
    _geom_bond_distance
    _geom_bond_publ_flag
    O12 N11 . 1.2480(10) ?
    O11 N11 . 1.2432(8) ?
    O22 N12 . 1.2361(8) ?
    O21 N12 . 1.2382(7) ?
    N12 C1 . 1.4233(11) ?
    N11 C1 . 1.3968(9) ?
    N22 C2 . 1.3292(9) ?
    N21 C2 . 1.3212(12) ?
    C2 C1 . 1.4499(10) ?
loop_
    _geom_angle_atom_site_label_1
    _geom_angle_atom_site_label_2
    _geom_angle_atom_site_label_3
    _geom_angle_site_symmetry_1
    _geom_angle_site_symmetry_3
    _geom_angle
    _geom_angle_publ_flag
    O21 N12 O22 . . 121.30(7) ?
    C1 N12 O22 . . 120.18(6) ?
    C1 N12 O21 . . 118.48(6) ?
    O11 N11 O12 . . 120.98(6) ?
    C1 N11 O12 . . 118.83(6) ?
    C1 N11 O11 . . 120.11(7) ?
    N21 C2 N22 . . 117.99(7) ?
    C1 C2 N22 . . 120.85(8) ?
    C1 C2 N21 . . 121.12(6) ?
    N11 C1 N12 . . 116.30(6) ?
    C2 C1 N12 . . 119.76(6) ?
    C2 C1 N11 . . 123.90(7) ?
loop_
    _geom_torsion_atom_site_label_1
    _geom_torsion_atom_site_label_2
    _geom_torsion_atom_site_label_3
    _geom_torsion_atom_site_label_4
    _geom_torsion_site_symmetry_1
    _geom_torsion_site_symmetry_2
    _geom_torsion_site_symmetry_3
    _geom_torsion_site_symmetry_4
    _geom_torsion
    _geom_torsion_publ_flag
    O12 N11 C1 N12 . . . . -171.83(6) ?
    O12 N11 C1 C2 . . . . 5.55(7) ?
    O11 N11 C1 N12 . . . . 11.29(7) ?
    O11 N11 C1 C2 . . . . -171.32(6) ?
    O22 N12 C1 N11 . . . . 34.60(7) ?
    O22 N12 C1 C2 . . . . -142.90(6) ?
    O21 N12 C1 N11 . . . . -147.62(6) ?
    O21 N12 C1 C2 . . . . 34.88(7) ?
    N12 C1 C2 N22 . . . . -4.71(7) ?
    N12 C1 C2 N21 . . . . 172.74(6) ?
    N11 C1 C2 N22 . . . . 177.99(7) ?
    N11 C1 C2 N21 . . . . -4.55(8) ?
_iucr_refine_instructions_details
;
TITL 080_a.res in P2(1)/n
REM Old TITL 080 in P2(1)/n
REM SHELXT solution in P2(1)/n: R1 0.095, Rweak 0.008, Alpha 0.021
REM <I/s> 0.719 for 71 systematic absences, Orientation as input
REM Formula found by SHELXT: C3 N2 O5
CELL 0.66418 6.9129 6.4872 11.2465 90 90.4816 90
ZERR 4 0.0001 0.0001 0.0002 0 0.0015 0
LATT 1
SYMM 0.5-X,0.5+Y,0.5-Z
SFAC C H N O
DISP C 0.0028 0.0014 9.9123
DISP H -0 0 0.6652
DISP N 0.0056 0.0029 16.5876
DISP O 0.0097 0.0054 27.0096
UNIT 8 16 16 16
RIGU O11 O12 O21 O22 N11 N12 N21 H21a H21b N22 H22a H22b C1 C2
L.S. 30
PLAN  5
TEMP -193.15
CONF
BOND
MORE -1
BOND $H
fmap 2
acta
LIST -6
OMIT -1 0 9
WGHT 0.044228 0.171862
FVAR 9.04075
REM <olex2.extras>
REM <HklSrc "%.\\080.hkl">
REM </olex2.extras>
O12   4     0.58072  0.69889  0.58094  11.00000  0.00861  0.02144  0.00616 =
 0.00321  0.00174 -0.00003
O11   4     0.52176  0.55443  0.75064  11.00000  0.00947  0.01696  0.00388 =
 0.00255 -0.00049  0.00114
O22   4     0.19460  0.66407  0.83708  11.00000  0.01040  0.02188  0.00166 =
 -0.00101  0.00040 -0.00102
O21   4    -0.02077  0.55282  0.71296  11.00000  0.00957  0.01814  0.00410 =
 0.00029  0.00120 -0.00295
N12   3     0.14201  0.62407  0.73433  11.00000  0.00831  0.01240  0.00217 =
 -0.00019  0.00069 -0.00007
N11   3     0.46429  0.64124  0.65835  11.00000  0.00748  0.01275  0.00262 =
 0.00054  0.00088  0.00001
N22   3    -0.00509  0.75482  0.51006  11.00000  0.00852  0.01506  0.00416 =
 0.00134  0.00007  0.00045
H22a  2    -0.05249  0.80994  0.43226  11.00000  0.01863  0.05862  0.01613 =
 0.01981 -0.00367  0.00045
H22b  2    -0.09787  0.70126  0.56875  11.00000  0.01502  0.04470  0.01771 =
 0.01617  0.00322 -0.00066
N21   3     0.29790  0.80147  0.43819  11.00000  0.00999  0.01821  0.00396 =
 0.00261  0.00180 -0.00002
H21a  2     0.24348  0.85266  0.36085  11.00000  0.02151  0.05020  0.00935 =
 0.01358 -0.00084  0.00202
H21b  2     0.44123  0.79969  0.44746  11.00000  0.01150  0.04585  0.02366 =
 0.01399  0.00132 -0.00075
C2    1     0.18522  0.74003  0.52563  11.00000  0.00855  0.01160  0.00179 =
 0.00037  0.00019  0.00049
C1    1     0.26634  0.66653  0.63712  11.00000  0.00742  0.01319  0.00196 =
 0.00102  0.00050  0.00030
HKLF 4
END
Q3 1 -0.233333 0.574074 0.729167 11 0.05 0.24
Q1 1 -0.1 0.462963 0.75 11 0.05 0.26
Q2 1 0.633333 0.481481 0.708333 11 0.05 0.25
Q4 1 0.5 0.833333 0.416667 11 0.05 0.21
Q5 1 0.333333 0.981481 0.354167 11 0.05 0.21
  REM The information below was added by Olex2.
  REM
  REM R1 = 0.0267 for 1414 Fo > 4sig(Fo) and 0.0292 for all 1536 data
  REM 127 parameters refined using 93 restraints
  REM Highest difference peak 0.2564, deepest hole -0.2680
  REM Mean Shift 0.0001, Max Shift 0.0009.
  REM +++ Tabular Listing of Refinement Information +++
  REM R1_all = 0.0292
  REM R1_gt = 0.0267
  REM wR_ref = 0.0750
  REM GOOF = 1.0223
  REM Shift_max = 0.0009
  REM Shift_mean = 0.0001
  REM Reflections_all = 1536
  REM Reflections_gt = 1414
  REM Parameters = 127
  REM Hole = -0.2680
  REM Peak = 0.2564
  REM Flack = n/a
;
data_100
_audit_creation_method
;
Olex2 1.3
(compiled 2020.11.12 svn.r5f609507 for OlexSys, GUI svn.r6408)
;
_chemical_name_systematic     '1,1-Diamino-2,2-dinitroethylene'
_chemical_formula_moiety     'C2 H4 N4 O4'
_chemical_formula_sum     'C2 H4 N4 O4'
_chemical_formula_weight     148.079
_space_group_crystal_system     monoclinic
_space_group_name_H-M_alt     'P 1 21/n 1'
_space_group_name_Hall     '-P 2yn'
loop_
    _space_group_symop_id
    _space_group_symop_operation_xyz
    1 x,y,z
    2 -x+1/2,y+1/2,-z+1/2
    3 -x,-y,-z
    4 x-1/2,-y-1/2,z-1/2
_cell_length_a     6.91460(10)
_cell_length_b     6.49630(10)
_cell_length_c     11.2520(2)
_cell_angle_alpha     90
_cell_angle_beta     90.4900(14)
_cell_angle_gamma     90
_cell_volume     505.414(14)
_cell_formula_units_Z     4
_cell_measurement_reflns_used     2150
_cell_measurement_theta_min     3.3730
_cell_measurement_theta_max     32.8080
_cell_measurement_temperature     100
_exptl_crystal_description     block
_exptl_crystal_colour     'clear yellow'
_exptl_crystal_size_max     0.2
_exptl_crystal_size_mid     0.1
_exptl_crystal_size_min     0.1
_exptl_crystal_density_diffrn     1.946
_exptl_crystal_F_000     304.164
_exptl_absorpt_coefficient_mu     0.156
_exptl_absorpt_correction_type     multi-scan
_exptl_absorpt_process_details
;
CrysAlisPro 1.171.40.67a (Rigaku OD, 2019)
Empirical absorption correction using spherical harmonics,
implemented in SCALE3 ABSPACK scaling algorithm.
;
_exptl_absorpt_correction_T_min     0.71983
_exptl_absorpt_correction_T_max     1.00000
_diffrn_ambient_temperature     100.0
_diffrn_source
;
European Synchrotron Radiation Facility (ESRF), BM01 - The Swiss-Norwegian
Beamlines
;
_diffrn_radiation_type     synchrotron
_diffrn_radiation_wavelength     0.66418
_diffrn_radiation_monochromator     'silicon 111'
_diffrn_measurement_device_type     'BM01 ESRF 2M 20210501'
_diffrn_measurement_device     'one-circle diffractometer'
_diffrn_measurement_method     '\w scans'
_diffrn_detector     'Hybrid Pixel Array Detector'
_diffrn_detector_area_resol_mean     5.8140
loop_
    _diffrn_refln_index_h
    _diffrn_refln_index_k
    _diffrn_refln_index_l
    0 0 2
    0 0 3
    0 0 -3
    0 0 -4
    0 0 4
    0 0 5
    0 0 -5
    0 0 6
    0 0 -6
    0 0 7
    0 0 -7
    0 0 8
    0 0 -8
    0 0 11
    0 0 12
    0 0 -12
    0 -1 0
    0 1 0
    0 1 1
    0 -1 -1
    0 -1 2
    0 -1 -2
    0 1 -2
    0 1 2
    0 -1 3
    0 1 -3
    0 -1 -3
    0 1 3
    0 -1 -4
    0 -1 4
    0 1 -4
    0 1 4
    0 1 5
    0 -1 5
    0 1 -5
    0 -1 -6
    0 1 -6
    0 1 6
    0 -1 -7
    0 1 7
    0 -1 8
    0 1 -8
    0 -1 9
    0 1 -9
    0 -1 -10
    0 -1 10
    0 1 -10
    0 1 11
    0 -1 -11
    0 1 -11
    0 -1 11
    0 -1 -12
    0 -1 12
    0 1 12
    0 1 -12
    0 -2 0
    0 2 0
    0 2 1
    0 2 -1
    0 -2 -1
    0 -2 1
    0 2 2
    0 -2 -2
    0 -2 -3
    0 2 3
    0 2 -4
    0 -2 4
    0 2 -5
    0 -2 5
    0 2 -6
    0 2 -7
    0 2 7
    0 -2 7
    0 -2 -7
    0 2 8
    0 -2 -8
    0 -2 8
    0 2 -8
    0 -2 9
    0 2 -9
    0 2 9
    0 -2 -9
    0 -2 10
    0 2 -10
    0 -2 -10
    0 2 10
    0 -2 11
    0 2 -11
    0 2 11
    0 -2 -11
    0 2 12
    0 2 -12
    0 -3 0
    0 3 0
    0 -3 1
    0 -3 -1
    0 3 1
    0 3 -1
    0 3 2
    0 3 -2
    0 -3 2
    0 -3 -2
    0 3 -3
    0 -3 3
    0 3 3
    0 -3 -3
    0 -3 -4
    0 3 4
    0 3 -4
    0 -3 4
    0 3 5
    0 -3 -5
    0 3 6
    0 -3 -6
    0 3 7
    0 -3 -7
    0 -3 -8
    0 3 8
    0 -3 -9
    0 3 9
    0 -3 -10
    0 3 10
    0 -3 -11
    0 3 11
    0 3 12
    0 -3 12
    0 3 -12
    0 4 0
    0 -4 0
    0 -4 1
    0 4 1
    0 4 -1
    0 -4 -1
    0 4 2
    0 -4 -2
    0 -4 2
    0 4 -2
    0 -4 -3
    0 -4 3
    0 4 -3
    0 4 3
    0 -4 -4
    0 4 -4
    0 -4 4
    0 4 4
    0 -4 -5
    0 4 6
    0 -4 -6
    0 -4 -7
    0 4 7
    0 -4 7
    0 4 -7
    0 -4 8
    0 4 -8
    0 4 -9
    0 -4 9
    0 -4 10
    0 4 -10
    0 4 11
    0 4 -11
    0 -4 -11
    0 -4 12
    0 -5 0
    0 5 0
    0 5 -1
    0 5 1
    0 -5 -1
    0 -5 1
    0 5 2
    0 -5 -2
    0 5 -2
    0 -5 2
    0 -5 -3
    0 5 3
    0 5 -3
    0 -5 3
    0 5 -4
    0 5 4
    0 -5 4
    0 5 -5
    0 -5 5
    0 -5 -5
    0 5 5
    0 -5 6
    0 5 -6
    0 5 6
    0 -5 -6
    0 5 7
    0 5 -7
    0 -5 7
    0 -5 -7
    0 -5 8
    0 5 -8
    0 5 8
    0 -5 -8
    0 -5 -9
    0 -5 9
    0 5 -9
    0 5 9
    0 5 10
    0 -5 -10
    0 5 -11
    0 -5 11
    0 -6 0
    0 6 0
    0 -6 -1
    0 6 -1
    0 -6 1
    0 6 1
    0 -6 2
    0 6 -2
    0 -6 -2
    0 6 3
    0 -6 -3
    0 -6 -4
    0 -6 -5
    0 -6 5
    0 6 5
    0 6 -6
    0 -6 6
    0 -6 7
    0 6 -7
    0 -6 8
    0 6 -8
    0 6 9
    0 6 -9
    0 -6 9
    0 -6 -9
    0 6 -10
    0 -6 10
    0 -6 11
    0 7 0
    0 -7 0
    0 -7 -1
    0 7 -1
    0 7 1
    0 -7 1
    0 7 -2
    0 7 2
    0 -7 -2
    0 -7 2
    0 -7 3
    0 7 -3
    0 7 3
    0 7 -4
    0 -7 4
    0 -7 -4
    0 7 4
    0 7 5
    0 -7 -5
    0 -7 5
    0 7 -6
    0 -7 6
    0 -7 -6
    0 7 6
    0 7 7
    0 -7 -7
    0 -7 8
    0 7 -8
    0 -7 -8
    0 7 8
    0 -7 -9
    0 7 9
    0 -7 9
    0 7 -9
    0 -7 10
    0 7 -10
    0 8 0
    0 -8 0
    0 8 -1
    0 8 1
    0 -8 1
    0 -8 2
    0 8 -2
    0 8 2
    0 -8 -2
    0 8 -3
    0 -8 3
    0 -8 -4
    0 -8 4
    0 8 -4
    0 8 4
    0 8 5
    0 8 -5
    0 -8 -5
    0 8 6
    0 -8 6
    0 8 -6
    0 -8 -6
    0 8 7
    0 -8 -7
    0 8 8
    0 -8 8
    0 -8 -8
    0 8 -8
    0 -8 9
    0 8 -9
    0 -9 0
    0 9 0
    0 -9 -1
    0 9 1
    0 9 -1
    0 -9 1
    0 -9 2
    0 9 2
    0 9 -2
    0 9 3
    0 -9 -3
    0 9 -3
    0 -9 3
    0 9 4
    0 -9 -4
    0 -9 4
    0 9 -4
    0 9 5
    0 -9 -5
    0 9 6
    0 9 -6
    0 -9 -6
    0 -9 6
    0 9 -7
    0 -9 7
    0 9 -8
    0 -9 8
    0 -10 1
    0 10 -1
    0 10 -2
    0 -10 2
    0 10 3
    0 -10 3
    0 -10 -3
    0 10 -3
    0 -10 4
    0 -10 -4
    0 10 4
    0 -10 -5
    0 10 -5
    0 -10 5
    0 10 5
    -1 0 10
    -1 0 9
    1 0 -9
    -1 0 8
    1 0 -8
    -1 0 7
    1 0 -7
    1 0 -1
    -1 0 1
    -1 0 0
    1 0 0
    -1 0 -1
    1 0 1
    -1 0 -2
    1 0 2
    1 0 3
    -1 0 -3
    1 0 4
    -1 0 -4
    1 0 6
    -1 0 -7
    1 0 7
    -1 0 -8
    1 0 8
    1 0 9
    -1 0 -9
    -1 0 -10
    1 0 10
    -1 0 -11
    1 0 11
    1 0 12
    -1 0 -12
    1 0 13
    -1 -1 12
    -1 -1 11
    1 1 -11
    -1 -1 10
    1 1 -10
    1 1 -9
    -1 -1 9
    -1 1 8
    1 1 -8
    -1 -1 8
    1 1 -7
    -1 -1 7
    -1 1 7
    1 1 -6
    -1 -1 6
    -1 -1 5
    1 1 -5
    -1 -1 4
    -1 1 4
    1 1 -4
    -1 1 3
    -1 -1 3
    1 1 -3
    1 -1 -3
    1 1 -2
    -1 -1 2
    -1 -1 1
    1 1 -1
    1 -1 -1
    -1 1 1
    1 -1 0
    1 1 0
    -1 1 0
    -1 -1 0
    -1 -1 -1
    1 -1 1
    -1 1 -1
    1 -1 2
    -1 1 -2
    -1 -1 -2
    1 1 2
    1 -1 3
    -1 1 -3
    1 1 3
    -1 -1 -3
    -1 1 -5
    1 -1 5
    -1 -1 -6
    1 1 6
    1 -1 6
    1 1 7
    1 -1 7
    -1 1 -7
    -1 -1 -7
    -1 -1 -8
    -1 1 -8
    1 1 8
    1 -1 8
    1 -1 9
    -1 1 -9
    1 1 9
    -1 -1 -9
    -1 -1 -10
    1 -1 10
    -1 1 -10
    1 1 10
    1 1 11
    1 -1 11
    -1 -1 -11
    -1 -1 -12
    1 1 12
    1 -1 12
    -1 -2 12
    -1 2 11
    -1 -2 11
    1 2 -11
    1 -2 -10
    -1 -2 10
    -1 2 10
    1 2 -10
    1 2 -9
    -1 -2 9
    -1 2 9
    1 -2 -9
    1 2 -8
    -1 -2 8
    1 -2 -8
    -1 2 8
    1 -2 -7
    1 2 -7
    -1 -2 7
    -1 2 7
    -1 2 6
    1 -2 -6
    -1 2 5
    1 -2 -5
    -1 2 4
    1 -2 -3
    -1 2 3
    1 -2 -2
    -1 2 2
    -1 2 1
    1 -2 -1
    -1 2 -2
    1 -2 2
    1 2 2
    -1 -2 -2
    -1 -2 -3
    1 -2 3
    -1 2 -3
    1 2 3
    -1 2 -4
    1 -2 4
    -1 -2 -4
    1 2 4
    -1 -2 -5
    1 2 5
    1 -2 5
    -1 2 -5
    1 -2 6
    -1 -2 -6
    1 2 6
    1 2 7
    -1 -2 -7
    -1 2 -7
    1 -2 7
    -1 -2 -8
    1 -2 8
    -1 2 -8
    1 2 8
    -1 2 -9
    1 2 9
    -1 -2 -9
    1 -2 9
    -1 2 -10
    1 2 10
    -1 -2 -10
    1 -2 10
    1 2 11
    -1 -2 -11
    1 -2 12
    -1 2 -12
    -1 -2 -12
    1 2 12
    1 -2 13
    -1 -3 11
    1 -3 -11
    -1 3 11
    1 3 -11
    1 -3 -10
    -1 3 10
    -1 -3 10
    1 3 -10
    1 3 -9
    -1 -3 9
    -1 3 9
    1 -3 -9
    -1 3 8
    1 3 -8
    -1 -3 8
    1 -3 -8
    1 -3 -7
    1 3 -7
    -1 -3 7
    -1 3 7
    1 -3 -6
    1 3 -6
    -1 -3 6
    -1 3 6
    -1 3 5
    -1 -3 5
    1 -3 -5
    1 3 -5
    -1 3 4
    1 3 -4
    -1 -3 4
    1 -3 -4
    -1 3 3
    -1 -3 3
    1 -3 -3
    1 3 -3
    -1 -3 2
    -1 3 2
    1 -3 -2
    1 3 -2
    -1 -3 1
    -1 3 1
    1 -3 -1
    1 3 -1
    1 -3 0
    -1 3 0
    1 3 0
    -1 -3 0
    1 3 1
    -1 -3 -1
    -1 3 -1
    -1 -3 -2
    1 3 2
    1 -3 2
    -1 3 -2
    -1 -3 -3
    1 -3 3
    1 3 3
    -1 3 -3
    1 -3 4
    1 3 4
    -1 3 -4
    1 -3 5
    -1 3 -5
    -1 -3 -5
    1 3 5
    1 -3 6
    -1 -3 -6
    -1 -3 -7
    1 -3 7
    -1 3 -7
    1 3 7
    -1 -3 -8
    1 3 8
    1 3 9
    -1 -3 -9
    1 -3 9
    -1 3 -9
    -1 3 -10
    1 -3 10
    -1 -3 -11
    -1 3 -11
    1 -3 11
    1 3 11
    1 -3 12
    -1 -3 -12
    -1 3 -12
    1 3 12
    -1 -4 11
    1 4 -11
    1 -4 -10
    -1 -4 10
    -1 4 10
    1 4 -10
    -1 -4 9
    -1 4 9
    1 -4 -9
    1 4 -9
    1 -4 -8
    1 4 -8
    -1 -4 8
    -1 4 8
    -1 4 7
    1 -4 -7
    -1 4 6
    1 -4 -6
    1 -4 -5
    1 4 -5
    -1 4 5
    1 4 -4
    -1 -4 4
    1 -4 -4
    -1 4 3
    1 -4 -3
    1 4 -3
    -1 -4 3
    1 -4 -2
    1 4 -2
    -1 4 2
    -1 -4 2
    -1 4 1
    1 4 -1
    -1 -4 1
    1 -4 -1
    1 -4 0
    1 4 0
    -1 4 0
    1 -4 1
    -1 -4 -1
    -1 4 -1
    1 4 1
    1 4 2
    -1 4 -2
    1 -4 2
    -1 -4 -2
    -1 -4 -3
    1 4 3
    -1 4 -5
    1 -4 5
    1 -4 6
    1 4 7
    -1 -4 -7
    -1 4 -7
    1 -4 8
    1 4 8
    -1 -4 -8
    -1 4 -8
    1 -4 9
    1 4 9
    -1 4 -9
    -1 -4 -9
    -1 -4 -10
    1 -4 10
    1 4 10
    -1 4 -10
    1 4 11
    -1 -4 -11
    1 5 -11
    -1 -5 11
    -1 5 10
    1 5 -10
    -1 -5 10
    1 5 -9
    -1 -5 9
    -1 5 9
    1 -5 -9
    1 -5 -8
    -1 -5 8
    1 5 -8
    -1 5 8
    1 -5 -7
    -1 5 7
    -1 -5 7
    1 5 -7
    -1 5 6
    1 -5 -6
    -1 -5 6
    1 5 -6
    -1 5 5
    1 5 -5
    1 -5 -5
    1 5 -4
    -1 5 4
    -1 -5 4
    1 -5 -4
    -1 5 3
    1 5 -3
    -1 -5 3
    -1 -5 2
    1 5 -2
    -1 5 2
    1 -5 -2
    1 5 -1
    -1 5 1
    -1 -5 1
    1 -5 -1
    -1 5 0
    1 -5 0
    -1 -5 0
    1 5 0
    -1 5 -1
    -1 -5 -1
    1 5 1
    1 -5 1
    -1 5 -2
    1 -5 2
    -1 -5 -2
    1 5 2
    1 -5 3
    -1 -5 -3
    -1 5 -3
    1 5 3
    -1 5 -4
    1 5 4
    1 -5 4
    -1 -5 -4
    -1 5 -5
    1 5 5
    -1 -5 -5
    1 -5 5
    1 5 6
    -1 -5 -6
    1 -5 6
    1 -5 7
    1 5 7
    -1 -5 -7
    -1 5 -7
    1 5 8
    -1 -5 -8
    -1 -5 -9
    1 -5 9
    -1 5 -9
    1 5 9
    -1 -5 -10
    -1 5 -10
    1 5 10
    1 -5 10
    1 -5 11
    -1 5 -11
    1 -5 12
    1 6 -10
    -1 -6 10
    1 6 -9
    -1 -6 9
    -1 -6 8
    -1 6 8
    1 -6 -8
    1 6 -8
    -1 6 7
    1 -6 -7
    -1 -6 7
    1 6 -7
    1 -6 -6
    -1 6 6
    1 6 -6
    -1 -6 6
    -1 6 5
    1 -6 -5
    1 -6 -4
    -1 6 4
    1 -6 -3
    -1 6 3
    -1 6 2
    -1 -6 2
    1 -6 -2
    -1 -6 1
    1 -6 -1
    -1 6 1
    -1 6 0
    -1 -6 0
    1 -6 0
    1 6 0
    1 -6 1
    -1 -6 -1
    -1 6 -1
    1 6 1
    1 6 2
    1 -6 4
    -1 6 -4
    1 -6 5
    -1 6 -5
    -1 -6 -6
    1 6 6
    1 -6 6
    -1 6 -6
    1 -6 7
    1 6 7
    -1 6 -7
    -1 -6 -7
    -1 -6 -8
    1 -6 8
    1 6 8
    -1 6 -8
    1 -6 9
    -1 6 -9
    1 6 9
    -1 -6 -9
    1 6 10
    -1 -6 -10
    -1 6 -11
    1 -6 11
    -1 -7 10
    -1 -7 9
    1 7 -9
    1 7 -8
    -1 -7 8
    1 -7 -8
    -1 7 8
    1 -7 -7
    -1 7 7
    -1 -7 6
    1 -7 -6
    1 7 -6
    -1 7 6
    -1 7 5
    -1 -7 5
    1 -7 -5
    1 7 -5
    -1 -7 4
    -1 7 4
    1 -7 -4
    -1 -7 3
    -1 7 3
    1 -7 -3
    1 7 -3
    1 7 -2
    -1 -7 2
    -1 7 2
    1 -7 -2
    1 -7 -1
    1 7 -1
    -1 -7 1
    -1 7 1
    1 -7 0
    -1 7 0
    1 7 0
    -1 -7 0
    -1 7 -1
    -1 -7 -1
    1 -7 1
    1 7 1
    1 -7 2
    -1 7 -2
    -1 -7 -2
    -1 -7 -3
    -1 7 -3
    1 7 3
    1 -7 3
    1 -7 4
    -1 -7 -4
    1 7 4
    -1 7 -4
    -1 7 -5
    1 -7 5
    -1 -7 -5
    1 7 5
    -1 -7 -6
    1 7 6
    1 -7 7
    1 7 7
    1 -7 8
    -1 7 -8
    1 -7 9
    -1 7 -9
    1 7 9
    -1 -7 -9
    1 -7 10
    -1 7 -10
    1 -7 11
    -1 -8 9
    1 8 -9
    -1 -8 8
    1 8 -8
    1 -8 -7
    -1 8 7
    -1 -8 6
    -1 8 6
    1 8 -6
    1 -8 -6
    -1 8 5
    -1 -8 5
    1 -8 -5
    -1 8 4
    1 -8 -4
    -1 -8 4
    1 8 -3
    -1 -8 3
    -1 8 3
    1 -8 -3
    -1 -8 2
    1 8 -2
    1 -8 -2
    1 -8 -1
    -1 8 1
    -1 -8 1
    1 8 -1
    -1 -8 0
    -1 8 0
    1 8 0
    1 -8 0
    1 -8 1
    -1 8 -1
    1 8 1
    -1 -8 -1
    1 8 2
    1 -8 2
    -1 -8 -2
    -1 8 -2
    1 -8 3
    1 8 3
    -1 8 -3
    1 -8 4
    -1 8 -4
    -1 -8 -4
    1 8 4
    -1 8 -5
    1 -8 5
    1 8 5
    -1 -8 -6
    1 8 6
    1 8 7
    1 -8 7
    -1 -8 -7
    -1 8 -7
    -1 8 -8
    1 -8 8
    -1 8 -9
    1 -8 9
    1 9 -8
    -1 -9 8
    1 9 -7
    -1 -9 7
    -1 -9 6
    -1 9 6
    1 9 -6
    1 -9 -6
    -1 9 5
    1 -9 -5
    1 9 -4
    -1 9 4
    1 -9 -4
    -1 -9 3
    1 9 -3
    1 -9 -3
    -1 9 3
    -1 -9 2
    -1 9 2
    1 9 -2
    1 9 -1
    -1 -9 1
    -1 9 1
    1 9 0
    -1 9 0
    -1 -9 0
    1 -9 0
    -1 9 -1
    1 9 1
    1 -9 1
    -1 -9 -1
    -1 9 -2
    -1 -9 -2
    1 -9 2
    1 9 2
    -1 -9 -3
    -1 9 -3
    1 -9 3
    -1 -9 -4
    1 9 4
    -1 -9 -5
    1 -9 5
    1 9 5
    -1 9 -6
    1 -9 6
    -1 -9 -7
    1 -9 7
    -1 9 -7
    1 9 7
    -1 9 -9
    1 -9 9
    -1 10 5
    -1 -10 5
    1 10 -5
    1 -10 -4
    -1 10 4
    -1 -10 4
    -1 10 3
    -1 -10 3
    -1 -10 2
    1 10 -2
    -1 -10 1
    1 10 -1
    -1 -10 0
    1 -10 0
    1 10 0
    1 -10 1
    1 10 1
    -1 -10 -1
    1 -10 2
    1 10 2
    -1 10 -2
    1 10 3
    1 -10 3
    -1 10 -3
    -1 -10 -3
    -1 -10 -4
    -1 10 -4
    1 10 4
    -1 -10 -5
    1 10 5
    -2 0 4
    2 0 -4
    -2 0 3
    2 0 -3
    2 0 -2
    -2 0 2
    -2 0 1
    2 0 -1
    -2 0 0
    2 0 0
    -2 0 -1
    2 0 1
    -2 0 -3
    2 0 3
    -2 0 -4
    2 0 4
    2 0 5
    -2 0 -5
    2 0 6
    -2 0 -6
    -2 0 -7
    2 0 7
    2 0 8
    -2 0 -8
    -2 0 -9
    2 0 9
    -2 0 -11
    2 0 11
    2 0 12
    -2 0 -12
    2 0 13
    -2 0 -13
    2 1 -8
    -2 -1 8
    -2 -1 7
    2 1 -7
    2 1 -6
    -2 -1 6
    -2 -1 5
    2 -1 -5
    -2 -1 4
    2 1 -4
    -2 1 3
    2 -1 -3
    -2 -1 3
    2 1 -3
    2 -1 -2
    2 1 -2
    -2 1 2
    -2 -1 2
    2 -1 -1
    2 1 -1
    -2 1 1
    -2 -1 1
    -2 1 0
    2 -1 0
    2 1 0
    -2 -1 0
    2 1 2
    2 -1 2
    -2 1 -2
    -2 -1 -2
    2 -1 3
    2 1 3
    -2 1 -3
    -2 -1 -3
    -2 1 -4
    2 -1 4
    2 1 4
    -2 -1 -4
    -2 1 -5
    2 -1 5
    2 1 5
    -2 -1 -5
    -2 1 -6
    -2 -1 -6
    2 -1 6
    2 1 6
    2 -1 7
    -2 1 -7
    -2 1 -8
    2 -1 8
    2 1 8
    -2 -1 -8
    2 1 9
    -2 -1 -9
    -2 1 -10
    2 -1 10
    2 1 11
    -2 -1 -11
    -2 1 -11
    2 -1 11
    -2 1 -12
    -2 -1 -12
    2 -1 12
    2 1 12
    2 -1 13
    -2 1 -13
    2 2 -11
    -2 -2 11
    2 2 -10
    -2 -2 10
    2 -2 -8
    -2 2 8
    2 -2 -7
    -2 2 7
    2 -2 -6
    -2 2 6
    -2 2 5
    2 -2 -5
    2 -2 -4
    -2 -2 3
    -2 2 3
    2 2 -3
    2 2 -2
    -2 -2 2
    -2 -2 1
    2 -2 -1
    -2 2 1
    2 2 -1
    2 -2 0
    -2 2 0
    2 2 0
    -2 -2 0
    2 2 1
    -2 -2 -1
    2 -2 1
    2 2 2
    -2 2 -2
    2 -2 2
    -2 -2 -2
    2 2 3
    -2 2 -3
    2 -2 3
    -2 -2 -3
    2 2 4
    2 -2 4
    -2 2 -4
    -2 -2 -4
    -2 -2 -5
    -2 2 -5
    2 2 5
    2 -2 5
    2 -2 6
    -2 2 -6
    2 2 6
    -2 -2 -6
    -2 2 -7
    -2 -2 -7
    2 -2 7
    2 2 7
    -2 -2 -8
    2 2 8
    2 -2 9
    -2 2 -9
    2 -2 10
    2 2 10
    -2 -2 -10
    2 -2 11
    -2 -2 -11
    2 2 11
    -2 2 -12
    2 -2 12
    2 2 12
    2 2 13
    2 -2 13
    -2 2 -13
    2 3 -11
    -2 -3 11
    2 -3 -10
    -2 3 10
    -2 -3 10
    2 3 -10
    2 3 -9
    -2 -3 9
    -2 -3 8
    -2 3 8
    2 3 -8
    2 -3 -8
    2 3 -7
    -2 -3 7
    -2 3 7
    2 -3 -7
    -2 3 6
    2 -3 -6
    2 3 -6
    2 -3 -5
    -2 3 5
    2 3 -5
    -2 -3 5
    2 3 -4
    2 -3 -4
    -2 3 4
    -2 -3 4
    2 3 -3
    -2 -3 3
    2 3 -2
    -2 -3 2
    2 -3 -1
    -2 3 1
    -2 -3 1
    2 3 -1
    2 3 0
    -2 3 0
    -2 -3 0
    2 -3 0
    2 3 1
    -2 -3 -1
    2 -3 1
    -2 3 -1
    2 -3 2
    2 3 2
    -2 3 -2
    -2 -3 -2
    2 3 3
    2 -3 3
    -2 -3 -3
    -2 3 -3
    2 3 4
    -2 3 -4
    2 -3 4
    -2 -3 -4
    2 3 5
    -2 -3 -5
    2 -3 7
    -2 3 -7
    2 3 8
    -2 -3 -8
    2 -3 8
    -2 3 -8
    2 -3 9
    -2 3 -9
    2 3 9
    -2 -3 -9
    -2 -3 -10
    -2 3 -10
    2 -3 10
    2 3 10
    2 -3 11
    -2 3 -11
    2 3 11
    -2 -3 -11
    2 3 12
    -2 -3 -12
    2 -3 13
    2 -4 -10
    -2 4 10
    2 -4 -9
    -2 4 9
    2 -4 -8
    -2 4 8
    2 -4 -7
    -2 4 7
    2 -4 -6
    -2 4 6
    -2 4 5
    2 -4 -5
    -2 -4 4
    2 -4 -4
    -2 4 4
    2 4 -4
    2 4 -3
    2 -4 -3
    -2 -4 3
    -2 4 3
    2 4 -2
    -2 -4 2
    -2 4 2
    2 -4 -2
    -2 -4 1
    2 -4 -1
    -2 4 1
    2 4 -1
    2 -4 0
    -2 4 0
    2 -4 2
    -2 4 -2
    2 4 3
    -2 4 -3
    2 -4 3
    -2 -4 -4
    2 -4 4
    -2 4 -4
    2 4 4
    -2 -4 -5
    -2 4 -5
    2 -4 5
    2 4 5
    2 -4 6
    -2 4 -6
    2 4 6
    -2 -4 -6
    2 -4 7
    -2 4 -7
    2 4 7
    -2 -4 -7
    2 -4 8
    -2 4 -8
    2 4 8
    -2 -4 -8
    2 -4 9
    -2 4 -9
    2 4 9
    -2 -4 -9
    2 4 10
    -2 -4 -10
    -2 -4 -11
    -2 4 -11
    2 -4 11
    2 4 11
    -2 4 -12
    2 -4 12
    2 5 -10
    -2 -5 10
    2 -5 -9
    -2 -5 9
    -2 5 9
    -2 -5 8
    -2 5 8
    2 -5 -8
    -2 -5 7
    2 -5 -7
    2 5 -7
    -2 5 7
    2 -5 -6
    -2 -5 6
    -2 5 6
    2 5 -6
    2 5 -5
    -2 -5 5
    -2 5 5
    2 -5 -5
    -2 -5 4
    2 5 -4
    2 -5 -4
    -2 5 4
    2 -5 -3
    -2 -5 3
    2 5 -3
    2 5 -2
    -2 -5 2
    2 -5 -2
    -2 5 2
    -2 5 1
    2 -5 -1
    2 5 -1
    -2 -5 1
    2 5 0
    -2 -5 0
    -2 5 0
    2 -5 0
    2 -5 1
    -2 5 -1
    2 5 1
    -2 -5 -1
    2 -5 2
    -2 -5 -2
    2 5 2
    -2 -5 -3
    2 5 3
    2 -5 4
    -2 -5 -4
    2 5 4
    -2 5 -4
    -2 -5 -5
    2 -5 5
    -2 5 -5
    2 5 5
    -2 -5 -6
    -2 -5 -7
    -2 5 -7
    2 5 7
    -2 5 -8
    2 -5 8
    2 5 9
    -2 -5 -9
    -2 5 -9
    2 -5 9
    2 5 10
    -2 -5 -10
    -2 5 -11
    2 -5 11
    -2 -5 -11
    2 5 11
    -2 -6 10
    -2 -6 9
    -2 6 9
    2 6 -9
    -2 -6 8
    2 6 -8
    2 -6 -8
    -2 6 8
    -2 6 7
    -2 -6 7
    2 6 -7
    2 -6 -7
    2 -6 -6
    -2 -6 6
    2 6 -6
    -2 6 6
    2 6 -5
    -2 -6 5
    -2 6 5
    2 -6 -5
    2 -6 -4
    -2 6 4
    2 -6 -3
    -2 6 3
    -2 6 2
    2 -6 -1
    -2 6 1
    -2 6 -2
    -2 -6 -2
    2 6 2
    2 -6 2
    -2 6 -3
    -2 -6 -3
    2 6 3
    -2 6 -4
    2 6 4
    2 -6 4
    -2 -6 -4
    2 -6 5
    2 6 5
    -2 6 -5
    -2 -6 -6
    -2 6 -6
    2 -6 6
    2 6 6
    -2 6 -7
    2 6 7
    -2 -6 -7
    -2 -6 -8
    2 -6 8
    -2 6 -8
    2 6 8
    2 6 9
    -2 -6 -9
    -2 6 -10
    -2 -6 -10
    2 -6 10
    2 6 10
    2 -6 11
    -2 6 -11
    2 6 11
    2 -6 12
    -2 -7 9
    2 7 -9
    2 7 -8
    -2 -7 8
    -2 7 8
    -2 7 7
    2 -7 -7
    2 7 -6
    2 -7 -6
    -2 -7 6
    -2 7 6
    -2 -7 5
    -2 7 5
    2 -7 -5
    2 7 -5
    -2 -7 4
    -2 7 4
    2 7 -4
    2 -7 -4
    2 7 -3
    -2 -7 3
    2 -7 -3
    -2 7 3
    -2 -7 2
    2 -7 -2
    2 7 -2
    2 7 -1
    -2 -7 1
    2 -7 -1
    -2 7 1
    2 7 0
    -2 -7 0
    -2 7 0
    2 -7 0
    -2 -7 -1
    2 -7 1
    2 7 1
    -2 7 -1
    2 -7 2
    -2 7 -2
    2 7 2
    -2 -7 -2
    -2 -7 -3
    2 -7 3
    2 7 3
    -2 7 -3
    -2 -7 -4
    2 7 4
    -2 7 -5
    2 -7 5
    2 -7 6
    -2 7 -6
    -2 -7 -6
    2 7 6
    -2 -7 -7
    2 7 7
    2 -7 7
    -2 7 -7
    2 -7 8
    -2 7 -8
    2 7 8
    -2 -7 -8
    2 7 9
    -2 -7 -9
    -2 7 -10
    2 -7 10
    -2 -7 -10
    2 7 10
    2 -7 11
    -2 7 -11
    2 8 -8
    -2 -8 8
    -2 8 7
    -2 8 6
    2 8 -6
    2 -8 -6
    -2 -8 6
    -2 8 5
    -2 -8 5
    2 -8 -5
    2 8 -5
    2 8 -4
    -2 -8 4
    2 -8 -4
    -2 -8 3
    2 -8 -3
    -2 8 3
    2 -8 -2
    -2 8 2
    -2 -8 2
    2 8 -2
    2 8 -1
    -2 -8 1
    2 -8 -1
    -2 8 1
    2 -8 0
    -2 8 0
    2 8 0
    -2 -8 0
    -2 8 -1
    -2 -8 -1
    2 8 1
    2 -8 1
    -2 8 -2
    -2 -8 -2
    2 -8 2
    2 8 2
    2 8 3
    -2 -8 -3
    2 -8 3
    -2 8 -3
    -2 8 -4
    2 -8 4
    2 8 4
    -2 -8 -5
    2 8 5
    2 -8 6
    -2 -8 -7
    -2 8 -7
    2 -8 7
    2 8 7
    -2 -8 -8
    -2 8 -8
    2 -8 8
    2 8 8
    -2 8 -9
    2 8 9
    2 -8 10
    -2 8 -10
    2 9 -7
    -2 -9 7
    2 9 -6
    -2 -9 6
    2 -9 -5
    -2 9 5
    -2 9 4
    2 -9 -4
    2 9 -3
    2 -9 -3
    -2 9 3
    -2 -9 2
    2 9 -2
    2 -9 -2
    -2 9 2
    -2 -9 1
    2 -9 -1
    2 9 -1
    -2 9 1
    -2 9 0
    -2 -9 0
    2 9 0
    -2 -9 -1
    2 -9 1
    -2 9 -1
    2 9 1
    -2 -9 -2
    2 -9 2
    -2 9 -2
    2 9 2
    -2 -9 -3
    2 9 3
    2 -9 4
    2 -9 5
    -2 9 -5
    -2 -9 -5
    2 9 5
    -2 -9 -6
    -2 9 -6
    2 9 6
    -2 -9 -7
    2 9 7
    2 -9 8
    -2 9 -8
    -2 9 -9
    -2 10 4
    -2 -10 4
    2 -10 -4
    2 10 -4
    2 -10 -3
    -2 10 3
    2 10 -3
    -2 -10 2
    -2 10 2
    2 -10 -2
    2 10 -2
    2 -10 -1
    -2 10 1
    -2 -10 1
    2 10 -1
    -2 -10 0
    2 -10 0
    2 10 0
    -2 -10 -1
    -2 10 -1
    2 -10 1
    2 10 1
    -2 -10 -2
    2 -10 2
    2 10 2
    -2 10 -2
    -2 -10 -3
    2 -10 3
    -2 10 -3
    2 10 4
    -2 -10 -4
    -3 0 5
    3 0 -5
    -3 0 4
    3 0 -4
    -3 0 3
    3 0 -3
    3 0 -2
    -3 0 2
    3 0 0
    -3 0 0
    -3 0 -1
    3 0 1
    3 0 2
    -3 0 -2
    3 0 3
    -3 0 -3
    3 0 4
    -3 0 -4
    -3 0 -5
    3 0 5
    3 0 6
    -3 0 -6
    -3 0 -8
    3 0 8
    3 0 9
    -3 0 -9
    -3 0 -10
    3 0 10
    -3 0 -11
    3 0 11
    3 0 12
    -3 0 -12
    3 1 -7
    -3 -1 7
    3 -1 -6
    -3 1 6
    3 1 -6
    -3 -1 6
    -3 1 5
    3 1 -5
    -3 -1 5
    3 1 -4
    -3 -1 4
    3 -1 -4
    3 -1 -3
    -3 1 3
    -3 1 1
    3 -1 -1
    3 1 -1
    3 -1 0
    3 1 0
    -3 -1 0
    3 -1 1
    3 1 1
    -3 -1 -1
    -3 1 -1
    3 -1 2
    -3 -1 -2
    3 1 2
    -3 1 -2
    3 -1 3
    -3 -1 -3
    3 1 3
    -3 1 -3
    3 -1 4
    3 1 4
    -3 1 -4
    -3 -1 -4
    3 -1 5
    3 1 5
    -3 -1 -5
    3 -1 6
    3 1 6
    -3 -1 -6
    3 -1 8
    3 1 8
    -3 -1 -8
    -3 1 -8
    3 -1 9
    -3 1 -9
    3 1 9
    -3 -1 -9
    3 -1 10
    3 1 10
    -3 -1 -10
    -3 1 -10
    3 -1 11
    3 1 11
    -3 1 -11
    -3 -1 -11
    3 -1 12
    -3 1 -12
    3 1 12
    -3 -1 -12
    3 -1 13
    -3 1 -13
    3 2 -10
    -3 -2 10
    3 2 -9
    -3 -2 9
    3 -2 -7
    -3 2 7
    -3 -2 6
    3 -2 -6
    -3 2 6
    3 2 -6
    -3 -2 5
    3 -2 -5
    -3 2 5
    3 2 -5
    -3 -2 4
    3 2 -4
    3 -2 -3
    -3 -2 3
    3 -2 -2
    -3 -2 2
    3 -2 -1
    -3 2 1
    3 2 -1
    -3 -2 1
    3 -2 0
    -3 -2 0
    -3 2 0
    3 2 0
    3 2 1
    3 -2 1
    -3 2 -1
    -3 -2 -1
    3 2 2
    3 -2 2
    -3 2 -2
    -3 -2 -2
    -3 2 -3
    3 -2 3
    -3 -2 -3
    3 2 3
    3 -2 4
    -3 2 -4
    3 2 4
    -3 -2 -4
    3 2 5
    -3 -2 -5
    3 -2 6
    -3 2 -6
    3 -2 7
    3 2 7
    -3 2 -7
    -3 -2 -7
    3 2 8
    -3 -2 -8
    -3 2 -8
    -3 -2 -9
    3 -2 9
    3 2 9
    -3 2 -9
    -3 2 -10
    3 -2 10
    3 2 10
    -3 -2 -10
    3 -2 11
    3 2 11
    -3 2 -11
    -3 -2 -11
    3 -2 12
    -3 2 -12
    3 -2 13
    3 2 13
    3 3 -10
    -3 -3 10
    -3 -3 9
    -3 3 9
    3 3 -9
    3 -3 -9
    -3 -3 8
    3 3 -8
    -3 -3 7
    3 3 -7
    3 -3 -6
    -3 3 6
    -3 -3 6
    3 3 -6
    -3 -3 5
    3 -3 -5
    -3 3 5
    3 3 -5
    -3 -3 4
    3 -3 -4
    3 3 -4
    -3 -3 3
    3 -3 -3
    -3 3 3
    -3 -3 2
    -3 3 2
    3 3 -2
    3 -3 -1
    3 3 -1
    -3 3 1
    -3 -3 0
    3 -3 0
    -3 3 0
    3 3 0
    3 -3 1
    -3 3 -1
    3 3 1
    -3 -3 -1
    -3 -3 -2
    3 -3 2
    -3 3 -2
    3 3 2
    3 -3 4
    3 3 4
    -3 -3 -4
    3 3 5
    3 -3 5
    -3 -3 -5
    -3 -3 -6
    3 -3 6
    3 3 6
    3 -3 7
    -3 -3 -7
    3 3 8
    -3 -3 -8
    3 -3 9
    -3 -3 -9
    -3 3 -9
    3 3 9
    3 3 10
    -3 -3 -10
    3 -3 11
    -3 3 -11
    3 -3 12
    -3 3 -12
    3 3 12
    -3 -3 -12
    3 -3 13
    -3 3 -13
    3 -4 -9
    -3 4 9
    3 -4 -8
    -3 4 8
    3 -4 -7
    -3 4 7
    3 -4 -6
    -3 4 6
    -3 4 5
    3 -4 -5
    3 -4 -4
    -3 4 4
    3 -4 -3
    -3 -4 3
    -3 4 3
    -3 -4 2
    3 4 -2
    -3 -4 1
    3 4 -1
    -3 -4 0
    -3 4 0
    3 -4 0
    3 4 0
    -3 -4 -1
    3 -4 1
    -3 4 -1
    3 4 1
    -3 -4 -2
    3 -4 2
    -3 4 -2
    3 4 2
    3 -4 3
    -3 -4 -3
    -3 4 -3
    3 4 3
    3 -4 4
    -3 -4 -4
    3 4 4
    -3 4 -4
    3 -4 5
    -3 4 -5
    -3 -4 -5
    3 4 5
    3 -4 6
    -3 4 -6
    3 4 6
    -3 -4 -6
    3 -4 7
    -3 -4 -7
    3 4 7
    -3 4 -7
    -3 -4 -8
    3 4 8
    3 -4 9
    -3 4 -9
    3 -4 10
    -3 4 -10
    3 4 10
    -3 -4 -10
    -3 4 -11
    3 4 11
    -3 -4 -11
    3 -4 12
    3 4 12
    -3 -4 -12
    3 -4 13
    3 5 -9
    -3 -5 9
    3 5 -8
    3 -5 -8
    -3 -5 8
    -3 5 8
    3 5 -7
    -3 -5 7
    3 -5 -7
    -3 -5 6
    3 -5 -6
    -3 5 6
    3 5 -6
    3 5 -5
    -3 -5 5
    -3 5 5
    3 -5 -5
    3 5 -4
    -3 -5 4
    3 -5 -4
    -3 5 4
    3 5 -3
    -3 -5 3
    3 -5 -3
    -3 5 3
    -3 -5 2
    3 -5 -2
    3 5 -2
    3 -5 -1
    -3 5 1
    -3 -5 1
    3 5 -1
    -3 -5 0
    3 5 0
    -3 -5 -1
    -3 5 -1
    3 -5 1
    3 5 1
    -3 -5 -2
    -3 5 -2
    3 5 2
    3 -5 2
    -3 -5 -3
    -3 5 -3
    3 -5 3
    3 5 3
    -3 -5 -4
    3 5 4
    3 -5 5
    -3 5 -5
    -3 5 -6
    3 -5 6
    3 5 6
    3 5 7
    3 -5 7
    -3 -5 -7
    3 -5 8
    -3 5 -8
    3 5 8
    -3 -5 -8
    3 -5 9
    -3 5 -9
    -3 -5 -9
    3 5 9
    -3 -5 -10
    3 5 10
    -3 5 -11
    3 -5 11
    3 -5 12
    -3 5 -12
    -3 -6 9
    -3 6 8
    -3 -6 8
    3 6 -8
    -3 -6 7
    3 -6 -7
    -3 6 7
    3 6 -7
    3 6 -6
    -3 -6 6
    3 -6 -6
    -3 6 6
    3 6 -5
    -3 -6 5
    -3 6 5
    3 -6 -5
    -3 -6 4
    3 -6 -4
    -3 6 4
    3 6 -4
    3 6 -3
    -3 -6 2
    3 6 -2
    -3 -6 1
    -3 6 1
    3 6 -1
    -3 -6 0
    3 -6 0
    -3 6 0
    3 6 0
    -3 -6 -1
    3 -6 1
    -3 6 -1
    3 6 1
    3 -6 2
    -3 6 -2
    3 6 2
    -3 -6 -3
    3 -6 3
    -3 6 -3
    3 6 3
    -3 -6 -4
    3 6 4
    -3 -6 -5
    -3 6 -5
    3 6 5
    -3 6 -6
    -3 -6 -6
    -3 -6 -7
    3 6 7
    3 -6 8
    -3 6 -8
    -3 6 -9
    3 6 9
    -3 -6 -9
    3 6 10
    3 -6 10
    -3 -6 -10
    3 6 11
    3 -6 12
    3 7 -8
    -3 -7 8
    3 7 -7
    -3 7 7
    -3 -7 7
    3 -7 -6
    -3 7 6
    3 -7 -5
    -3 7 5
    3 -7 -4
    -3 7 4
    3 7 -3
    3 -7 -3
    -3 7 3
    3 7 -2
    -3 -7 2
    3 -7 -2
    -3 7 2
    -3 -7 1
    3 -7 -1
    3 7 -1
    3 -7 0
    -3 7 0
    3 -7 1
    -3 7 -1
    -3 -7 -3
    -3 7 -3
    3 -7 3
    3 7 3
    -3 -7 -4
    3 -7 4
    -3 7 -4
    3 7 4
    3 -7 5
    -3 7 -5
    3 7 5
    3 -7 6
    -3 7 -6
    -3 -7 -6
    3 -7 7
    -3 7 -7
    3 7 7
    -3 -7 -7
    -3 -7 -8
    3 7 8
    3 -7 9
    -3 7 -9
    3 -7 10
    3 7 10
    -3 7 -10
    -3 -7 -10
    3 -7 11
    -3 7 -11
    -3 -8 7
    3 8 -7
    -3 8 6
    -3 8 5
    3 -8 -5
    -3 -8 4
    3 -8 -4
    -3 8 4
    3 8 -4
    -3 -8 3
    3 -8 -3
    -3 8 3
    3 8 -3
    -3 -8 2
    3 -8 -2
    -3 8 2
    -3 -8 1
    3 -8 -1
    -3 8 1
    3 8 -1
    -3 -8 0
    3 8 0
    -3 8 0
    3 -8 1
    -3 8 -1
    3 8 1
    -3 -8 -1
    -3 -8 -4
    -3 8 -4
    3 -8 4
    3 8 4
    -3 -8 -5
    -3 8 -5
    3 -8 5
    -3 -8 -6
    -3 8 -6
    3 -8 6
    3 8 6
    3 8 7
    -3 -8 -7
    -3 8 -8
    3 -8 8
    -3 -8 -9
    -3 8 -9
    3 -8 9
    3 8 9
    -3 -9 6
    3 9 -6
    -3 -9 5
    3 9 -5
    -3 -9 4
    -3 9 4
    3 -9 -4
    3 9 -4
    -3 -9 3
    3 -9 -3
    -3 9 3
    3 9 -3
    3 -9 -2
    -3 9 2
    3 -9 -1
    -3 9 1
    -3 -9 -1
    3 9 1
    -3 -9 -2
    3 -9 2
    -3 9 -2
    3 9 2
    -3 -9 -3
    3 -9 3
    3 9 3
    -3 9 -3
    3 -9 4
    3 9 4
    -3 9 -4
    -3 -9 -5
    3 -9 5
    3 9 5
    -3 9 -5
    -3 9 -6
    3 -9 6
    3 9 6
    3 -9 7
    3 9 7
    -3 -9 -7
    -3 -9 -8
    3 9 8
    3 -10 -3
    -3 10 3
    3 -10 -2
    -3 10 2
    -3 10 1
    3 -10 -1
    3 -10 0
    -3 10 0
    3 -10 1
    4 0 -6
    -4 0 6
    -4 0 5
    4 0 -5
    4 0 -3
    -4 0 3
    4 0 -2
    -4 0 2
    4 0 -1
    -4 0 1
    4 0 0
    -4 0 0
    4 0 1
    -4 0 -1
    4 0 2
    -4 0 -2
    4 0 3
    -4 0 -3
    4 0 5
    -4 0 -5
    4 0 6
    -4 0 -6
    4 0 7
    -4 0 -7
    4 0 8
    -4 0 -8
    -4 0 -9
    4 0 9
    4 0 11
    -4 0 -11
    -4 0 -12
    4 0 12
    4 0 13
    -4 0 -13
    -4 -1 8
    4 1 -7
    -4 -1 7
    -4 1 6
    4 1 -6
    -4 -1 6
    4 -1 -5
    -4 1 5
    -4 1 4
    4 -1 -4
    -4 -1 4
    4 1 -4
    4 -1 -3
    4 1 -3
    -4 1 3
    -4 -1 3
    -4 -1 2
    4 -1 -2
    -4 1 2
    4 -1 -1
    4 1 -1
    -4 -1 1
    4 -1 0
    4 1 0
    -4 1 0
    -4 -1 0
    -4 1 -1
    4 -1 1
    -4 -1 -1
    4 1 1
    -4 1 -2
    4 -1 2
    4 1 2
    -4 -1 -2
    4 -1 3
    4 1 3
    -4 1 -3
    -4 -1 -3
    -4 -1 -5
    4 -1 5
    4 1 5
    -4 1 -5
    4 -1 6
    -4 -1 -6
    4 1 6
    -4 1 -6
    4 -1 7
    4 1 7
    -4 -1 -7
    4 -1 8
    -4 1 -8
    -4 -1 -8
    4 1 9
    -4 1 -9
    4 -1 9
    -4 -1 -9
    4 1 11
    -4 1 -11
    -4 -1 -11
    4 -1 11
    4 1 12
    4 -1 12
    -4 1 -12
    -4 -1 -12
    4 -1 13
    -4 -1 -13
    -4 1 -13
    4 1 13
    4 2 -9
    -4 -2 9
    4 -2 -7
    -4 2 7
    4 2 -7
    -4 -2 7
    4 2 -6
    -4 -2 6
    4 -2 -5
    -4 -2 5
    -4 2 5
    4 2 -5
    4 -2 -4
    4 2 -4
    -4 2 4
    -4 -2 4
    4 -2 -3
    4 2 -3
    -4 -2 3
    4 -2 -2
    -4 -2 2
    -4 2 1
    4 -2 -1
    4 2 -1
    -4 -2 1
    4 -2 0
    4 2 0
    -4 2 0
    -4 -2 0
    -4 2 -1
    4 -2 1
    4 2 1
    -4 -2 -1
    4 -2 3
    4 2 3
    -4 2 -3
    -4 -2 -3
    4 2 4
    -4 2 -4
    -4 -2 -4
    4 -2 4
    -4 2 -5
    4 -2 5
    4 2 5
    -4 -2 -5
    4 -2 6
    4 2 6
    -4 2 -6
    -4 -2 -6
    4 -2 7
    4 2 7
    -4 2 -7
    -4 -2 -7
    4 -2 8
    -4 -2 -8
    4 2 9
    -4 -2 -9
    4 -2 10
    -4 2 -10
    4 2 10
    -4 -2 -10
    4 -2 11
    -4 2 -11
    4 2 11
    -4 -2 -11
    4 -2 12
    4 2 12
    -4 -2 -12
    -4 2 -12
    4 2 13
    -4 -2 -13
    4 3 -9
    -4 3 9
    -4 -3 9
    4 3 -8
    -4 -3 8
    4 -3 -7
    -4 3 7
    4 3 -7
    -4 -3 7
    4 -3 -6
    -4 3 6
    4 3 -6
    -4 -3 6
    -4 -3 5
    4 3 -5
    4 -3 -4
    -4 3 4
    4 3 -4
    -4 -3 4
    4 -3 -3
    -4 3 3
    4 3 -3
    -4 -3 3
    -4 -3 2
    4 -3 -2
    -4 3 2
    -4 3 1
    4 3 0
    -4 -3 0
    -4 3 -1
    4 -3 1
    4 3 1
    -4 -3 -1
    -4 3 -2
    4 3 2
    4 -3 2
    -4 -3 -2
    4 -3 3
    -4 3 -3
    4 3 3
    -4 -3 -3
    -4 -3 -4
    4 -3 4
    4 3 4
    -4 3 -4
    4 -3 5
    -4 3 -5
    4 3 5
    -4 -3 -5
    -4 -3 -6
    4 -3 6
    4 3 6
    -4 3 -6
    4 -3 7
    4 3 7
    -4 3 -7
    4 -3 8
    4 -3 9
    -4 -3 -9
    4 3 9
    -4 3 -9
    4 -3 10
    -4 3 -10
    -4 -3 -10
    4 3 10
    4 -3 11
    4 3 11
    -4 -3 -11
    4 3 12
    -4 -3 -12
    4 -3 13
    4 3 13
    -4 3 -13
    -4 -4 8
    4 -4 -8
    -4 4 8
    4 4 -8
    -4 -4 7
    4 -4 -7
    -4 4 7
    4 4 -7
    -4 -4 6
    4 -4 -6
    -4 4 6
    4 4 -6
    -4 -4 5
    4 4 -5
    -4 -4 4
    4 4 -4
    -4 -4 3
    4 -4 -3
    -4 4 3
    4 4 -3
    -4 -4 2
    -4 4 2
    4 -4 -2
    -4 -4 1
    4 -4 -1
    -4 4 1
    4 4 -1
    -4 -4 0
    4 -4 0
    -4 4 0
    4 4 0
    4 -4 1
    -4 4 -1
    4 4 1
    -4 -4 -1
    -4 -4 -2
    -4 4 -2
    4 4 2
    4 -4 2
    4 -4 3
    -4 4 -3
    4 4 3
    -4 -4 -3
    4 -4 4
    -4 4 -4
    4 4 4
    -4 -4 -4
    -4 -4 -5
    4 4 5
    -4 4 -6
    4 -4 6
    4 -4 7
    -4 4 -7
    4 4 7
    -4 -4 -7
    4 4 8
    4 -4 8
    -4 4 -8
    -4 -4 -8
    4 -4 9
    -4 4 -9
    4 4 9
    -4 -4 -9
    4 4 10
    -4 -4 -10
    4 -4 11
    -4 4 -11
    -4 -4 -12
    4 -4 12
    -4 4 -12
    4 4 12
    4 -4 13
    -4 -5 9
    -4 -5 8
    4 5 -8
    -4 -5 7
    4 -5 -7
    -4 5 7
    4 5 -7
    4 -5 -6
    -4 5 6
    4 5 -6
    -4 -5 5
    4 -5 -5
    -4 5 5
    4 5 -5
    4 5 -4
    -4 -5 4
    4 -5 -4
    -4 5 4
    -4 -5 3
    4 -5 -3
    -4 5 3
    4 5 -3
    -4 -5 2
    4 5 -2
    -4 -5 1
    4 -5 -1
    4 5 -1
    4 -5 0
    -4 5 0
    4 -5 1
    -4 5 -1
    4 5 2
    -4 -5 -2
    4 -5 3
    -4 5 -3
    4 5 3
    -4 -5 -3
    4 -5 4
    -4 5 -4
    4 5 4
    -4 -5 -4
    4 -5 5
    -4 5 -5
    4 5 5
    -4 -5 -5
    -4 -5 -6
    -4 5 -6
    4 5 6
    4 -5 7
    -4 5 -7
    -4 -5 -7
    4 5 8
    -4 -5 -8
    4 -5 9
    -4 5 -9
    4 -5 10
    -4 5 -10
    4 5 10
    -4 -5 -10
    4 5 11
    4 -5 11
    -4 5 -11
    -4 -5 -11
    4 -5 12
    -4 5 -12
    4 5 12
    -4 -6 8
    4 6 -8
    -4 -6 7
    -4 6 7
    4 6 -7
    -4 -6 6
    4 6 -6
    -4 -6 5
    4 6 -5
    -4 -6 4
    4 -6 -4
    -4 6 4
    4 6 -4
    4 -6 -3
    -4 6 3
    4 6 -3
    4 -6 -2
    -4 6 2
    4 6 -2
    -4 -6 1
    4 -6 -1
    -4 6 1
    4 6 -1
    -4 -6 0
    -4 6 0
    4 6 0
    -4 -6 -1
    4 6 1
    -4 -6 -2
    4 6 2
    4 -6 3
    -4 6 -3
    4 6 3
    4 -6 4
    -4 6 -4
    -4 -6 -4
    4 6 4
    -4 6 -6
    4 -6 6
    4 6 6
    4 -6 7
    -4 6 -7
    4 6 7
    -4 -6 -7
    4 6 8
    -4 6 -8
    -4 -6 -8
    4 6 9
    -4 -6 -9
    4 -6 10
    -4 6 -10
    -4 6 -11
    4 6 11
    4 -6 11
    -4 -6 -11
    4 -6 12
    -4 6 -12
    -4 -7 7
    4 7 -7
    -4 7 6
    4 7 -6
    -4 -7 5
    4 -7 -5
    -4 7 5
    4 7 -5
    -4 -7 4
    4 -7 -4
    -4 7 4
    4 7 -4
    -4 -7 3
    4 -7 -3
    -4 7 3
    4 7 -3
    4 7 -2
    -4 -7 1
    4 7 -1
    -4 -7 0
    4 -7 0
    4 7 0
    -4 -7 -1
    4 -7 1
    -4 7 -1
    4 7 1
    -4 -7 -2
    4 -7 2
    -4 7 -2
    4 7 2
    -4 -7 -3
    4 -7 3
    -4 7 -3
    4 7 3
    -4 -7 -4
    4 -7 4
    4 7 4
    -4 7 -4
    4 -7 5
    4 7 5
    -4 -7 -5
    4 7 7
    -4 -7 -7
    -4 -7 -8
    4 -7 8
    4 7 8
    -4 7 -8
    4 7 9
    -4 -7 -9
    4 -7 10
    -4 7 -10
    4 -7 11
    -4 7 -11
    -4 -8 6
    4 8 -6
    -4 -8 5
    4 8 -5
    -4 -8 4
    4 -8 -4
    -4 8 4
    4 8 -4
    -4 -8 3
    4 -8 -3
    -4 8 3
    4 8 -3
    -4 -8 2
    4 -8 -2
    -4 8 2
    4 8 -2
    -4 -8 1
    -4 -8 0
    4 8 0
    -4 -8 -1
    -4 8 -1
    4 8 1
    -4 -8 -2
    -4 8 -2
    4 8 2
    -4 -8 -3
    -4 8 -3
    4 -8 3
    4 8 3
    4 -8 4
    -4 8 -4
    4 8 4
    -4 -8 -4
    -4 8 -5
    4 -8 5
    4 8 5
    4 -8 6
    -4 8 -6
    -4 -8 -7
    4 -8 7
    -4 -8 -8
    4 -8 8
    4 8 8
    -4 8 -9
    4 -8 9
    -4 -9 5
    4 9 -5
    -4 -9 4
    4 9 -4
    -4 -9 3
    4 -9 -3
    -4 9 3
    4 9 -3
    -4 -9 2
    4 -9 -2
    -4 9 2
    4 9 -2
    4 -9 -1
    -4 9 1
    4 9 -1
    -4 -9 0
    4 -9 0
    -4 9 0
    4 9 0
    -4 -9 -1
    4 -9 1
    -4 9 -1
    4 9 1
    -4 9 -2
    -4 -9 -2
    4 9 2
    -4 9 -3
    4 -9 3
    -4 9 -4
    4 -9 4
    -4 -9 -5
    -4 9 -5
    4 -9 5
    -4 -9 -6
    -4 9 -6
    4 -9 6
    4 9 6
    -5 0 7
    5 0 -7
    -5 0 6
    5 0 -6
    5 0 -5
    -5 0 5
    -5 0 4
    5 0 -4
    5 0 -3
    -5 0 3
    5 0 -2
    -5 0 2
    5 0 -1
    -5 0 1
    5 0 0
    -5 0 0
    5 0 2
    -5 0 -2
    5 0 3
    -5 0 -3
    5 0 4
    -5 0 -5
    5 0 5
    5 0 6
    -5 0 -6
    5 0 7
    -5 0 -7
    -5 0 -8
    5 0 8
    -5 0 -9
    5 0 9
    -5 0 -10
    5 0 10
    5 0 11
    -5 0 -11
    5 0 13
    -5 0 -13
    -5 -1 8
    5 1 -8
    -5 1 7
    5 -1 -7
    5 -1 -6
    5 1 -6
    -5 -1 6
    5 -1 -5
    -5 1 5
    -5 -1 5
    5 -1 -4
    5 1 -4
    -5 1 4
    -5 -1 4
    5 -1 -3
    5 1 -3
    -5 1 3
    -5 -1 3
    5 -1 -2
    5 1 -2
    -5 1 2
    -5 -1 2
    5 -1 -1
    -5 -1 1
    -5 1 1
    5 -1 1
    5 1 1
    -5 1 -1
    -5 -1 -1
    5 1 2
    -5 1 -2
    -5 -1 -2
    5 -1 2
    -5 1 -3
    5 -1 3
    5 1 3
    -5 -1 -3
    5 -1 4
    5 1 4
    -5 1 -4
    -5 -1 -4
    5 -1 5
    5 1 5
    -5 1 -5
    -5 -1 -5
    5 -1 6
    5 1 6
    -5 1 -6
    -5 -1 -6
    5 1 7
    -5 -1 -7
    5 -1 8
    5 1 8
    -5 1 -8
    5 -1 9
    5 1 9
    -5 1 -9
    -5 -1 -9
    5 -1 10
    5 1 10
    -5 -1 -10
    -5 1 -10
    5 1 11
    5 -1 11
    -5 1 -11
    -5 -1 -11
    5 -1 12
    -5 -1 -12
    -5 1 -12
    5 -1 13
    5 1 13
    -5 1 -13
    -5 -1 -13
    5 -2 -8
    -5 2 8
    5 2 -8
    -5 -2 8
    5 2 -7
    -5 -2 7
    5 -2 -6
    -5 2 6
    5 2 -6
    -5 -2 6
    -5 2 5
    5 2 -5
    -5 -2 5
    5 2 -4
    -5 -2 4
    -5 2 3
    5 -2 -3
    5 2 -3
    -5 -2 3
    5 -2 -2
    -5 2 2
    5 -2 0
    -5 2 0
    5 2 0
    -5 -2 0
    5 2 1
    -5 2 -1
    5 -2 1
    -5 -2 -1
    5 2 2
    -5 2 -2
    5 -2 2
    -5 -2 -2
    -5 2 -3
    5 -2 3
    5 2 3
    -5 -2 -3
    5 -2 4
    5 2 4
    -5 2 -4
    -5 -2 -4
    -5 2 -5
    5 -2 5
    5 2 5
    -5 -2 -5
    5 -2 6
    -5 2 -6
    5 2 6
    -5 -2 -6
    5 -2 7
    5 2 7
    -5 2 -7
    -5 -2 -7
    -5 2 -8
    5 -2 8
    5 2 8
    -5 2 -9
    5 2 9
    -5 -2 -9
    5 2 10
    -5 2 -10
    5 -2 10
    -5 -2 -10
    5 -2 12
    5 2 12
    -5 2 -12
    -5 -2 -12
    5 -2 13
    5 2 13
    -5 2 -13
    -5 -2 -13
    5 3 -8
    -5 3 8
    -5 -3 8
    5 -3 -7
    -5 3 7
    5 3 -7
    -5 -3 7
    5 -3 -6
    -5 3 6
    5 -3 -5
    -5 3 5
    5 -3 -4
    -5 3 4
    5 3 -4
    -5 -3 4
    5 3 -3
    -5 -3 3
    5 -3 -2
    -5 3 2
    5 3 -2
    -5 -3 2
    5 -3 -1
    -5 -3 1
    -5 3 0
    5 3 0
    -5 -3 0
    -5 -3 -1
    5 3 1
    -5 3 -1
    5 -3 1
    5 -3 2
    5 3 2
    -5 3 -2
    -5 -3 -2
    5 -3 3
    -5 3 -3
    5 3 3
    -5 -3 -3
    5 -3 4
    5 3 4
    -5 3 -4
    -5 -3 -4
    5 3 6
    -5 3 -6
    5 -3 6
    -5 -3 -6
    5 -3 7
    5 3 7
    -5 3 -7
    -5 -3 -7
    5 -3 8
    -5 3 -8
    -5 -3 -8
    5 3 9
    -5 3 -9
    -5 -3 -9
    5 -3 10
    -5 3 -10
    5 -3 11
    5 3 11
    -5 3 -11
    -5 -3 -11
    -5 -3 -12
    5 -3 12
    5 3 12
    5 -3 13
    5 3 13
    -5 3 -13
    5 4 -8
    -5 -4 8
    -5 -4 7
    5 -4 -7
    5 4 -7
    -5 4 7
    5 4 -6
    -5 -4 6
    -5 -4 5
    5 4 -5
    5 -4 -4
    -5 4 4
    5 4 -4
    -5 -4 4
    5 -4 -3
    5 4 -3
    -5 4 3
    -5 -4 3
    5 -4 -2
    -5 4 2
    5 4 -2
    -5 -4 2
    5 -4 -1
    -5 4 1
    -5 -4 1
    5 -4 0
    5 4 0
    -5 4 0
    -5 -4 0
    5 -4 1
    -5 4 -1
    5 4 1
    -5 -4 -1
    5 -4 3
    -5 4 -3
    5 4 3
    -5 -4 -3
    5 -4 4
    -5 4 -4
    5 4 4
    -5 -4 -4
    5 -4 5
    5 4 5
    -5 4 -5
    -5 -4 -5
    5 -4 6
    -5 4 -6
    5 4 6
    -5 -4 -6
    5 -4 7
    -5 4 -7
    5 4 7
    -5 -4 -7
    5 4 8
    -5 -4 -8
    5 -4 9
    -5 4 -9
    5 4 9
    -5 -4 -9
    5 -4 10
    -5 4 -10
    5 4 10
    -5 -4 -10
    5 4 11
    5 -4 11
    -5 -4 -11
    -5 4 -11
    5 -4 12
    -5 4 -12
    5 -4 13
    -5 4 -13
    -5 5 7
    5 -5 -6
    -5 5 6
    5 -5 -5
    -5 5 5
    5 -5 -4
    -5 5 4
    5 5 -4
    -5 -5 4
    5 5 -3
    -5 -5 3
    5 5 -2
    -5 -5 2
    5 -5 -1
    -5 5 1
    5 5 -1
    -5 -5 1
    5 5 0
    -5 -5 0
    5 -5 1
    -5 5 -1
    5 5 1
    -5 -5 -1
    5 -5 2
    -5 5 -2
    5 5 2
    -5 -5 -2
    5 -5 3
    -5 5 -3
    5 5 3
    -5 -5 -3
    5 -5 4
    -5 5 -4
    5 5 4
    -5 -5 -4
    -5 -5 -5
    -5 5 -5
    5 5 5
    5 -5 5
    5 -5 6
    -5 5 -6
    5 5 7
    -5 5 -7
    5 -5 7
    5 -5 8
    -5 5 -8
    5 5 8
    -5 -5 -8
    5 -5 9
    -5 5 -9
    5 5 9
    -5 -5 -9
    5 -5 10
    -5 5 -10
    5 -5 11
    -5 5 -11
    5 5 11
    -5 -5 -11
    5 5 12
    -5 -6 7
    5 6 -7
    -5 -6 6
    -5 6 6
    5 6 -6
    -5 -6 5
    5 -6 -5
    -5 6 5
    5 6 -5
    -5 -6 4
    5 -6 -4
    -5 6 4
    5 6 -4
    -5 -6 3
    -5 6 3
    5 -6 -3
    5 6 -3
    -5 -6 2
    5 -6 -2
    -5 6 2
    5 6 -2
    5 -6 -1
    5 6 -1
    5 -6 0
    -5 6 0
    5 6 0
    -5 -6 0
    -5 6 -1
    5 6 2
    -5 -6 -2
    -5 -6 -3
    -5 6 -3
    5 -6 3
    5 6 3
    -5 -6 -4
    -5 6 -4
    5 -6 4
    5 6 4
    5 -6 5
    -5 6 -5
    5 6 5
    -5 -6 -5
    -5 -6 -6
    5 6 6
    5 -6 6
    -5 6 -6
    -5 -6 -7
    5 6 8
    5 -6 8
    -5 -6 -8
    5 -6 9
    5 6 9
    -5 6 -9
    -5 -6 -9
    5 6 10
    -5 -6 -10
    5 6 11
    -5 6 -11
    5 -6 11
    -5 -6 -11
    -5 -7 6
    5 7 -6
    -5 -7 5
    -5 7 5
    5 7 -5
    -5 7 4
    -5 -7 4
    5 7 -4
    5 -7 -4
    -5 -7 3
    -5 7 3
    5 -7 -3
    5 7 -3
    -5 -7 2
    5 -7 -2
    -5 7 2
    5 7 -2
    -5 7 1
    5 -7 -1
    5 7 -1
    -5 -7 0
    5 -7 0
    -5 7 0
    5 7 0
    5 -7 1
    5 7 1
    -5 -7 -1
    5 7 2
    -5 -7 -2
    -5 7 -4
    5 7 4
    -5 -7 -4
    -5 -7 -5
    -5 7 -5
    5 -7 5
    5 7 5
    5 -7 6
    -5 7 -6
    5 7 6
    5 7 7
    -5 -7 -7
    -5 -7 -8
    5 7 8
    5 -7 8
    5 -7 9
    -5 7 -9
    5 7 9
    -5 -7 -9
    5 -7 10
    -5 7 -10
    -5 -8 5
    5 8 -5
    -5 -8 4
    5 8 -4
    -5 -8 3
    5 -8 -3
    -5 8 3
    5 8 -3
    -5 -8 2
    5 -8 -2
    -5 8 2
    5 8 -2
    -5 -8 1
    5 -8 -1
    -5 8 1
    5 8 -1
    5 -8 0
    -5 8 0
    5 -8 1
    -5 8 -1
    5 8 1
    -5 -8 -1
    5 -8 2
    -5 8 -2
    -5 -8 -3
    5 8 3
    -5 -8 -4
    5 -8 4
    -5 8 -4
    5 8 4
    5 -8 5
    -5 8 -5
    5 8 5
    -5 -8 -5
    -5 -8 -6
    5 -8 7
    -5 8 -7
    5 8 7
    -5 -8 -7
    -5 8 -8
    5 8 8
    -5 -8 -8
    -5 -9 4
    5 9 -4
    -5 -9 3
    5 9 -3
    -5 -9 2
    5 -9 -2
    5 9 -2
    -5 9 2
    -5 -9 1
    5 9 -1
    5 9 0
    -5 -9 -1
    -5 9 -1
    5 -9 1
    5 9 1
    -5 9 -2
    5 9 2
    -5 -9 -2
    5 9 3
    -5 -9 -3
    6 0 -7
    -6 0 7
    6 0 -6
    -6 0 6
    -6 0 5
    6 0 -5
    6 0 -4
    -6 0 4
    6 0 -2
    -6 0 2
    6 0 -1
    -6 0 1
    6 0 0
    -6 0 0
    6 0 1
    -6 0 -1
    6 0 2
    -6 0 -2
    6 0 3
    -6 0 -3
    6 0 4
    -6 0 -4
    6 0 5
    -6 0 -5
    6 0 6
    -6 0 -6
    -6 0 -7
    6 0 7
    6 0 8
    -6 0 -8
    -6 0 -9
    -6 0 -10
    6 0 10
    -6 0 -11
    6 0 11
    6 0 12
    -6 0 -12
    -6 0 -13
    6 0 13
    -6 -1 8
    6 -1 -7
    6 1 -7
    -6 1 7
    -6 -1 7
    6 -1 -6
    6 1 -6
    -6 1 6
    -6 -1 6
    6 -1 -5
    6 1 -5
    -6 1 5
    -6 -1 5
    6 -1 -4
    -6 1 4
    6 -1 -2
    6 1 -2
    -6 1 2
    -6 -1 2
    6 -1 -1
    6 1 -1
    -6 1 1
    -6 -1 1
    6 -1 0
    6 1 0
    6 -1 1
    6 1 1
    -6 1 -1
    -6 -1 -1
    6 -1 2
    6 1 2
    -6 1 -2
    -6 -1 -2
    6 1 3
    -6 1 -3
    -6 -1 -3
    6 -1 3
    -6 1 -5
    6 -1 5
    6 1 5
    -6 -1 -5
    6 -1 6
    6 1 6
    -6 -1 -6
    6 -1 7
    6 1 7
    -6 1 -7
    -6 -1 -7
    6 -1 8
    6 1 8
    -6 1 -8
    6 -1 10
    6 1 10
    -6 1 -10
    -6 -1 -10
    -6 1 -11
    -6 -1 -11
    6 -1 11
    6 1 11
    6 1 12
    -6 -1 -12
    -6 1 -13
    6 -1 13
    6 1 13
    -6 -1 -13
    6 -2 -7
    -6 2 7
    6 2 -7
    -6 -2 7
    6 -2 -6
    -6 2 6
    6 2 -6
    -6 -2 6
    6 -2 -5
    6 2 -4
    -6 -2 4
    6 -2 -3
    -6 2 3
    6 2 -3
    -6 -2 3
    6 -2 -2
    6 2 -2
    -6 2 2
    -6 -2 2
    6 -2 -1
    6 2 -1
    -6 2 1
    -6 -2 1
    6 -2 0
    -6 -2 0
    6 -2 1
    6 2 1
    -6 2 -1
    -6 -2 -1
    6 -2 2
    6 2 2
    -6 2 -2
    -6 -2 -2
    6 2 4
    6 -2 4
    -6 2 -4
    -6 -2 -4
    6 -2 5
    6 2 5
    -6 2 -5
    -6 -2 -5
    6 -2 6
    6 2 6
    -6 2 -6
    -6 -2 -6
    6 -2 7
    6 2 7
    -6 2 -7
    -6 -2 -7
    6 -2 8
    6 2 8
    -6 2 -8
    -6 -2 -8
    6 -2 9
    6 2 9
    -6 2 -9
    -6 -2 -9
    6 2 10
    -6 2 -10
    6 -2 10
    -6 -2 -10
    6 2 11
    -6 2 -11
    6 -2 11
    -6 -2 -11
    6 -2 12
    -6 2 -12
    6 -2 13
    6 2 13
    -6 2 -13
    -6 -2 -13
    -6 3 7
    6 3 -7
    -6 -3 7
    6 3 -6
    -6 -3 6
    6 3 -5
    6 -3 -5
    -6 3 5
    -6 -3 5
    6 -3 -4
    -6 -3 4
    -6 3 4
    6 3 -4
    6 -3 -3
    -6 3 3
    6 3 -3
    -6 -3 3
    6 3 -2
    6 -3 -2
    -6 -3 2
    6 -3 -1
    -6 3 1
    6 3 -1
    -6 -3 1
    6 -3 0
    -6 3 0
    -6 -3 0
    -6 3 -1
    6 3 2
    -6 -3 -2
    6 -3 3
    6 3 3
    -6 3 -3
    -6 -3 -3
    6 -3 4
    -6 3 -4
    6 3 4
    -6 -3 -4
    6 -3 5
    6 3 5
    -6 3 -5
    -6 -3 -5
    6 -3 6
    6 3 6
    -6 3 -6
    -6 -3 -6
    6 3 7
    -6 -3 -7
    6 -3 8
    6 3 8
    -6 3 -8
    6 -3 9
    6 3 9
    -6 3 -9
    -6 -3 -9
    6 -3 10
    6 3 10
    -6 3 -10
    -6 -3 -10
    6 -3 11
    -6 3 -11
    6 -3 12
    6 3 12
    -6 3 -12
    -6 -3 -12
    -6 -4 7
    6 4 -6
    6 -4 -6
    -6 4 6
    -6 -4 6
    6 -4 -5
    -6 4 5
    6 4 -5
    -6 -4 5
    6 -4 -4
    -6 4 4
    -6 -4 4
    6 -4 -3
    -6 4 3
    6 -4 -2
    -6 4 2
    6 4 -2
    -6 -4 2
    6 4 -1
    -6 -4 1
    6 -4 0
    -6 4 0
    6 4 0
    -6 -4 0
    6 -4 1
    -6 4 -1
    6 4 1
    -6 -4 -1
    -6 4 -2
    6 4 2
    6 -4 2
    -6 -4 -2
    6 4 3
    -6 -4 -3
    6 -4 4
    6 4 4
    -6 -4 -4
    6 -4 5
    6 4 5
    -6 -4 -5
    6 -4 6
    6 4 6
    -6 -4 -6
    6 -4 7
    6 4 7
    -6 -4 -7
    6 4 8
    6 -4 8
    -6 -4 -8
    6 4 9
    -6 -4 -9
    6 -4 10
    6 4 10
    -6 4 -10
    -6 -4 -10
    6 4 11
    -6 4 -11
    6 -4 11
    -6 -4 -11
    6 -4 12
    -6 4 -12
    6 -4 13
    6 5 -6
    -6 -5 6
    -6 -5 5
    6 5 -5
    -6 5 4
    6 5 -4
    -6 -5 4
    6 -5 -3
    -6 5 3
    6 5 -3
    -6 -5 3
    6 -5 -2
    -6 5 2
    6 5 -2
    -6 -5 2
    6 -5 -1
    -6 5 1
    6 5 -1
    -6 -5 1
    6 -5 0
    -6 5 0
    6 5 0
    -6 -5 0
    6 5 1
    -6 -5 -1
    6 -5 2
    -6 5 -2
    6 5 3
    -6 -5 -3
    -6 5 -4
    6 5 4
    6 -5 4
    -6 -5 -4
    6 -5 5
    -6 5 -5
    6 5 5
    -6 -5 -5
    -6 5 -6
    6 5 6
    6 -5 6
    -6 -5 -6
    6 5 7
    -6 -5 -7
    6 -5 8
    -6 5 -8
    -6 -5 -8
    6 5 9
    -6 5 -9
    -6 -5 -9
    6 5 10
    -6 -5 -10
    6 5 11
    -6 5 -11
    6 -5 11
    -6 -5 -11
    6 5 12
    -6 -6 6
    -6 -6 5
    6 6 -5
    -6 -6 4
    -6 6 4
    6 -6 -4
    6 6 -4
    6 -6 -3
    -6 6 3
    6 6 -3
    -6 -6 3
    6 6 -2
    -6 -6 2
    -6 6 1
    6 6 -1
    -6 -6 1
    6 -6 0
    -6 6 0
    6 6 0
    6 -6 1
    -6 6 -1
    -6 -6 -1
    -6 -6 -2
    -6 6 -2
    6 6 2
    6 -6 2
    6 -6 3
    -6 6 -3
    6 6 3
    -6 -6 -3
    -6 -6 -5
    6 6 5
    6 -6 5
    -6 6 -5
    6 -6 6
    -6 6 -6
    6 6 6
    -6 -6 -6
    6 6 7
    6 -6 7
    -6 6 -7
    6 6 9
    -6 6 -9
    -6 -6 -9
    6 6 10
    -6 -6 -10
    6 6 11
    6 -6 11
    -6 -6 -11
    -6 -7 5
    6 7 -5
    6 7 -4
    -6 -7 4
    6 -7 -3
    -6 7 3
    6 7 -3
    -6 -7 3
    -6 -7 2
    -6 7 2
    6 -7 -2
    6 7 -2
    -6 -7 1
    6 7 -1
    -6 -7 0
    6 7 0
    6 7 1
    -6 -7 -1
    -6 -7 -2
    6 7 2
    -6 7 -3
    -6 -7 -3
    6 -7 3
    6 7 3
    -6 -7 -4
    -6 7 -4
    6 7 4
    6 -7 4
    6 -7 5
    -6 7 -5
    6 7 5
    -6 -7 -6
    -6 7 -6
    6 7 6
    6 -7 6
    6 -7 7
    -6 7 -7
    -6 7 -8
    6 7 8
    6 -7 8
    -6 -7 -8
    6 -7 9
    -6 7 -9
    6 7 9
    -6 -7 -9
    -6 -8 4
    6 8 -4
    6 8 -3
    -6 -8 3
    6 8 -2
    -6 -8 2
    -6 -8 1
    6 -8 0
    -6 8 0
    6 8 0
    -6 -8 0
    6 -8 1
    -6 8 -1
    -6 -8 -1
    6 -8 2
    -6 8 -2
    6 8 2
    -6 -8 -2
    6 -8 3
    -6 -8 -4
    -6 8 -4
    6 -8 4
    6 8 4
    -6 -8 -5
    6 -8 5
    6 8 5
    -6 8 -5
    6 8 6
    -6 9 1
    7 0 -5
    -7 0 5
    -7 0 4
    7 0 -4
    7 0 -3
    -7 0 3
    -7 0 2
    7 0 -2
    7 0 -1
    -7 0 1
    7 0 0
    -7 0 0
    7 0 2
    -7 0 -2
    7 0 3
    -7 0 -3
    7 0 4
    -7 0 -4
    7 0 5
    -7 0 -5
    -7 0 -6
    7 0 6
    7 0 7
    -7 0 -7
    -7 0 -8
    7 0 8
    7 0 9
    -7 0 -11
    7 0 11
    -7 0 -12
    7 0 12
    7 0 13
    -7 0 -13
    7 -1 -5
    7 1 -5
    -7 1 5
    -7 -1 5
    7 -1 -4
    7 1 -4
    -7 1 4
    -7 -1 4
    7 -1 -3
    7 1 -3
    -7 1 3
    -7 -1 3
    7 -1 -2
    7 1 -2
    -7 1 2
    -7 -1 2
    7 1 -1
    -7 1 1
    7 -1 -1
    -7 -1 1
    7 -1 0
    7 1 0
    -7 1 0
    -7 -1 0
    7 1 1
    -7 -1 -1
    7 1 2
    -7 1 -2
    -7 -1 -2
    7 -1 2
    7 -1 3
    7 1 3
    -7 1 -3
    -7 -1 -3
    7 -1 4
    7 1 4
    -7 1 -4
    -7 -1 -4
    7 1 5
    -7 1 -5
    -7 -1 -5
    7 -1 5
    7 -1 7
    7 1 7
    -7 1 -7
    -7 -1 -7
    7 -1 8
    7 1 8
    -7 1 -8
    -7 -1 -8
    7 -1 9
    7 1 9
    -7 1 -9
    7 -1 10
    -7 1 -10
    7 -1 11
    7 1 11
    -7 1 -11
    -7 -1 -11
    -7 1 -13
    -7 -1 -13
    7 -1 13
    7 1 13
    7 2 -6
    -7 -2 6
    7 2 -5
    7 -2 -5
    -7 -2 5
    -7 2 4
    7 -2 -4
    7 2 -4
    -7 -2 4
    7 2 -3
    -7 2 3
    7 -2 -3
    -7 -2 3
    7 -2 -2
    7 2 -2
    -7 2 2
    -7 -2 2
    7 -2 -1
    -7 2 1
    7 2 0
    -7 -2 0
    7 -2 1
    7 2 1
    -7 2 -1
    -7 -2 -1
    7 2 2
    -7 2 -2
    -7 -2 -2
    7 -2 3
    7 2 3
    -7 2 -3
    -7 -2 -3
    7 -2 4
    7 2 4
    -7 2 -4
    -7 -2 -4
    7 -2 5
    7 2 5
    -7 2 -5
    -7 -2 -5
    7 -2 6
    7 2 6
    -7 2 -6
    -7 -2 -6
    7 2 7
    -7 2 -7
    7 -2 7
    -7 -2 -7
    7 -2 8
    7 2 8
    -7 2 -8
    -7 -2 -8
    -7 -2 -9
    7 2 10
    -7 2 -10
    7 -2 10
    -7 -2 -10
    7 -2 11
    7 2 11
    -7 2 -11
    -7 -2 -11
    7 2 12
    -7 2 -12
    7 -2 12
    -7 -2 -12
    -7 2 -13
    7 -2 13
    7 2 13
    -7 -3 6
    7 -3 -5
    -7 3 5
    7 3 -5
    -7 -3 5
    7 -3 -4
    -7 3 4
    7 -3 -3
    -7 3 3
    7 3 -2
    -7 -3 2
    7 -3 -1
    7 3 -1
    -7 3 1
    -7 -3 1
    7 -3 0
    7 3 0
    -7 3 0
    -7 -3 0
    7 -3 1
    -7 3 -1
    7 3 1
    -7 -3 -1
    7 3 2
    -7 3 -2
    -7 -3 -2
    7 -3 3
    7 3 3
    -7 3 -3
    -7 -3 -3
    7 3 5
    -7 3 -5
    7 -3 5
    -7 -3 -5
    7 -3 6
    7 3 6
    -7 3 -6
    -7 -3 -6
    7 -3 7
    7 3 7
    -7 3 -7
    -7 -3 -7
    7 3 8
    7 -3 9
    -7 3 -9
    -7 -3 -9
    7 3 10
    -7 3 -10
    7 -3 10
    -7 -3 -10
    7 -3 11
    -7 3 -11
    7 3 12
    -7 3 -12
    7 -3 12
    -7 -3 -12
    7 -3 13
    -7 3 -13
    -7 -4 6
    7 4 -5
    -7 -4 5
    7 4 -4
    7 -4 -4
    -7 4 4
    -7 -4 4
    7 -4 -3
    -7 4 3
    7 4 -3
    -7 -4 3
    7 -4 -2
    -7 4 2
    7 4 -2
    -7 -4 2
    7 4 -1
    7 -4 -1
    -7 4 1
    -7 -4 1
    7 -4 0
    -7 4 0
    7 4 0
    -7 -4 0
    7 -4 1
    -7 4 -1
    7 4 2
    -7 -4 -2
    7 -4 3
    7 4 3
    -7 -4 -3
    7 -4 4
    7 4 4
    -7 -4 -4
    7 -4 5
    7 4 5
    -7 4 -5
    -7 -4 -5
    7 -4 6
    7 4 6
    -7 4 -6
    -7 -4 -6
    7 4 7
    7 -4 7
    -7 -4 -7
    7 -4 8
    7 4 8
    -7 -4 -8
    7 4 9
    7 -4 9
    -7 -4 -9
    7 -4 10
    7 4 10
    -7 4 -10
    -7 -4 -10
    7 4 11
    -7 4 -11
    7 -4 11
    -7 -4 -11
    7 4 12
    -7 4 -12
    7 -4 12
    -7 -4 -12
    -7 5 4
    -7 5 3
    7 -5 -3
    -7 -5 2
    7 5 -2
    7 -5 -2
    -7 5 2
    7 5 -1
    -7 -5 1
    7 -5 0
    -7 5 0
    7 5 0
    -7 -5 0
    -7 5 -1
    7 5 1
    7 -5 1
    7 5 2
    7 -5 2
    -7 5 -2
    -7 -5 -2
    -7 5 -3
    7 5 3
    -7 -5 -3
    7 -5 5
    -7 5 -5
    7 5 5
    -7 -5 -5
    7 -5 6
    -7 5 -6
    7 5 6
    -7 -5 -6
    7 -5 7
    -7 5 -7
    7 5 7
    -7 -5 -7
    7 -5 8
    -7 5 -8
    7 -5 9
    7 5 9
    -7 -5 -9
    7 -5 10
    -7 5 -10
    7 -5 11
    -7 5 -11
    7 5 11
    -7 -5 -11
    7 6 -4
    -7 -6 4
    7 6 -3
    -7 -6 3
    7 -6 -2
    -7 6 2
    7 6 -2
    -7 -6 2
    7 -6 -1
    -7 6 1
    7 -6 0
    -7 6 0
    7 6 0
    -7 -6 0
    7 6 1
    7 -6 2
    -7 6 -2
    7 6 2
    -7 -6 -2
    7 6 3
    7 -6 3
    -7 -6 -3
    -7 6 -4
    7 -6 4
    7 6 4
    -7 -6 -4
    7 6 6
    7 -6 6
    -7 6 -6
    -7 -6 -6
    -7 6 -7
    7 6 7
    7 -6 7
    -7 -6 -7
    7 -6 8
    -7 6 -8
    7 -6 9
    7 6 9
    -7 -6 -9
    -7 -7 3
    7 7 -3
    -7 7 2
    7 -7 -1
    -7 7 1
    7 7 0
    -7 -7 0
    7 7 1
    -7 -7 -1
    -7 -7 -2
    -7 7 -2
    7 -7 2
    7 -7 3
    -7 7 -3
    -7 -7 -3
    -7 7 -4
    7 7 4
    -7 -7 -4
    7 -7 5
    -7 7 -5
    7 7 5
    -7 -7 -5
    7 7 6
    -7 7 -6
    7 -7 6
    -7 -7 -6
    -7 -8 2
    7 8 -2
    7 8 -1
    -7 -8 1
    -7 -8 0
    7 -8 0
    -7 8 0
    7 8 0
    7 -8 1
    7 8 1
    -7 -8 -1
    7 -8 2
    -7 8 -2
    -8 0 5
    8 0 -4
    -8 0 4
    8 0 -2
    -8 0 2
    -8 0 1
    8 0 -1
    -8 0 0
    8 0 0
    -8 0 -1
    8 0 1
    8 0 2
    8 0 4
    -8 0 -4
    -8 0 -5
    8 0 5
    8 0 6
    -8 0 -6
    8 0 8
    -8 0 -8
    -8 0 -9
    8 0 9
    -8 0 -11
    8 0 11
    8 0 12
    -8 0 -12
    -8 1 5
    -8 -1 5
    8 -1 -4
    -8 1 4
    8 1 -3
    -8 -1 3
    8 -1 -2
    8 1 -2
    -8 1 2
    -8 -1 2
    8 -1 -1
    8 1 -1
    -8 1 1
    -8 -1 1
    8 -1 0
    8 1 0
    -8 1 0
    -8 -1 0
    8 -1 1
    8 1 1
    -8 1 -1
    -8 -1 -1
    8 -1 2
    8 1 2
    -8 1 -2
    8 1 4
    -8 1 -4
    -8 -1 -4
    8 -1 4
    8 -1 5
    8 1 5
    -8 1 -5
    -8 -1 -5
    8 -1 6
    8 1 6
    -8 1 -6
    -8 -1 -6
    8 -1 8
    8 1 8
    -8 1 -8
    -8 -1 -8
    8 -1 9
    8 1 9
    -8 1 -9
    -8 -1 -9
    8 1 10
    -8 1 -10
    -8 -1 -10
    -8 1 -11
    -8 -1 -11
    8 -1 11
    8 1 11
    8 -1 12
    8 1 12
    -8 1 -12
    8 2 -4
    -8 -2 4
    8 -2 -3
    8 2 -3
    -8 2 3
    -8 -2 3
    8 2 -2
    -8 2 2
    8 -2 -2
    -8 -2 2
    8 -2 -1
    8 2 -1
    -8 2 1
    -8 -2 1
    8 -2 0
    8 2 0
    -8 2 0
    -8 -2 0
    8 2 1
    8 -2 1
    -8 2 -1
    -8 -2 -1
    8 2 3
    -8 2 -3
    -8 -2 -3
    8 -2 4
    8 2 4
    -8 2 -4
    -8 -2 -4
    8 -2 5
    8 2 5
    -8 2 -5
    -8 -2 -5
    8 -2 6
    -8 2 -6
    8 -2 7
    8 2 7
    -8 2 -7
    -8 -2 -7
    8 -2 8
    8 2 8
    -8 2 -8
    -8 -2 -8
    8 2 10
    -8 2 -10
    -8 -2 -10
    8 -2 12
    -8 -2 -12
    8 2 12
    -8 3 4
    8 3 -4
    -8 -3 4
    8 -3 -3
    8 3 -3
    -8 -3 3
    8 -3 -2
    8 3 -2
    -8 3 2
    -8 -3 2
    8 3 -1
    -8 3 1
    8 -3 -1
    -8 -3 1
    -8 3 0
    8 -3 1
    8 3 1
    -8 3 -1
    -8 -3 -1
    8 3 2
    -8 3 -2
    8 -3 2
    8 -3 3
    8 3 3
    -8 -3 -3
    8 -3 4
    8 3 4
    -8 3 -4
    -8 -3 -4
    8 -3 6
    8 3 6
    -8 3 -6
    -8 -3 -6
    8 -3 7
    8 3 7
    -8 3 -7
    -8 -3 -7
    8 -3 9
    8 3 9
    -8 3 -9
    8 3 10
    -8 -3 -10
    8 -3 11
    8 3 11
    -8 3 -11
    8 -4 -3
    -8 4 3
    8 4 -3
    -8 -4 3
    8 4 -2
    -8 -4 2
    -8 4 1
    8 4 -1
    -8 -4 1
    8 4 0
    8 -4 0
    -8 4 0
    -8 -4 0
    8 -4 1
    -8 4 -1
    8 4 1
    -8 -4 -1
    8 4 2
    8 -4 2
    8 4 4
    -8 4 -4
    -8 -4 -4
    8 4 5
    -8 4 -5
    8 -4 5
    -8 -4 -5
    8 -4 6
    8 4 6
    -8 4 -6
    -8 -4 -6
    8 4 7
    -8 4 -7
    8 -4 7
    8 -4 8
    8 4 8
    -8 -4 -8
    8 4 10
    -8 4 -10
    -8 -4 -10
    8 5 -3
    -8 -5 3
    8 -5 -2
    -8 5 2
    8 5 -2
    -8 -5 2
    -8 5 1
    8 -5 -1
    -8 5 0
    8 5 0
    -8 -5 0
    8 5 1
    -8 5 -1
    8 -5 1
    -8 -5 -1
    8 -5 2
    -8 5 -2
    8 5 2
    -8 -5 -2
    8 -5 3
    -8 5 -3
    8 5 3
    -8 -5 -3
    -8 5 -4
    8 -5 4
    -8 -5 -4
    8 5 5
    -8 5 -5
    8 -5 5
    -8 -5 -5
    8 -5 6
    -8 5 -6
    8 5 6
    -8 -5 -6
    8 -5 8
    -8 5 -8
    8 5 8
    -8 -5 -8
    -8 -6 3
    8 6 -2
    -8 -6 2
    8 -6 -1
    -8 6 1
    8 6 -1
    -8 -6 1
    8 -6 0
    -8 6 0
    8 6 1
    -8 -6 -1
    8 6 2
    8 -6 2
    -8 6 -2
    -8 -6 -2
    8 -6 3
    -8 6 -3
    -8 -6 -3
    8 6 4
    8 -6 4
    -8 -6 -4
    -8 6 -4
    -8 6 -5
    8 6 5
    -8 -6 -5
    -8 6 -6
    8 6 6
    8 -6 6
    -8 -6 -6
    8 7 -1
    8 7 0
    -8 7 0
    -8 -7 0
    8 -7 1
    -8 7 -1
    8 7 1
    -8 -7 -1
    -8 7 -2
    8 7 2
    -8 -7 -2
    -8 7 -3
    8 -7 3
    -9 0 3
    -9 0 2
    9 0 -2
    -9 0 0
    9 0 0
    -9 0 -1
    9 0 1
    -9 0 -2
    9 0 3
    -9 0 -3
    -9 0 -4
    9 0 5
    -9 0 -5
    -9 0 -6
    9 0 6
    -9 0 -8
    9 0 8
    -9 0 -10
    9 1 -3
    -9 1 3
    -9 -1 3
    9 -1 -2
    -9 1 2
    9 1 -1
    -9 -1 1
    9 -1 -1
    9 1 0
    -9 1 0
    -9 -1 0
    9 -1 0
    9 1 1
    -9 1 -1
    -9 -1 -1
    9 -1 1
    9 -1 2
    9 1 2
    -9 1 -2
    -9 -1 -2
    9 -1 3
    -9 1 -3
    -9 1 -4
    -9 -1 -4
    9 -1 4
    9 1 5
    -9 1 -5
    -9 -1 -5
    9 -1 5
    9 -1 6
    9 1 6
    -9 1 -6
    -9 -1 -6
    9 -1 7
    9 1 7
    -9 1 -7
    -9 -1 -7
    9 -1 8
    9 1 8
    -9 1 -8
    -9 -1 -8
    9 -1 10
    -9 -1 -10
    9 2 -2
    -9 -2 2
    9 -2 -1
    9 2 -1
    -9 2 1
    -9 -2 1
    9 -2 0
    9 2 0
    -9 2 0
    -9 -2 0
    9 -2 1
    9 2 1
    -9 2 -1
    -9 -2 -1
    -9 2 -2
    9 -2 2
    -9 -2 -2
    9 -2 3
    9 2 3
    -9 2 -3
    -9 -2 -3
    9 -2 4
    -9 -2 -4
    9 -2 5
    9 2 5
    -9 2 -5
    -9 -2 -5
    9 -2 7
    9 2 7
    -9 2 -7
    -9 -2 -7
    9 2 8
    -9 2 -8
    9 -2 8
    -9 -2 -8
    9 -2 9
    9 2 9
    -9 2 -9
    -9 -2 -9
    -9 -3 3
    9 3 -2
    -9 -3 2
    9 -3 -1
    9 3 -1
    -9 3 1
    -9 -3 1
    9 3 0
    -9 3 0
    9 -3 0
    -9 -3 0
    9 -3 2
    9 3 2
    -9 3 -2
    -9 -3 -2
    9 -3 3
    9 3 3
    -9 3 -3
    -9 -3 -3
    9 -3 4
    -9 3 -4
    -9 -3 -4
    9 3 6
    -9 3 -6
    9 -3 6
    -9 -3 -6
    9 -3 7
    9 3 7
    -9 3 -7
    -9 -3 -7
    9 -3 8
    9 3 8
    -9 3 -8
    -9 -3 -8
    9 4 -2
    -9 -4 2
    9 4 -1
    -9 -4 1
    9 -4 0
    -9 4 0
    9 4 0
    -9 -4 0
    9 -4 1
    9 4 1
    -9 4 -1
    -9 -4 -1
    9 4 2
    -9 -4 -2
    9 -4 4
    -9 -4 -4
    9 4 5
    -9 -4 -5
    9 4 7
    9 -4 7
    -9 -4 -7
    -9 -5 2
    9 5 0
    -9 -5 0
    9 -5 1
    -9 5 -1
    9 5 1
    -9 -5 -1
    -9 5 -2
    9 5 2
    9 -5 2
    -9 -5 -2
    9 -5 3
    -9 5 -3
    -9 -5 -3
    -9 -5 -4
    9 -5 5
    9 5 5
    -9 -5 -5
    9 6 -1
    -9 -6 1
    9 6 0
    -9 -6 0
    9 -6 1
    -9 6 -1
    9 6 1
    -9 -6 -1
    9 -6 2
    -9 6 -2
    -9 -6 -2
    10 0 0
    -10 0 0
    -10 0 -1
    10 0 1
    10 0 2
    -10 0 -2
    10 0 4
    -10 0 -4
    10 0 5
    -10 0 -7
    10 0 7
    -10 -1 1
    10 -1 0
    10 1 0
    -10 1 0
    -10 -1 0
    -10 1 -1
    -10 -1 -1
    10 -1 1
    10 1 1
    10 -1 2
    10 1 2
    -10 1 -2
    -10 -1 -2
    10 1 3
    10 -1 4
    10 1 4
    -10 1 -4
    -10 -1 -4
    10 -1 5
    10 1 5
    10 -1 6
    -10 1 -6
    -10 -1 -6
    10 -1 7
    10 1 7
    -10 1 -7
    -10 -1 -7
    -10 -2 1
    10 -2 0
    10 2 0
    -10 2 0
    -10 -2 0
    10 -2 1
    10 2 1
    -10 2 -1
    -10 -2 -1
    10 -2 3
    10 2 3
    -10 2 -3
    10 -2 4
    10 2 4
    -10 2 -4
    -10 -2 -4
    10 2 6
    -10 2 -6
    -10 -2 -6
    -10 3 0
    10 3 1
    -10 3 -1
    10 -3 1
    -10 -3 -1
    10 3 2
    -10 3 -2
    10 -3 2
    -10 -3 -2
    10 -3 3
    10 3 3
    -10 3 -3
    -10 -3 -3
    10 -3 4
    10 3 4
    -10 3 -4
    -10 -3 -4
    10 3 5
    -10 3 -5
    10 4 0
    -10 -4 0
    10 -4 1
    -10 4 -1
    10 4 2
    -10 -4 -2
    10 -4 3
    10 4 3
    -10 -4 -3
    10 -4 4
    -11 0 -2
    11 0 2
    11 0 3
    -11 0 -3
    -11 1 -2
    -11 -1 -2
    11 -1 2
    11 1 2
    11 -1 3
    11 1 3
    -11 -1 -3
    11 2 2
    -11 2 -2
_diffrn_reflns_number     4681
_diffrn_reflns_av_R_equivalents     0.0107
_diffrn_reflns_av_unetI/netI     0.0130
_diffrn_reflns_theta_min     3.22
_diffrn_reflns_theta_max     32.93
_diffrn_reflns_theta_full     23.4849
_diffrn_measured_fraction_theta_max     0.6612
_diffrn_measured_fraction_theta_full     0.8935
_diffrn_reflns_limit_h_min     -11
_diffrn_reflns_limit_h_max     11
_diffrn_reflns_limit_k_min     -10
_diffrn_reflns_limit_k_max     10
_diffrn_reflns_limit_l_min     -13
_diffrn_reflns_limit_l_max     13
_diffrn_radiation_probe     x-ray
_refine_special_details
                      'This is a non-spherical atom refinement using NoSpherA2.'
_reflns_number_total     1536
_reflns_number_gt     1400
_reflns_threshold_expression     I>=2u(I)
_refine_ls_structure_factor_coef     Fsqd
_refine_ls_matrix_type     full
_refine_ls_R_factor_all     0.0286
_refine_ls_R_factor_gt     0.0261
_refine_ls_wR_factor_gt     0.0699
_refine_ls_wR_factor_ref     0.0714
_refine_ls_goodness_of_fit_ref     1.0533
_refine_ls_restrained_S_all     1.0202
_refine_ls_number_reflns     1536
_refine_ls_number_parameters     127
_refine_ls_number_restraints     93
_refine_ls_number_constraints     0
_refine_ls_hydrogen_treatment     refall
_refine_ls_weighting_scheme     calc
_refine_ls_weighting_details
              'w=1/[\s^2^(Fo^2^)+(0.0376P)^2^+0.1679P] where P=(Fo^2^+2Fc^2^)/3'
_atom_sites_solution_primary     notdet
_refine_ls_shift/su_max     0.0001
_refine_ls_shift/su_mean     0.0000
_refine_diff_density_max     0.2157
_refine_diff_density_min     -0.2060
loop_
    _atom_type_symbol
    _atom_type_scat_dispersion_source
    _atom_type_scat_dispersion_real
    _atom_type_scat_dispersion_imag
    _atom_type_scat_source
    H custom  0.00000 0.00000
                             'NoSpherA2: Chem.Sci. 2021, DOI:10.1039/D0SC05526C'
    C custom 0.00280 0.00140 'NoSpherA2: Chem.Sci. 2021, DOI:10.1039/D0SC05526C'
    O custom 0.00970 0.00540 'NoSpherA2: Chem.Sci. 2021, DOI:10.1039/D0SC05526C'
    N custom 0.00560 0.00290 'NoSpherA2: Chem.Sci. 2021, DOI:10.1039/D0SC05526C'
_computing_data_collection
;
CrysAlisPro 1.171.40.67a (Rigaku OD, 2019)
;
_computing_cell_refinement
;
CrysAlisPro 1.171.40.67a (Rigaku OD, 2019)
;
_computing_data_reduction
;
CrysAlisPro 1.171.40.67a (Rigaku OD, 2019)
;
_computing_structure_refinement
;
olex2.refine 1.3 (Bourhis <i>et al.</i>,  2015)
;
_computing_molecular_graphics
;
Olex2 1.3 (Dolomanov <i>et al.</i>,  2009)
;
_computing_publication_material
;
Olex2 1.3 (Dolomanov <i>et al.</i>,  2009)
;
loop_
    _atom_site_type_symbol
    _atom_site_label
    _atom_site_fract_x
    _atom_site_fract_y
    _atom_site_fract_z
    _atom_site_U_iso_or_equiv
    _atom_site_adp_type
    _atom_site_occupancy
    O O12 0.58071(8) 0.69918(9) 0.58102(6) 0.01446(14) Uani 1.000000
    O O11 0.52182(8) 0.55498(8) 0.75058(5) 0.01209(14) Uani 1.000000
    O O22 0.19482(8) 0.66437(9) 0.83691(5) 0.01360(14) Uani 1.000000
    O O21 -0.02055(8) 0.55357(9) 0.71294(6) 0.01263(14) Uani 1.000000
    N N12 0.14218(9) 0.62457(9) 0.73426(6) 0.00918(15) Uani 1.000000
    N N11 0.46434(9) 0.64168(9) 0.65832(6) 0.00933(14) Uani 1.000000
    N N22 -0.00486(9) 0.75488(9) 0.51006(7) 0.01094(15) Uani 1.000000
    H H22a -0.053(2) 0.809(3) 0.4323(14) 0.032(4) Uani 1.000000
    H H22b -0.097(2) 0.698(3) 0.5677(15) 0.030(4) Uani 1.000000
    N N21 0.29803(10) 0.80125(10) 0.43824(7) 0.01275(15) Uani 1.000000
    H H21a 0.242(2) 0.851(3) 0.3618(13) 0.031(4) Uani 1.000000
    H H21b 0.441(2) 0.799(2) 0.4481(15) 0.026(4) Uani 1.000000
    C C2 0.18535(10) 0.74010(10) 0.52567(7) 0.00884(16) Uani 1.000000
    C C1 0.26648(10) 0.66689(10) 0.63701(7) 0.00906(16) Uani 1.000000
loop_
    _atom_site_aniso_label
    _atom_site_aniso_U_11
    _atom_site_aniso_U_22
    _atom_site_aniso_U_33
    _atom_site_aniso_U_12
    _atom_site_aniso_U_13
    _atom_site_aniso_U_23
    O12 0.0095(2) 0.0252(3) 0.0087(3) -0.00011(18) 0.0015(2) 0.0040(2)
    O11 0.0108(2) 0.0196(2) 0.0058(3) 0.00140(17) -0.0012(2) 0.00264(18)
    O22 0.0120(2) 0.0256(3) 0.0032(3) -0.00130(19) -0.0001(2) -0.0012(2)
    O21 0.0109(2) 0.0211(2) 0.0059(4) -0.00352(17) 0.0007(2) 0.00030(19)
    N12 0.0094(2) 0.0143(2) 0.0038(4) -0.00008(18) 0.0002(2)  0.0000(2)
    N11 0.0087(2) 0.0147(2) 0.0046(4) 0.00010(18) 0.0003(2) 0.0008(2)
    N22 0.0097(3) 0.0171(2) 0.0060(4) 0.00044(19) -0.0007(3) 0.0014(2)
    H22a 0.020(6) 0.056(11) 0.019(5) -0.001(4) -0.006(2) 0.018(3)
    H22b 0.017(5) 0.052(10) 0.022(6) -0.003(3) 0.002(2) 0.018(4)
    N21 0.0114(3) 0.0211(3) 0.0058(4) 0.0001(2) 0.0015(3) 0.0030(2)
    H21a 0.023(6) 0.057(10) 0.014(4) 0.000(4) -0.003(2) 0.017(3)
    H21b 0.013(3) 0.045(10) 0.021(7) -0.0009(18) 0.0018(17) 0.012(5)
    C2 0.0097(3) 0.0132(2) 0.0037(4) 0.00053(19) -0.0004(3) 0.0004(2)
    C1 0.0084(3) 0.0150(3) 0.0038(4) 0.00028(19) -0.0001(3) 0.0009(2)
loop_
    _geom_bond_atom_site_label_1
    _geom_bond_atom_site_label_2
    _geom_bond_site_symmetry_2
    _geom_bond_distance
    _geom_bond_publ_flag
    O12 N11 . 1.2471(10) ?
    O11 N11 . 1.2433(8) ?
    O22 N12 . 1.2354(8) ?
    O21 N12 . 1.2377(8) ?
    N12 C1 . 1.4239(11) ?
    N11 C1 . 1.3966(9) ?
    N22 C2 . 1.3288(9) ?
    N21 C2 . 1.3213(12) ?
    C2 C1 . 1.4486(10) ?
loop_
    _geom_angle_atom_site_label_1
    _geom_angle_atom_site_label_2
    _geom_angle_atom_site_label_3
    _geom_angle_site_symmetry_1
    _geom_angle_site_symmetry_3
    _geom_angle
    _geom_angle_publ_flag
    O21 N12 O22 . . 121.29(7) ?
    C1 N12 O22 . . 120.21(6) ?
    C1 N12 O21 . . 118.47(6) ?
    O11 N11 O12 . . 120.96(6) ?
    C1 N11 O12 . . 118.82(6) ?
    C1 N11 O11 . . 120.14(7) ?
    N21 C2 N22 . . 117.98(7) ?
    C1 C2 N22 . . 120.90(8) ?
    C1 C2 N21 . . 121.08(6) ?
    N11 C1 N12 . . 116.25(6) ?
    C2 C1 N12 . . 119.75(6) ?
    C2 C1 N11 . . 123.95(8) ?
loop_
    _geom_torsion_atom_site_label_1
    _geom_torsion_atom_site_label_2
    _geom_torsion_atom_site_label_3
    _geom_torsion_atom_site_label_4
    _geom_torsion_site_symmetry_1
    _geom_torsion_site_symmetry_2
    _geom_torsion_site_symmetry_3
    _geom_torsion_site_symmetry_4
    _geom_torsion
    _geom_torsion_publ_flag
    O12 N11 C1 N12 . . . . -171.80(6) ?
    O12 N11 C1 C2 . . . . 5.56(8) ?
    O11 N11 C1 N12 . . . . 11.35(7) ?
    O11 N11 C1 C2 . . . . -171.29(6) ?
    O22 N12 C1 N11 . . . . 34.50(7) ?
    O22 N12 C1 C2 . . . . -142.98(6) ?
    O21 N12 C1 N11 . . . . -147.69(6) ?
    O21 N12 C1 C2 . . . . 34.83(7) ?
    N12 C1 C2 N22 . . . . -4.72(8) ?
    N12 C1 C2 N21 . . . . 172.78(6) ?
    N11 C1 C2 N22 . . . . 178.01(7) ?
    N11 C1 C2 N21 . . . . -4.50(8) ?
_iucr_refine_instructions_details
;
TITL 080_a.res in P2(1)/n
REM Old TITL 080 in P2(1)/n
REM SHELXT solution in P2(1)/n: R1 0.095, Rweak 0.008, Alpha 0.021
REM <I/s> 0.719 for 71 systematic absences, Orientation as input
REM Formula found by SHELXT: C3 N2 O5
CELL 0.66418 6.9146 6.4963 11.252 90 90.49 90
ZERR 4 0.0001 0.0001 0.0002 0 0.0014 0
LATT 1
SYMM 0.5-X,0.5+Y,0.5-Z
SFAC C H N O
DISP C 0.0028 0.0014 9.9123
DISP H -0 0 0.6652
DISP N 0.0056 0.0029 16.5876
DISP O 0.0097 0.0054 27.0096
UNIT 8 16 16 16
RIGU O11 O12 O21 O22 N11 N12 N21 H21a H21b N22 H22a H22b C1 C2
L.S. 30
PLAN  5
SIZE 0.1 0.1 0.2
TEMP -173.15
CONF
BOND
MORE -1
BOND $H
fmap 2
acta
LIST -6
OMIT -1 0 9
WGHT 0.037566 0.167946
FVAR 8.925814
REM <olex2.extras>
REM <HklSrc "%.\\100.hkl">
REM </olex2.extras>
O12   4     0.58071  0.69918  0.58102  11.00000  0.00953  0.02518  0.00868 =
 0.00399  0.00149 -0.00011
O11   4     0.52182  0.55498  0.75058  11.00000  0.01079  0.01963  0.00583 =
 0.00264 -0.00119  0.00140
O22   4     0.19482  0.66437  0.83691  11.00000  0.01198  0.02564  0.00319 =
 -0.00117 -0.00010 -0.00130
O21   4    -0.02055  0.55357  0.71294  11.00000  0.01086  0.02110  0.00594 =
 0.00030  0.00070 -0.00352
N12   3     0.14218  0.62457  0.73426  11.00000  0.00940  0.01432  0.00383 =
 -0.00001  0.00019 -0.00008
N11   3     0.46434  0.64168  0.65832  11.00000  0.00871  0.01471  0.00457 =
 0.00080  0.00032  0.00010
N22   3    -0.00486  0.75488  0.51006  11.00000  0.00967  0.01714  0.00600 =
 0.00136 -0.00070  0.00044
H22a  2    -0.05330  0.80888  0.43227  11.00000  0.02042  0.05597  0.01859 =
 0.01773 -0.00586 -0.00130
H22b  2    -0.09734  0.69826  0.56772  11.00000  0.01674  0.05234  0.02163 =
 0.01813  0.00194 -0.00270
N21   3     0.29803  0.80125  0.43824  11.00000  0.01137  0.02110  0.00582 =
 0.00305  0.00151  0.00007
H21a  2     0.24240  0.85114  0.36183  11.00000  0.02310  0.05735  0.01381 =
 0.01710 -0.00310  0.00006
H21b  2     0.44051  0.79896  0.44807  11.00000  0.01285  0.04460  0.02119 =
 0.01179  0.00185 -0.00095
C2    1     0.18535  0.74010  0.52567  11.00000  0.00967  0.01317  0.00367 =
 0.00035 -0.00036  0.00053
C1    1     0.26648  0.66689  0.63701  11.00000  0.00840  0.01497  0.00381 =
 0.00093 -0.00011  0.00028
HKLF 4
END
Q4 1 0.4 0.5 0.75 11 0.05 0.18
Q2 1 -0.1 0.462963 0.770833 11 0.05 0.21
Q1 1 0.333333 0.685185 0.520833 11 0.05 0.22
Q3 1 -0.233333 0.592593 0.729167 11 0.05 0.2
Q5 1 0.233333 0.592593 0.708333 11 0.05 0.18
  REM The information below was added by Olex2.
  REM
  REM R1 = 0.0261 for 1400 Fo > 4sig(Fo) and 0.0286 for all 1536 data
  REM 127 parameters refined using 93 restraints
  REM Highest difference peak 0.2157, deepest hole -0.2060
  REM Mean Shift 0.0000, Max Shift 0.0001.
  REM +++ Tabular Listing of Refinement Information +++
  REM R1_all = 0.0286
  REM R1_gt = 0.0261
  REM wR_ref = 0.0714
  REM GOOF = 1.0533
  REM Shift_max = 0.0001
  REM Shift_mean = 0.0000
  REM Reflections_all = 1536
  REM Reflections_gt = 1400
  REM Parameters = 127
  REM Hole = -0.2060
  REM Peak = 0.2157
  REM Flack = n/a
;
data_120
_audit_creation_method
;
Olex2 1.3
(compiled 2020.11.12 svn.r5f609507 for OlexSys, GUI svn.r6408)
;
_chemical_name_systematic     '1,1-Diamino-2,2-dinitroethylene'
_chemical_formula_moiety     'C2 H4 N4 O4'
_chemical_formula_sum     'C2 H4 N4 O4'
_chemical_formula_weight     148.079
_space_group_crystal_system     monoclinic
_space_group_name_H-M_alt     'P 1 21/n 1'
_space_group_name_Hall     '-P 2yn'
loop_
    _space_group_symop_id
    _space_group_symop_operation_xyz
    1 x,y,z
    2 -x+1/2,y+1/2,-z+1/2
    3 -x,-y,-z
    4 x-1/2,-y-1/2,z-1/2
_cell_length_a     6.91650(10)
_cell_length_b     6.50720(10)
_cell_length_c     11.2575(2)
_cell_angle_alpha     90
_cell_angle_beta     90.4987(13)
_cell_angle_gamma     90
_cell_volume     506.648(14)
_cell_formula_units_Z     4
_cell_measurement_reflns_used     2136
_cell_measurement_theta_min     2.8130
_cell_measurement_theta_max     32.7980
_cell_measurement_temperature     120
_exptl_crystal_description     block
_exptl_crystal_colour     'clear yellow'
_exptl_crystal_size_max     0.2
_exptl_crystal_size_mid     0.1
_exptl_crystal_size_min     0.1
_exptl_crystal_density_diffrn     1.941
_exptl_crystal_F_000     304.164
_exptl_absorpt_coefficient_mu     0.155
_exptl_absorpt_correction_type     multi-scan
_exptl_absorpt_process_details
;
CrysAlisPro 1.171.40.67a (Rigaku OD, 2019)
Empirical absorption correction using spherical harmonics,
implemented in SCALE3 ABSPACK scaling algorithm.
;
_exptl_absorpt_correction_T_min     0.63230
_exptl_absorpt_correction_T_max     1.00000
_diffrn_ambient_temperature     120.0
_diffrn_source
;
European Synchrotron Radiation Facility (ESRF), BM01 - The Swiss-Norwegian
Beamlines
;
_diffrn_radiation_type     synchrotron
_diffrn_radiation_wavelength     0.66418
_diffrn_radiation_monochromator     'silicon 111'
_diffrn_measurement_device_type     'BM01 ESRF 2M 20210501'
_diffrn_measurement_device     'one-circle diffractometer'
_diffrn_measurement_method     '\w scans'
_diffrn_detector     'Hybrid Pixel Array Detector'
_diffrn_detector_area_resol_mean     5.8140
loop_
    _diffrn_refln_index_h
    _diffrn_refln_index_k
    _diffrn_refln_index_l
    0 0 2
    0 0 3
    0 0 -3
    0 0 -4
    0 0 4
    0 0 5
    0 0 -5
    0 0 -6
    0 0 6
    0 0 7
    0 0 -7
    0 0 -8
    0 0 8
    0 0 11
    0 0 12
    0 0 -12
    0 -1 0
    0 1 0
    0 -1 -1
    0 1 -1
    0 1 1
    0 1 -2
    0 1 2
    0 -1 2
    0 -1 -2
    0 1 3
    0 -1 3
    0 -1 -3
    0 1 -3
    0 -1 4
    0 1 -4
    0 1 4
    0 -1 -4
    0 1 -5
    0 -1 5
    0 1 5
    0 -1 -6
    0 1 6
    0 1 -6
    0 -1 -7
    0 1 7
    0 1 -8
    0 -1 8
    0 -1 9
    0 1 -9
    0 1 -10
    0 -1 -10
    0 -1 11
    0 1 11
    0 -1 -12
    0 -1 12
    0 1 12
    0 1 -12
    0 2 0
    0 -2 0
    0 2 1
    0 -2 1
    0 2 -1
    0 -2 -1
    0 2 2
    0 -2 -2
    0 2 3
    0 -2 -3
    0 -2 4
    0 2 -4
    0 -2 5
    0 2 -5
    0 2 -6
    0 2 -7
    0 -2 7
    0 -2 -7
    0 2 7
    0 -2 -8
    0 2 -8
    0 -2 8
    0 2 8
    0 -2 -9
    0 2 9
    0 2 -9
    0 -2 9
    0 -2 10
    0 2 10
    0 -2 -10
    0 2 -10
    0 2 11
    0 -2 11
    0 2 12
    0 2 -12
    0 -3 0
    0 3 0
    0 -3 -1
    0 3 1
    0 3 -1
    0 -3 1
    0 3 -2
    0 -3 2
    0 3 2
    0 -3 -2
    0 3 -3
    0 -3 3
    0 -3 -3
    0 3 3
    0 -3 4
    0 -3 -4
    0 3 4
    0 3 -4
    0 -3 5
    0 3 5
    0 -3 -5
    0 -3 -6
    0 3 6
    0 3 7
    0 -3 -7
    0 3 8
    0 -3 -8
    0 3 9
    0 -3 -9
    0 3 10
    0 -3 -10
    0 3 11
    0 -3 -11
    0 -3 12
    0 3 12
    0 -4 0
    0 4 0
    0 4 -1
    0 -4 1
    0 -4 -1
    0 4 1
    0 -4 -2
    0 -4 2
    0 4 2
    0 4 -2
    0 -4 3
    0 4 -3
    0 -4 -3
    0 4 3
    0 -4 -4
    0 -4 4
    0 4 -4
    0 4 4
    0 -4 -5
    0 4 6
    0 -4 -6
    0 4 -7
    0 -4 7
    0 -4 -7
    0 4 7
    0 -4 8
    0 4 -8
    0 -4 9
    0 4 -9
    0 4 -10
    0 -4 10
    0 4 -11
    0 -4 11
    0 -4 12
    0 5 0
    0 -5 0
    0 5 1
    0 -5 1
    0 5 -1
    0 -5 -1
    0 5 -2
    0 5 2
    0 -5 -2
    0 -5 2
    0 -5 -3
    0 5 3
    0 -5 3
    0 5 -3
    0 -5 4
    0 5 -4
    0 -5 -5
    0 -5 5
    0 5 5
    0 5 -5
    0 -5 -6
    0 -5 6
    0 5 6
    0 5 -6
    0 -5 7
    0 5 7
    0 5 -7
    0 -5 -7
    0 5 -8
    0 5 8
    0 -5 -8
    0 -5 9
    0 5 9
    0 5 -9
    0 -5 -9
    0 -5 -10
    0 5 10
    0 5 -11
    0 -5 11
    0 -6 0
    0 6 0
    0 6 1
    0 -6 -1
    0 6 -1
    0 -6 1
    0 -6 2
    0 6 -2
    0 -6 -2
    0 6 2
    0 -6 -3
    0 6 3
    0 -6 -4
    0 6 5
    0 -6 -5
    0 -6 5
    0 6 6
    0 -6 6
    0 6 -6
    0 -6 -6
    0 6 -7
    0 -6 7
    0 -6 8
    0 6 -8
    0 6 -9
    0 -6 9
    0 6 9
    0 -6 -9
    0 6 -10
    0 -6 10
    0 6 10
    0 -6 11
    0 7 0
    0 -7 0
    0 7 -1
    0 7 1
    0 -7 -1
    0 -7 1
    0 7 -2
    0 -7 -2
    0 7 2
    0 -7 2
    0 7 3
    0 -7 3
    0 7 -3
    0 -7 -4
    0 7 4
    0 7 -4
    0 -7 4
    0 7 5
    0 -7 5
    0 -7 -5
    0 -7 -6
    0 7 6
    0 -7 6
    0 7 -6
    0 -7 -7
    0 7 7
    0 7 -8
    0 -7 -8
    0 -7 8
    0 -7 9
    0 7 9
    0 7 -9
    0 -7 -9
    0 7 -10
    0 -7 10
    0 8 0
    0 -8 0
    0 -8 1
    0 8 -1
    0 -8 -1
    0 8 1
    0 8 2
    0 8 -2
    0 -8 2
    0 -8 -2
    0 -8 3
    0 -8 -3
    0 8 -3
    0 -8 -4
    0 -8 4
    0 8 4
    0 8 -4
    0 8 5
    0 -8 -5
    0 8 -5
    0 8 -6
    0 8 6
    0 -8 -6
    0 -8 6
    0 8 7
    0 -8 -7
    0 8 8
    0 -8 -8
    0 -8 8
    0 8 -8
    0 -8 9
    0 8 -9
    0 9 0
    0 -9 0
    0 -9 -1
    0 9 -1
    0 -9 1
    0 9 1
    0 9 -2
    0 -9 2
    0 9 2
    0 9 3
    0 -9 -3
    0 -9 3
    0 9 -3
    0 9 -4
    0 9 4
    0 -9 -4
    0 -9 4
    0 9 5
    0 -9 -5
    0 9 -6
    0 -9 -6
    0 9 6
    0 -9 7
    0 9 -7
    0 -9 8
    0 9 -8
    0 -10 2
    0 10 -2
    0 -10 3
    0 10 -3
    0 -10 4
    0 10 4
    0 -10 -4
    0 -10 5
    0 10 -5
    0 10 5
    0 -10 -5
    -1 0 10
    -1 0 9
    1 0 -9
    1 0 -8
    -1 0 8
    -1 0 7
    1 0 -7
    1 0 -1
    -1 0 1
    1 0 0
    -1 0 0
    1 0 1
    -1 0 -1
    1 0 2
    -1 0 -2
    -1 0 -3
    1 0 3
    1 0 4
    -1 0 -4
    1 0 6
    1 0 7
    -1 0 -7
    1 0 8
    -1 0 -8
    1 0 9
    -1 0 -9
    1 0 10
    -1 0 -10
    1 0 11
    -1 0 -11
    -1 0 -12
    1 0 12
    1 0 13
    -1 -1 12
    1 1 -11
    -1 -1 11
    1 1 -10
    -1 -1 10
    -1 -1 9
    -1 1 9
    -1 -1 8
    -1 1 8
    1 1 -8
    -1 1 7
    1 1 -7
    -1 1 6
    1 1 -6
    1 1 -5
    -1 -1 5
    -1 -1 4
    -1 1 4
    -1 -1 3
    -1 1 3
    1 -1 -3
    1 1 -3
    -1 -1 2
    -1 1 2
    1 1 -2
    1 -1 -2
    1 -1 -1
    -1 -1 1
    -1 1 1
    1 1 -1
    1 -1 0
    -1 1 0
    1 1 0
    -1 -1 0
    1 -1 1
    -1 -1 -1
    1 1 1
    -1 1 -1
    1 1 2
    -1 1 -2
    1 -1 2
    -1 -1 -2
    1 -1 3
    -1 -1 -3
    1 1 3
    -1 1 -3
    -1 1 -5
    1 -1 5
    1 -1 6
    1 1 6
    -1 -1 -6
    -1 -1 -7
    -1 1 -7
    1 -1 7
    1 1 7
    1 1 8
    -1 1 -8
    -1 -1 -8
    -1 -1 -9
    1 -1 9
    1 1 9
    -1 1 -9
    1 -1 10
    1 1 10
    -1 -1 -10
    -1 1 -10
    1 1 11
    -1 -1 -11
    1 -1 11
    -1 -1 -12
    1 1 12
    1 -1 12
    -1 -2 12
    -1 2 11
    1 -2 -11
    -1 -2 11
    -1 -2 10
    1 -2 -10
    1 2 -10
    -1 2 10
    1 2 -9
    -1 2 9
    -1 -2 9
    -1 2 8
    1 2 -8
    1 -2 -8
    -1 -2 8
    -1 -2 7
    1 2 -7
    1 -2 -7
    -1 2 7
    -1 2 6
    1 -2 -6
    1 -2 -5
    -1 2 5
    -1 2 4
    -1 2 3
    1 -2 -3
    1 -2 -2
    -1 2 2
    1 -2 -1
    -1 2 1
    1 2 2
    -1 2 -2
    -1 -2 -2
    1 -2 2
    1 2 3
    -1 -2 -3
    1 -2 3
    -1 2 -3
    1 2 4
    1 -2 4
    -1 -2 -4
    -1 2 -4
    -1 -2 -5
    1 2 5
    -1 2 -5
    1 -2 5
    -1 -2 -6
    1 2 6
    1 -2 6
    1 2 7
    1 -2 7
    -1 2 -7
    -1 -2 -7
    1 -2 8
    1 2 8
    -1 2 -8
    -1 -2 -8
    1 -2 9
    -1 2 -9
    1 2 9
    1 -2 10
    1 2 10
    -1 -2 -10
    -1 2 -10
    -1 -2 -11
    1 2 11
    1 -2 12
    -1 -2 -12
    1 2 12
    -1 2 -12
    1 -2 13
    -1 -3 11
    -1 3 11
    1 3 -11
    1 -3 -11
    -1 -3 10
    1 -3 -10
    -1 3 10
    1 3 -10
    1 3 -9
    -1 -3 9
    -1 3 9
    1 3 -8
    1 -3 -8
    -1 3 8
    -1 -3 8
    -1 3 7
    1 -3 -7
    -1 -3 7
    1 3 -7
    1 -3 -6
    -1 -3 6
    1 3 -6
    -1 3 6
    -1 -3 5
    -1 3 5
    1 3 -5
    1 -3 -5
    1 3 -4
    -1 3 4
    -1 -3 4
    1 -3 -4
    -1 -3 3
    -1 3 3
    1 3 -3
    1 -3 -3
    -1 -3 2
    -1 3 2
    1 3 -2
    1 -3 -2
    -1 3 1
    1 3 -1
    1 -3 -1
    -1 -3 1
    -1 -3 0
    1 -3 0
    -1 3 0
    1 3 0
    -1 -3 -1
    1 3 1
    -1 3 -1
    -1 -3 -2
    1 3 2
    -1 3 -2
    1 -3 2
    1 -3 3
    -1 3 -3
    -1 -3 -3
    1 3 3
    1 3 4
    -1 -3 -4
    1 -3 4
    -1 3 -4
    1 -3 5
    -1 -3 -5
    1 3 5
    -1 3 -5
    1 -3 6
    -1 -3 -6
    1 3 7
    -1 3 -7
    -1 -3 -7
    1 -3 7
    1 3 8
    -1 -3 -8
    1 -3 9
    -1 -3 -9
    1 3 9
    -1 3 -9
    -1 3 -10
    1 -3 10
    1 3 11
    -1 -3 -11
    1 -3 11
    -1 3 -11
    -1 3 -12
    1 3 12
    1 -3 12
    -1 4 11
    1 4 -11
    -1 4 10
    1 -4 -10
    -1 -4 10
    1 4 -10
    1 -4 -9
    -1 -4 9
    -1 4 9
    1 4 -9
    -1 -4 8
    -1 4 8
    1 4 -8
    1 -4 -8
    1 -4 -7
    -1 4 7
    -1 4 6
    1 -4 -6
    1 4 -5
    1 -4 -5
    -1 4 5
    1 -4 -4
    1 4 -4
    -1 -4 4
    -1 -4 3
    -1 4 3
    1 -4 -3
    1 4 -3
    1 -4 -2
    -1 4 2
    1 4 -2
    -1 -4 2
    -1 -4 1
    -1 4 1
    1 -4 -1
    1 4 -1
    1 4 0
    1 -4 0
    -1 -4 0
    -1 4 0
    1 4 1
    1 -4 1
    -1 4 -1
    -1 -4 -1
    -1 4 -2
    1 -4 2
    -1 -4 -2
    1 4 2
    -1 -4 -3
    1 4 3
    1 4 4
    -1 4 -5
    1 -4 5
    1 -4 6
    1 4 7
    1 -4 7
    -1 4 -7
    1 -4 8
    -1 4 -8
    -1 -4 -8
    1 4 8
    1 4 9
    -1 -4 -9
    1 -4 9
    -1 4 -9
    -1 -4 -10
    1 -4 10
    -1 4 -10
    1 4 10
    -1 -4 -11
    1 4 11
    -1 -5 11
    1 5 -10
    -1 5 10
    1 -5 -10
    -1 -5 10
    -1 5 9
    1 5 -9
    -1 -5 9
    1 -5 -9
    -1 -5 8
    1 5 -8
    -1 5 8
    -1 -5 7
    1 5 -7
    1 -5 -7
    -1 5 7
    1 -5 -6
    -1 5 6
    1 5 -6
    -1 -5 6
    -1 5 5
    1 5 -5
    1 -5 -5
    1 -5 -4
    -1 -5 4
    1 5 -4
    -1 5 4
    1 5 -3
    -1 5 3
    -1 -5 3
    1 -5 -2
    1 5 -2
    -1 -5 2
    -1 5 2
    1 5 -1
    -1 5 1
    1 -5 -1
    -1 -5 1
    1 -5 0
    -1 5 0
    -1 -5 0
    1 5 0
    -1 5 -1
    1 -5 1
    -1 -5 -1
    1 5 1
    -1 5 -2
    1 -5 2
    -1 -5 -2
    1 5 2
    1 -5 3
    1 5 3
    -1 5 -3
    -1 5 -4
    1 -5 4
    -1 -5 -4
    1 5 4
    1 -5 5
    -1 5 -5
    1 5 5
    -1 -5 -5
    -1 -5 -6
    1 5 6
    1 -5 6
    1 -5 7
    -1 -5 -7
    -1 5 -7
    1 5 7
    -1 -5 -8
    1 5 8
    1 5 9
    -1 5 -9
    1 -5 9
    -1 -5 -9
    1 -5 10
    1 5 10
    -1 5 -10
    -1 -5 -10
    -1 5 -11
    1 -5 11
    1 -5 12
    1 6 -10
    -1 -6 10
    -1 -6 9
    1 6 -9
    -1 6 9
    1 -6 -9
    1 -6 -8
    -1 -6 8
    -1 6 8
    1 6 -8
    -1 6 7
    1 6 -7
    1 -6 -7
    -1 -6 7
    -1 -6 6
    -1 6 6
    1 6 -6
    1 -6 -5
    -1 6 5
    1 -6 -4
    -1 6 4
    1 -6 -3
    -1 6 3
    1 -6 -2
    -1 6 2
    1 6 -1
    -1 -6 1
    -1 6 1
    1 -6 -1
    -1 -6 0
    1 6 0
    -1 6 0
    1 -6 0
    1 -6 1
    1 6 1
    -1 6 -1
    -1 -6 -1
    1 6 2
    -1 6 -4
    1 -6 4
    -1 6 -5
    1 -6 5
    -1 6 -6
    -1 -6 -6
    1 -6 6
    1 6 6
    -1 -6 -7
    -1 6 -7
    1 6 7
    1 -6 7
    -1 6 -8
    1 -6 8
    -1 -6 -8
    1 6 8
    1 -6 9
    -1 6 -9
    1 6 9
    -1 -6 -9
    1 6 10
    -1 -6 -10
    1 -6 11
    -1 6 -11
    -1 -7 10
    1 7 -9
    -1 -7 9
    -1 7 8
    -1 -7 8
    1 -7 -8
    1 7 -8
    -1 7 7
    1 -7 -7
    1 7 -6
    -1 -7 6
    1 -7 -6
    -1 7 6
    1 7 -5
    -1 7 5
    -1 -7 5
    1 -7 -5
    -1 7 4
    -1 -7 4
    1 -7 -4
    -1 7 3
    -1 -7 3
    1 7 -3
    1 -7 -3
    1 7 -2
    -1 7 2
    -1 -7 2
    1 -7 -2
    1 7 -1
    -1 7 1
    -1 -7 1
    1 -7 -1
    -1 7 0
    1 -7 0
    -1 -7 0
    1 7 0
    -1 -7 -1
    1 7 1
    1 -7 1
    -1 7 -1
    1 -7 2
    1 7 2
    -1 7 -2
    -1 -7 -2
    1 -7 3
    1 7 3
    -1 7 -3
    -1 -7 -3
    -1 -7 -4
    1 -7 4
    1 7 4
    -1 7 -4
    1 7 5
    -1 7 -5
    -1 -7 -5
    1 -7 5
    1 7 6
    -1 -7 -6
    1 -7 7
    -1 7 -7
    -1 -7 -7
    1 7 7
    1 -7 8
    -1 7 -8
    1 -7 9
    -1 7 -9
    1 7 9
    -1 -7 -9
    -1 7 -10
    1 -7 10
    1 -7 11
    -1 -8 9
    1 8 -9
    1 8 -8
    -1 -8 8
    -1 8 7
    1 -8 -7
    1 8 -6
    1 -8 -6
    -1 8 6
    -1 -8 6
    1 -8 -5
    -1 8 5
    1 8 -5
    -1 -8 5
    1 -8 -4
    -1 -8 4
    1 8 -4
    -1 8 4
    1 -8 -3
    -1 8 3
    -1 -8 3
    1 8 -3
    -1 -8 2
    1 -8 -2
    1 8 -2
    1 8 -1
    1 -8 -1
    -1 -8 1
    -1 8 1
    -1 8 0
    1 8 0
    1 -8 0
    -1 -8 0
    1 -8 1
    1 8 1
    -1 -8 -1
    -1 8 -1
    -1 -8 -2
    -1 8 -2
    1 -8 2
    1 8 2
    -1 8 -3
    1 8 3
    1 -8 3
    1 -8 4
    1 8 4
    -1 8 -4
    -1 -8 -4
    1 -8 5
    1 8 5
    -1 8 -5
    -1 -8 -6
    1 8 6
    1 -8 7
    1 8 7
    -1 -8 -7
    -1 8 -7
    1 -8 8
    -1 8 -8
    -1 8 -9
    1 -8 9
    1 9 -8
    -1 -9 8
    -1 -9 7
    1 9 -7
    -1 -9 6
    1 9 -6
    1 -9 -6
    -1 9 6
    1 -9 -5
    -1 9 5
    1 9 -4
    1 -9 -4
    -1 9 4
    1 -9 -3
    -1 9 3
    -1 -9 3
    1 9 -3
    -1 9 2
    -1 -9 2
    1 9 -2
    -1 -9 1
    -1 9 1
    1 9 -1
    -1 -9 0
    -1 9 0
    1 -9 0
    1 9 0
    -1 -9 -1
    -1 9 -1
    1 -9 1
    1 9 1
    -1 9 -2
    1 9 2
    1 -9 2
    -1 -9 -2
    -1 9 -3
    -1 -9 -3
    1 -9 3
    1 -9 4
    -1 -9 -4
    1 9 4
    -1 9 -4
    -1 -9 -5
    1 9 5
    -1 9 -6
    1 -9 6
    1 -9 7
    -1 9 -7
    -1 -9 -7
    1 9 7
    1 -9 9
    -1 9 -9
    1 10 -5
    -1 -10 5
    -1 -10 4
    -1 10 4
    -1 -10 3
    -1 -10 2
    1 10 -2
    -1 -10 1
    1 10 -1
    -1 -10 0
    1 10 0
    -1 -10 -1
    1 -10 1
    1 10 1
    -1 10 -2
    1 -10 2
    1 10 2
    1 -10 3
    -1 10 -3
    -1 -10 -3
    1 10 3
    -1 10 -4
    1 -10 4
    -1 -10 -4
    1 10 4
    -1 -10 -5
    1 10 5
    2 0 -4
    -2 0 4
    2 0 -3
    -2 0 3
    -2 0 2
    2 0 -2
    -2 0 1
    2 0 -1
    -2 0 0
    2 0 0
    2 0 1
    -2 0 -1
    -2 0 -3
    2 0 3
    2 0 4
    -2 0 -4
    2 0 5
    -2 0 -5
    2 0 6
    -2 0 -6
    -2 0 -7
    2 0 7
    -2 0 -8
    2 0 8
    -2 0 -9
    2 0 9
    -2 0 -11
    2 0 11
    -2 0 -12
    2 0 12
    -2 0 -13
    2 0 13
    2 1 -8
    -2 -1 8
    2 1 -7
    -2 -1 7
    2 1 -6
    -2 -1 6
    2 1 -5
    2 -1 -5
    -2 -1 5
    -2 -1 4
    2 1 -4
    -2 -1 3
    2 -1 -3
    2 1 -3
    -2 1 3
    -2 1 2
    2 -1 -2
    -2 -1 2
    2 1 -2
    -2 1 1
    2 1 -1
    -2 -1 1
    2 -1 -1
    2 -1 0
    -2 -1 0
    -2 1 0
    2 1 0
    2 -1 2
    -2 1 -2
    2 1 2
    -2 -1 -2
    2 -1 3
    -2 -1 -3
    -2 1 -3
    2 1 3
    -2 1 -4
    2 1 4
    -2 -1 -4
    2 -1 4
    2 -1 5
    -2 1 -5
    2 1 5
    -2 -1 -5
    -2 1 -6
    2 -1 6
    -2 -1 -6
    2 1 6
    2 -1 7
    -2 1 -7
    2 -1 8
    2 1 8
    -2 1 -8
    -2 -1 -8
    -2 -1 -9
    2 -1 9
    2 1 9
    -2 1 -10
    2 -1 10
    2 1 11
    2 -1 11
    -2 -1 -11
    2 1 12
    2 -1 12
    -2 1 -12
    -2 -1 -12
    -2 1 -13
    2 1 13
    2 -1 13
    -2 -2 11
    2 2 -11
    2 2 -10
    -2 -2 10
    2 -2 -8
    -2 2 8
    -2 2 7
    2 -2 -7
    2 -2 -6
    -2 2 6
    -2 2 5
    2 -2 -5
    2 -2 -4
    -2 2 3
    2 2 -3
    2 -2 -3
    -2 -2 3
    -2 -2 2
    2 2 -2
    -2 2 1
    2 2 -1
    2 -2 -1
    -2 -2 1
    2 -2 0
    -2 2 0
    2 2 0
    -2 -2 0
    -2 -2 -1
    -2 2 -1
    2 -2 1
    2 2 1
    2 -2 2
    -2 -2 -2
    2 2 2
    -2 2 -2
    2 -2 3
    2 2 3
    -2 2 -3
    -2 -2 -3
    -2 2 -4
    2 -2 4
    2 2 4
    -2 -2 -4
    2 -2 5
    2 2 5
    -2 2 -5
    -2 -2 -5
    2 -2 6
    2 2 6
    -2 2 -6
    -2 -2 -6
    -2 -2 -7
    2 -2 7
    -2 2 -7
    2 2 7
    2 2 8
    -2 -2 -8
    -2 2 -9
    2 -2 9
    2 2 10
    2 -2 10
    2 2 11
    2 -2 11
    -2 -2 -11
    2 -2 12
    2 2 12
    -2 2 -12
    -2 2 -13
    2 2 13
    2 -2 13
    -2 -3 11
    2 3 -11
    -2 -3 10
    -2 3 10
    2 -3 -10
    2 3 -10
    2 3 -9
    -2 -3 9
    2 3 -8
    -2 -3 8
    -2 3 8
    2 -3 -8
    2 -3 -7
    -2 3 7
    -2 -3 7
    2 -3 -6
    2 3 -6
    -2 3 6
    -2 3 5
    2 -3 -5
    2 3 -5
    -2 -3 5
    2 3 -4
    -2 3 4
    2 -3 -4
    -2 -3 4
    -2 -3 3
    2 3 -3
    -2 -3 2
    2 3 -2
    2 -3 -1
    -2 3 1
    2 3 -1
    -2 -3 1
    2 -3 0
    -2 -3 0
    -2 3 0
    2 3 0
    -2 -3 -1
    2 3 1
    -2 3 -1
    2 -3 1
    2 -3 2
    -2 3 -2
    2 3 2
    -2 -3 -2
    2 -3 3
    -2 3 -3
    2 3 3
    -2 -3 -3
    2 -3 4
    -2 -3 -4
    2 3 4
    -2 3 -4
    2 3 5
    -2 3 -5
    -2 -3 -5
    2 -3 5
    2 -3 7
    -2 3 -7
    -2 3 -8
    2 -3 8
    2 3 8
    -2 -3 -8
    -2 3 -9
    2 -3 9
    2 3 9
    -2 -3 -9
    -2 3 -10
    -2 -3 -10
    2 3 10
    2 -3 10
    -2 3 -11
    2 -3 11
    -2 -3 -11
    -2 -3 -12
    2 3 12
    2 -3 13
    2 -4 -10
    -2 4 10
    -2 4 9
    2 -4 -9
    2 -4 -8
    -2 4 8
    2 -4 -7
    -2 4 7
    -2 4 6
    2 -4 -6
    -2 4 5
    2 -4 -5
    -2 -4 4
    2 -4 -4
    -2 4 4
    2 4 -4
    2 4 -3
    2 -4 -3
    -2 4 3
    -2 -4 3
    2 -4 -2
    -2 -4 2
    2 4 -2
    2 -4 -1
    -2 4 1
    2 4 -1
    -2 -4 1
    2 -4 0
    -2 4 0
    2 -4 3
    -2 -4 -3
    2 4 3
    -2 4 -3
    -2 -4 -4
    2 -4 4
    -2 4 -4
    2 4 4
    2 -4 5
    2 4 5
    -2 4 -5
    -2 -4 -5
    2 -4 6
    -2 4 -6
    -2 -4 -6
    2 4 6
    2 4 7
    -2 -4 -7
    2 -4 7
    -2 4 -7
    2 -4 8
    -2 -4 -8
    2 4 8
    -2 4 -8
    2 -4 9
    -2 4 -9
    2 4 9
    -2 -4 -9
    2 4 10
    -2 -4 -10
    2 -4 11
    2 4 11
    -2 -4 -11
    -2 4 -11
    -2 4 -12
    2 -4 12
    -2 -5 10
    2 5 -10
    2 5 -9
    -2 -5 9
    2 -5 -9
    -2 5 9
    -2 -5 8
    2 5 -8
    -2 5 8
    2 -5 -8
    2 -5 -7
    2 5 -7
    -2 5 7
    -2 -5 7
    -2 5 6
    2 5 -6
    -2 -5 6
    2 -5 -6
    2 5 -5
    -2 -5 5
    2 -5 -5
    2 5 -4
    -2 5 4
    2 -5 -4
    -2 -5 4
    2 5 -3
    2 -5 -3
    -2 -5 3
    -2 -5 2
    2 -5 -2
    2 5 -2
    -2 5 2
    2 5 -1
    -2 -5 1
    -2 5 1
    2 -5 -1
    -2 5 0
    2 -5 0
    -2 -5 0
    2 5 0
    2 -5 1
    -2 -5 -1
    -2 5 -1
    2 5 1
    -2 -5 -2
    2 5 2
    2 -5 2
    -2 -5 -3
    2 5 3
    2 5 4
    -2 5 -4
    2 -5 4
    -2 -5 -4
    2 -5 5
    -2 -5 -5
    2 5 5
    -2 5 -5
    2 -5 6
    -2 5 -6
    -2 -5 -6
    -2 5 -7
    2 5 7
    -2 -5 -7
    2 -5 8
    -2 5 -8
    2 5 9
    -2 -5 -9
    2 -5 9
    -2 5 -9
    2 -5 10
    2 5 10
    -2 5 -10
    2 -5 11
    -2 5 -11
    2 5 11
    -2 -5 -11
    -2 -6 10
    -2 -6 9
    -2 6 9
    2 6 -9
    -2 -6 8
    2 -6 -8
    2 6 -8
    2 6 -7
    2 -6 -7
    -2 -6 7
    -2 6 7
    -2 6 6
    2 6 -6
    -2 -6 6
    2 -6 -6
    -2 -6 5
    -2 6 5
    2 -6 -5
    2 6 -5
    -2 6 4
    2 -6 -4
    2 -6 -3
    -2 6 3
    -2 6 2
    2 -6 -1
    -2 6 1
    -2 -6 -2
    2 -6 2
    -2 6 -2
    2 6 2
    2 -6 3
    -2 6 -3
    2 6 3
    -2 -6 -4
    2 -6 4
    2 6 4
    -2 6 -4
    2 -6 5
    -2 6 -5
    2 6 5
    2 -6 6
    -2 6 -6
    -2 -6 -6
    2 6 6
    -2 -6 -7
    -2 6 -7
    2 6 7
    -2 6 -8
    2 6 8
    2 -6 8
    -2 -6 -8
    2 6 9
    -2 -6 -9
    2 -6 10
    -2 6 -10
    -2 -6 -10
    2 6 10
    -2 6 -11
    2 -6 11
    2 -6 12
    -2 -7 9
    2 7 -9
    -2 7 8
    -2 -7 8
    2 7 -8
    2 -7 -7
    -2 7 7
    -2 7 6
    2 -7 -6
    -2 -7 6
    2 7 -6
    -2 7 5
    -2 -7 5
    2 -7 -5
    2 7 -5
    2 7 -4
    -2 -7 4
    -2 7 4
    2 -7 -4
    -2 7 3
    2 -7 -3
    -2 -7 3
    2 7 -3
    2 -7 -2
    -2 -7 2
    2 7 -2
    -2 -7 1
    2 7 -1
    2 -7 -1
    -2 7 1
    2 7 0
    -2 -7 0
    -2 7 0
    2 -7 0
    -2 -7 -1
    2 7 1
    2 -7 1
    -2 7 -1
    -2 -7 -2
    2 -7 2
    -2 7 -2
    2 7 2
    2 -7 3
    -2 -7 -3
    2 7 3
    -2 7 -3
    -2 -7 -4
    2 7 4
    -2 7 -5
    2 -7 5
    -2 7 -6
    2 7 6
    2 -7 6
    -2 -7 -6
    2 -7 7
    -2 7 -7
    2 7 7
    -2 -7 -7
    2 7 8
    2 -7 8
    -2 7 -8
    -2 -7 -8
    2 -7 9
    -2 7 -9
    2 7 9
    -2 -7 -9
    -2 7 -10
    2 -7 10
    2 7 10
    -2 -7 -10
    2 -7 11
    -2 7 -11
    2 8 -8
    -2 -8 8
    -2 8 7
    2 8 -6
    2 -8 -6
    -2 -8 6
    -2 8 6
    -2 8 5
    -2 -8 5
    2 -8 -5
    2 8 -5
    -2 8 4
    -2 -8 4
    2 -8 -4
    2 8 -4
    -2 -8 3
    -2 8 3
    2 -8 -3
    -2 -8 2
    -2 8 2
    2 -8 -2
    2 8 -2
    -2 -8 1
    -2 8 1
    2 -8 -1
    2 8 -1
    -2 -8 0
    2 -8 0
    -2 8 0
    2 8 0
    -2 -8 -1
    -2 8 -1
    2 -8 1
    2 8 1
    -2 -8 -2
    2 8 2
    -2 8 -2
    2 -8 2
    -2 -8 -3
    2 -8 3
    -2 8 -3
    2 8 3
    2 -8 4
    2 8 4
    -2 -8 -5
    2 8 5
    2 -8 6
    -2 8 -7
    2 -8 7
    2 8 7
    -2 -8 -7
    2 -8 8
    -2 8 -8
    -2 -8 -8
    2 8 8
    2 8 9
    -2 8 -10
    2 -8 10
    -2 -9 7
    2 9 -7
    -2 -9 6
    2 9 -6
    2 -9 -5
    -2 9 5
    -2 9 4
    2 -9 -4
    -2 9 3
    2 9 -3
    2 -9 -3
    -2 -9 2
    2 -9 -2
    2 9 -2
    -2 9 2
    -2 -9 1
    2 -9 -1
    -2 9 1
    2 9 -1
    -2 -9 0
    2 9 0
    -2 9 0
    -2 -9 -1
    -2 9 -1
    2 -9 1
    2 9 1
    2 -9 2
    -2 -9 -2
    -2 9 -2
    2 9 2
    -2 -9 -3
    2 9 3
    2 -9 4
    2 -9 5
    -2 9 -5
    2 9 5
    -2 -9 -5
    -2 -9 -6
    -2 9 -6
    2 9 6
    2 9 7
    -2 -9 -7
    2 -9 8
    -2 9 -8
    -2 9 -9
    -2 -10 4
    2 -10 -4
    2 10 -4
    -2 10 4
    2 -10 -3
    -2 10 3
    2 10 -3
    -2 10 2
    2 -10 -2
    2 10 -2
    -2 -10 2
    -2 -10 1
    2 10 -1
    -2 10 1
    2 -10 -1
    -2 -10 0
    2 -10 0
    2 10 0
    -2 -10 -1
    -2 10 -1
    2 -10 1
    2 10 1
    -2 -10 -2
    2 -10 2
    -2 10 -2
    2 10 2
    -2 -10 -3
    2 -10 3
    -2 10 -3
    -2 -10 -4
    2 10 4
    3 0 -5
    -3 0 5
    3 0 -4
    -3 0 4
    3 0 -3
    -3 0 3
    3 0 -2
    -3 0 2
    3 0 0
    -3 0 0
    3 0 1
    -3 0 -1
    3 0 2
    -3 0 -2
    -3 0 -3
    3 0 3
    3 0 4
    -3 0 -4
    3 0 5
    -3 0 -5
    -3 0 -6
    3 0 6
    -3 0 -8
    3 0 8
    3 0 9
    -3 0 -9
    3 0 10
    -3 0 -10
    3 0 11
    -3 0 -11
    -3 0 -12
    3 0 12
    3 1 -7
    -3 -1 7
    -3 1 6
    3 -1 -6
    3 1 -6
    -3 -1 6
    3 -1 -5
    -3 1 5
    -3 -1 5
    3 1 -5
    3 -1 -4
    3 1 -4
    -3 -1 4
    3 -1 -3
    -3 1 3
    3 1 -1
    -3 -1 1
    -3 1 1
    3 -1 -1
    3 -1 0
    3 1 0
    -3 -1 0
    3 -1 1
    -3 1 -1
    3 1 1
    -3 -1 -1
    3 -1 2
    3 1 2
    -3 1 -2
    -3 -1 -2
    3 -1 3
    3 1 3
    -3 1 -3
    -3 -1 -3
    3 -1 4
    -3 -1 -4
    3 1 4
    -3 1 -4
    -3 -1 -5
    3 -1 5
    3 1 5
    -3 1 -5
    3 -1 6
    -3 -1 -6
    3 1 6
    3 -1 8
    3 1 8
    -3 1 -8
    -3 -1 -8
    3 1 9
    3 -1 9
    -3 1 -9
    -3 -1 -9
    3 -1 10
    3 1 10
    -3 -1 -10
    -3 1 -10
    3 -1 11
    -3 -1 -11
    3 1 11
    -3 1 -11
    3 1 12
    -3 1 -12
    -3 -1 -12
    -3 1 -13
    3 -1 13
    3 2 -10
    -3 -2 10
    3 2 -9
    -3 -2 9
    3 -2 -7
    -3 2 7
    3 -2 -6
    -3 -2 6
    3 2 -6
    -3 2 6
    3 -2 -5
    3 2 -5
    -3 2 5
    -3 -2 5
    -3 -2 4
    3 2 -4
    -3 -2 3
    3 -2 -3
    3 -2 -2
    3 2 -2
    -3 -2 2
    3 -2 -1
    -3 2 1
    3 2 -1
    -3 -2 1
    -3 2 0
    3 -2 0
    -3 -2 0
    3 2 0
    3 2 1
    3 -2 1
    -3 2 -1
    -3 -2 -1
    -3 2 -2
    3 -2 2
    3 2 2
    -3 -2 -2
    3 -2 3
    -3 2 -3
    -3 -2 -3
    3 2 3
    3 2 4
    3 -2 4
    -3 2 -4
    -3 -2 -4
    3 2 5
    -3 -2 -5
    3 -2 6
    -3 2 -6
    -3 2 -7
    -3 -2 -7
    3 2 7
    3 -2 7
    3 2 8
    -3 -2 -8
    -3 2 -8
    -3 2 -9
    3 -2 9
    -3 -2 -9
    3 2 9
    3 -2 10
    -3 -2 -10
    3 2 10
    -3 2 -10
    3 -2 11
    3 2 11
    -3 -2 -11
    -3 2 -11
    -3 2 -12
    3 -2 12
    3 2 13
    3 -2 13
    -3 -3 10
    3 3 -10
    -3 3 9
    -3 -3 9
    3 3 -9
    -3 -3 8
    3 3 -8
    -3 3 7
    3 -3 -7
    3 3 -7
    -3 -3 6
    3 -3 -6
    -3 3 6
    3 3 -6
    -3 -3 5
    3 -3 -5
    -3 3 5
    3 3 -5
    -3 -3 4
    3 -3 -4
    3 3 -4
    -3 -3 3
    3 -3 -3
    -3 3 3
    3 3 -2
    -3 3 2
    -3 -3 2
    -3 -3 1
    3 -3 -1
    3 3 -1
    -3 3 1
    -3 -3 0
    3 -3 0
    -3 3 0
    3 3 0
    3 -3 1
    -3 3 -1
    -3 -3 -1
    3 3 1
    3 -3 2
    3 3 2
    -3 3 -2
    -3 -3 -2
    3 -3 4
    -3 -3 -4
    3 3 4
    3 -3 5
    3 3 5
    -3 -3 -5
    3 -3 6
    3 3 6
    -3 -3 -6
    3 -3 7
    -3 -3 -7
    3 3 8
    -3 -3 -8
    3 -3 9
    -3 -3 -9
    -3 -3 -10
    3 3 10
    -3 3 -11
    3 -3 11
    3 -3 12
    -3 -3 -12
    -3 3 -12
    3 3 12
    -3 3 -13
    3 -3 13
    3 -4 -9
    -3 4 9
    3 -4 -8
    -3 4 8
    3 -4 -7
    -3 4 7
    -3 4 6
    3 -4 -6
    3 -4 -5
    -3 4 5
    3 -4 -4
    -3 4 4
    3 -4 -3
    -3 4 3
    -3 -4 3
    -3 -4 2
    3 4 -2
    -3 -4 1
    3 4 -1
    -3 -4 0
    3 -4 0
    -3 4 0
    3 4 0
    3 -4 1
    -3 4 -1
    -3 -4 -1
    3 4 1
    -3 -4 -2
    3 -4 2
    -3 4 -2
    3 4 2
    -3 -4 -3
    3 -4 3
    3 4 3
    -3 4 -3
    3 4 4
    3 -4 4
    -3 4 -4
    -3 -4 -4
    3 -4 5
    -3 4 -5
    -3 -4 -5
    3 4 5
    3 -4 6
    -3 4 -6
    3 4 6
    -3 -4 -6
    3 -4 7
    -3 4 -7
    3 4 7
    -3 -4 -7
    -3 -4 -8
    3 4 8
    3 -4 9
    -3 4 -9
    3 4 10
    3 -4 10
    -3 -4 -10
    -3 4 -10
    3 4 11
    -3 4 -11
    -3 -4 -11
    3 -4 12
    -3 4 -12
    3 4 12
    -3 -4 -12
    3 -4 13
    -3 -5 9
    3 5 -9
    -3 -5 8
    3 -5 -8
    -3 5 8
    3 5 -8
    -3 -5 7
    -3 5 7
    3 -5 -7
    3 5 -7
    -3 -5 6
    -3 5 6
    3 -5 -6
    3 5 -6
    -3 -5 5
    3 5 -5
    3 -5 -5
    -3 5 5
    -3 -5 4
    3 -5 -4
    3 5 -4
    -3 5 4
    -3 -5 3
    3 -5 -3
    -3 5 3
    3 5 -3
    -3 -5 2
    3 -5 -2
    3 5 -2
    -3 -5 1
    3 -5 -1
    -3 5 1
    3 5 -1
    -3 -5 0
    3 5 0
    -3 -5 -1
    3 -5 1
    -3 5 -1
    3 5 1
    -3 -5 -2
    3 -5 2
    3 5 2
    -3 5 -2
    -3 -5 -3
    -3 5 -3
    3 -5 3
    3 5 3
    3 5 4
    -3 -5 -4
    3 -5 5
    -3 5 -5
    -3 5 -6
    3 -5 6
    3 5 6
    3 -5 7
    -3 -5 -7
    3 5 7
    3 -5 8
    -3 5 -8
    3 5 8
    -3 -5 -8
    3 -5 9
    -3 -5 -9
    -3 5 -9
    3 5 9
    3 5 10
    -3 -5 -10
    -3 5 -11
    3 -5 11
    3 -5 12
    -3 5 -12
    -3 -6 9
    3 6 -9
    -3 -6 8
    3 6 -8
    -3 -6 7
    -3 6 7
    3 -6 -7
    3 6 -7
    -3 -6 6
    3 -6 -6
    -3 6 6
    3 6 -6
    -3 -6 5
    -3 6 5
    3 -6 -5
    3 6 -5
    -3 -6 4
    3 -6 -4
    -3 6 4
    3 6 -4
    3 6 -3
    -3 -6 2
    3 6 -2
    -3 -6 1
    -3 6 1
    3 6 -1
    3 -6 0
    -3 6 0
    3 6 0
    -3 -6 -1
    3 -6 1
    -3 6 -1
    3 6 1
    -3 -6 -2
    3 -6 2
    -3 6 -2
    3 6 2
    -3 -6 -3
    3 -6 3
    3 6 3
    3 6 4
    -3 -6 -4
    -3 6 -5
    3 6 5
    -3 -6 -5
    -3 6 -6
    -3 -6 -6
    3 6 7
    -3 -6 -7
    3 -6 8
    -3 6 -8
    3 6 9
    3 -6 9
    -3 6 -9
    -3 -6 -9
    3 6 10
    3 -6 10
    -3 6 -10
    -3 -6 -10
    3 6 11
    3 -6 12
    -3 -7 8
    3 7 -8
    -3 -7 7
    -3 7 7
    3 7 -7
    3 -7 -6
    -3 7 6
    3 -7 -5
    -3 7 5
    -3 7 4
    3 -7 -4
    3 -7 -3
    3 7 -3
    3 -7 -2
    -3 7 2
    3 7 -2
    -3 -7 1
    3 -7 -1
    3 7 -1
    3 -7 0
    -3 7 0
    -3 7 -1
    3 -7 1
    -3 -7 -3
    3 -7 3
    -3 7 -3
    3 7 3
    -3 -7 -4
    -3 7 -4
    3 7 4
    3 -7 4
    3 -7 5
    -3 7 -5
    3 7 5
    -3 7 -6
    3 -7 6
    -3 -7 -6
    -3 7 -7
    3 -7 7
    3 7 7
    -3 -7 -7
    3 7 8
    -3 -7 -8
    -3 7 -9
    3 -7 9
    -3 -7 -10
    3 -7 10
    -3 7 -10
    3 7 10
    -3 -8 7
    3 8 -7
    -3 8 6
    3 -8 -6
    -3 8 5
    3 -8 -5
    -3 -8 4
    3 -8 -4
    -3 8 4
    3 8 -4
    -3 -8 3
    -3 8 3
    3 -8 -3
    3 8 -3
    -3 -8 2
    3 -8 -2
    -3 8 2
    -3 -8 1
    3 -8 -1
    -3 8 1
    3 8 -1
    -3 -8 0
    3 8 0
    -3 8 0
    3 -8 1
    3 8 1
    -3 -8 -1
    3 -8 2
    -3 8 -2
    -3 -8 -4
    -3 8 -4
    3 -8 4
    3 8 4
    -3 8 -5
    3 -8 5
    -3 -8 -5
    -3 8 -6
    3 -8 6
    3 8 6
    -3 -8 -6
    -3 8 -7
    3 8 7
    -3 8 -8
    3 -8 8
    3 8 8
    -3 8 -9
    -3 -8 -9
    3 -8 9
    3 8 9
    -3 -9 6
    3 9 -6
    -3 -9 5
    3 9 -5
    -3 9 4
    3 -9 -4
    3 9 -4
    -3 -9 3
    -3 9 3
    3 -9 -3
    3 9 -3
    3 -9 -2
    -3 9 2
    -3 9 1
    3 -9 -1
    -3 -9 -1
    3 9 1
    -3 -9 -2
    3 -9 2
    -3 9 -2
    3 9 2
    -3 -9 -3
    3 -9 3
    -3 9 -3
    3 9 3
    3 -9 4
    3 9 4
    -3 9 -4
    3 -9 5
    3 9 5
    -3 9 -5
    -3 -9 -5
    3 9 6
    3 -9 7
    -3 9 -7
    3 9 7
    -3 -9 -7
    3 9 8
    -3 -9 -8
    3 -10 -3
    -3 10 3
    3 -10 -2
    -3 10 2
    -3 -10 1
    3 -10 -1
    -3 10 1
    3 10 -1
    -3 -10 0
    3 -10 0
    3 -10 1
    -4 0 6
    4 0 -6
    4 0 -5
    -4 0 5
    -4 0 3
    4 0 -3
    -4 0 2
    4 0 -2
    4 0 -1
    -4 0 1
    4 0 0
    -4 0 0
    4 0 1
    -4 0 -1
    4 0 2
    -4 0 -2
    4 0 3
    -4 0 -3
    -4 0 -5
    4 0 5
    4 0 6
    -4 0 -6
    -4 0 -7
    4 0 7
    4 0 8
    -4 0 -8
    4 0 9
    -4 0 -9
    -4 0 -11
    4 0 11
    -4 0 -12
    4 0 12
    4 0 13
    -4 0 -13
    -4 -1 8
    4 1 -7
    -4 -1 7
    4 -1 -6
    4 1 -6
    -4 1 6
    -4 -1 6
    4 -1 -5
    -4 -1 5
    -4 1 5
    4 -1 -4
    -4 1 4
    4 1 -4
    -4 -1 4
    4 -1 -3
    -4 1 3
    4 1 -3
    -4 -1 3
    -4 -1 2
    -4 1 2
    4 -1 -2
    -4 -1 1
    4 -1 -1
    4 1 -1
    4 -1 0
    4 1 0
    -4 1 0
    -4 -1 0
    -4 1 -1
    4 -1 1
    4 1 1
    -4 -1 -1
    4 -1 2
    -4 1 -2
    4 1 2
    -4 -1 -2
    -4 -1 -3
    4 -1 3
    4 1 3
    -4 1 -3
    4 -1 5
    4 1 5
    -4 -1 -5
    -4 1 -5
    -4 -1 -6
    4 -1 6
    4 1 6
    -4 1 -6
    4 -1 7
    4 1 7
    -4 -1 -7
    -4 1 -8
    4 -1 8
    -4 -1 -8
    -4 -1 -9
    4 -1 9
    -4 1 -9
    4 1 9
    4 -1 11
    -4 1 -11
    4 1 11
    -4 -1 -11
    4 1 12
    -4 1 -12
    4 -1 12
    -4 -1 -12
    -4 1 -13
    -4 -1 -13
    4 -1 13
    4 1 13
    4 2 -9
    -4 -2 9
    4 -2 -7
    -4 2 7
    4 2 -7
    -4 -2 7
    4 2 -6
    -4 -2 6
    4 -2 -5
    -4 2 5
    4 2 -5
    -4 -2 5
    4 -2 -4
    -4 2 4
    4 2 -4
    -4 -2 4
    4 -2 -3
    4 2 -3
    -4 -2 3
    4 -2 -2
    -4 -2 2
    4 -2 -1
    4 2 -1
    -4 2 1
    -4 -2 1
    4 -2 0
    4 2 0
    -4 2 0
    -4 -2 0
    4 -2 1
    4 2 1
    -4 2 -1
    -4 -2 -1
    4 -2 3
    4 2 3
    -4 2 -3
    -4 -2 -3
    4 -2 4
    4 2 4
    -4 -2 -4
    -4 2 -4
    4 -2 5
    4 2 5
    -4 2 -5
    -4 -2 -5
    -4 2 -6
    4 -2 6
    4 2 6
    -4 -2 -6
    4 -2 7
    -4 2 -7
    4 2 7
    -4 -2 -7
    4 -2 8
    -4 -2 -8
    4 2 9
    -4 -2 -9
    4 -2 10
    4 2 10
    -4 -2 -10
    -4 2 -10
    4 -2 11
    4 2 11
    -4 -2 -11
    -4 2 -11
    -4 2 -12
    4 -2 12
    4 2 12
    -4 -2 -12
    4 2 13
    -4 -2 -13
    -4 3 9
    4 3 -9
    -4 -3 9
    4 3 -8
    -4 -3 8
    -4 3 7
    4 3 -7
    -4 -3 7
    4 -3 -6
    -4 3 6
    4 3 -6
    -4 -3 6
    4 3 -5
    -4 -3 5
    4 -3 -4
    -4 3 4
    4 3 -4
    -4 -3 4
    4 -3 -3
    -4 3 3
    4 3 -3
    -4 -3 3
    4 -3 -2
    -4 3 2
    -4 -3 2
    -4 3 1
    4 3 0
    -4 -3 0
    4 -3 1
    -4 3 -1
    4 3 1
    -4 -3 -1
    4 -3 2
    -4 3 -2
    4 3 2
    -4 -3 -2
    4 -3 3
    -4 3 -3
    -4 -3 -3
    4 3 3
    4 -3 4
    -4 3 -4
    4 3 4
    -4 -3 -4
    -4 -3 -5
    4 -3 5
    4 3 5
    -4 3 -5
    4 -3 6
    -4 3 -6
    4 3 6
    -4 -3 -6
    4 -3 7
    -4 3 -7
    4 3 7
    4 -3 8
    4 -3 9
    4 3 9
    -4 3 -9
    -4 -3 -9
    4 -3 10
    -4 -3 -10
    4 3 10
    -4 3 -10
    4 -3 11
    -4 -3 -11
    4 3 11
    4 3 12
    -4 -3 -12
    4 -3 13
    -4 3 -13
    4 3 13
    -4 -4 8
    -4 4 8
    4 -4 -8
    4 4 -8
    -4 -4 7
    -4 4 7
    4 -4 -7
    4 4 -7
    -4 -4 6
    -4 4 6
    4 4 -6
    -4 -4 5
    -4 4 5
    4 -4 -5
    4 4 -5
    -4 -4 4
    4 4 -4
    -4 -4 3
    4 -4 -3
    -4 4 3
    4 4 -3
    -4 -4 2
    -4 4 2
    4 -4 -2
    4 -4 -1
    -4 4 1
    -4 -4 1
    4 4 -1
    4 -4 0
    -4 4 0
    4 4 0
    -4 -4 0
    4 -4 1
    -4 4 -1
    4 4 1
    -4 -4 -1
    -4 4 -2
    4 4 2
    4 -4 2
    -4 -4 -2
    4 -4 3
    -4 4 -3
    4 4 3
    -4 -4 -3
    4 -4 4
    -4 4 -4
    4 4 4
    -4 -4 -4
    -4 -4 -5
    4 4 5
    4 -4 6
    -4 4 -6
    4 -4 7
    -4 4 -7
    4 4 7
    -4 -4 -7
    4 -4 8
    -4 4 -8
    4 4 8
    -4 -4 -8
    4 -4 9
    -4 4 -9
    4 4 9
    -4 -4 -9
    4 4 10
    -4 -4 -10
    4 -4 11
    -4 4 -11
    4 -4 12
    -4 4 -12
    4 4 12
    -4 -4 -12
    4 -4 13
    -4 -5 9
    -4 -5 8
    -4 5 8
    4 5 -8
    -4 -5 7
    4 -5 -7
    -4 5 7
    4 5 -7
    -4 -5 6
    4 -5 -6
    -4 5 6
    4 5 -6
    -4 -5 5
    -4 5 5
    4 5 -5
    -4 -5 4
    4 -5 -4
    -4 5 4
    4 5 -4
    -4 -5 3
    4 -5 -3
    -4 5 3
    4 5 -3
    -4 -5 2
    4 5 -2
    -4 -5 1
    4 -5 -1
    4 5 -1
    -4 -5 0
    4 -5 0
    -4 5 0
    4 5 0
    4 -5 1
    -4 5 -1
    4 5 2
    -4 -5 -2
    4 -5 3
    -4 5 -3
    4 5 3
    -4 -5 -3
    4 -5 4
    -4 5 -4
    4 5 4
    -4 -5 -4
    4 -5 5
    -4 5 -5
    4 5 5
    -4 -5 -5
    -4 5 -6
    4 5 6
    -4 -5 -6
    4 -5 7
    -4 5 -7
    -4 -5 -7
    4 5 8
    -4 -5 -8
    4 -5 9
    -4 5 -9
    4 -5 10
    -4 5 -10
    4 5 10
    -4 -5 -10
    4 5 11
    -4 5 -11
    4 -5 11
    -4 -5 -11
    4 -5 12
    -4 5 -12
    4 5 12
    -4 -6 8
    4 6 -8
    -4 -6 7
    -4 6 7
    4 6 -7
    -4 -6 6
    4 6 -6
    -4 -6 5
    4 6 -5
    -4 -6 4
    4 -6 -4
    -4 6 4
    4 6 -4
    -4 -6 3
    -4 6 3
    4 6 -3
    -4 -6 2
    4 -6 -2
    -4 6 2
    4 6 -2
    -4 -6 1
    4 -6 -1
    -4 6 1
    4 6 -1
    -4 -6 0
    -4 6 0
    4 6 0
    -4 -6 -1
    -4 6 -1
    4 6 1
    4 -6 2
    4 6 2
    -4 -6 -2
    4 -6 3
    -4 6 -3
    4 6 3
    -4 -6 -3
    4 -6 4
    -4 6 -4
    4 6 4
    -4 -6 -4
    -4 6 -6
    4 6 6
    4 -6 6
    4 -6 7
    -4 6 -7
    4 6 7
    -4 -6 -7
    -4 6 -8
    4 6 8
    -4 -6 -8
    4 6 9
    -4 -6 -9
    4 -6 10
    -4 6 -10
    4 6 11
    4 -6 11
    -4 -6 -11
    -4 6 -11
    4 -6 12
    -4 6 -12
    -4 -7 7
    4 7 -7
    -4 -7 6
    -4 7 6
    4 -7 -6
    4 7 -6
    -4 -7 5
    4 -7 -5
    4 7 -5
    -4 -7 4
    4 -7 -4
    4 7 -4
    -4 -7 3
    4 -7 -3
    -4 7 3
    4 7 -3
    4 7 -2
    -4 -7 1
    4 7 -1
    -4 -7 0
    4 -7 0
    4 7 0
    -4 -7 -1
    4 -7 1
    -4 7 -1
    4 7 1
    4 -7 2
    -4 7 -2
    4 7 2
    -4 -7 -2
    4 -7 3
    -4 7 -3
    4 7 3
    -4 -7 -3
    4 -7 4
    -4 7 -4
    4 7 4
    -4 -7 -4
    4 7 5
    -4 7 -5
    4 -7 5
    -4 -7 -5
    4 7 7
    -4 -7 -7
    4 7 8
    4 -7 8
    -4 -7 -8
    4 7 9
    -4 -7 -9
    4 -7 10
    -4 7 -10
    4 -7 11
    -4 7 -11
    -4 -8 6
    4 8 -6
    -4 -8 5
    -4 8 5
    4 -8 -5
    4 8 -5
    -4 -8 4
    -4 8 4
    4 -8 -4
    4 8 -4
    -4 -8 3
    4 -8 -3
    4 8 -3
    -4 8 3
    -4 -8 2
    4 -8 -2
    -4 8 2
    4 8 -2
    -4 -8 1
    -4 -8 0
    4 8 0
    -4 -8 -1
    -4 8 -1
    4 8 1
    4 -8 2
    -4 8 -2
    4 8 2
    -4 8 -3
    4 -8 3
    4 8 3
    -4 -8 -3
    -4 8 -4
    4 8 4
    -4 -8 -4
    -4 8 -5
    4 -8 5
    4 8 5
    4 -8 6
    -4 8 -6
    4 -8 7
    4 8 7
    -4 -8 -7
    -4 8 -8
    4 -8 8
    4 8 8
    -4 -8 -8
    -4 8 -9
    4 -8 9
    -4 -9 5
    4 9 -5
    -4 -9 4
    4 9 -4
    -4 -9 3
    -4 9 3
    4 -9 -3
    4 9 -3
    -4 -9 2
    -4 9 2
    4 -9 -2
    4 9 -2
    -4 -9 1
    4 -9 -1
    -4 9 1
    4 9 -1
    -4 -9 0
    4 -9 0
    -4 9 0
    4 9 0
    -4 -9 -1
    4 -9 1
    -4 9 -1
    4 9 1
    4 9 2
    -4 9 -2
    -4 -9 -2
    4 -9 3
    4 9 3
    -4 9 -3
    -4 -9 -3
    4 -9 4
    -4 9 -4
    4 -9 5
    -4 9 -5
    -4 -9 -5
    4 -9 6
    4 9 6
    -4 -9 -6
    -4 9 -6
    5 0 -7
    -5 0 7
    -5 0 6
    5 0 -6
    5 0 -5
    -5 0 5
    -5 0 4
    5 0 -4
    5 0 -3
    -5 0 3
    -5 0 2
    5 0 -2
    5 0 -1
    -5 0 1
    5 0 0
    -5 0 0
    -5 0 -2
    5 0 2
    5 0 3
    -5 0 -3
    5 0 4
    -5 0 -5
    5 0 5
    -5 0 -6
    5 0 6
    -5 0 -7
    5 0 7
    -5 0 -8
    5 0 8
    -5 0 -9
    5 0 9
    -5 0 -10
    5 0 10
    5 0 11
    -5 0 -11
    5 0 13
    -5 0 -13
    5 1 -8
    -5 -1 8
    -5 1 7
    5 -1 -7
    5 -1 -6
    -5 -1 6
    5 1 -6
    5 -1 -5
    5 1 -5
    -5 -1 5
    -5 1 5
    5 -1 -4
    5 1 -4
    -5 1 4
    -5 -1 4
    5 -1 -3
    5 1 -3
    -5 1 3
    -5 -1 3
    5 -1 -2
    5 1 -2
    -5 1 2
    -5 -1 2
    5 -1 -1
    -5 1 1
    -5 -1 1
    5 -1 1
    5 1 1
    -5 1 -1
    -5 -1 -1
    5 1 2
    5 -1 2
    -5 1 -2
    -5 -1 -2
    5 -1 3
    5 1 3
    -5 1 -3
    -5 -1 -3
    5 -1 4
    5 1 4
    -5 1 -4
    -5 -1 -4
    5 -1 5
    5 1 5
    -5 1 -5
    -5 -1 -5
    5 -1 6
    -5 1 -6
    5 1 6
    -5 -1 -6
    5 1 7
    -5 -1 -7
    5 -1 8
    5 1 8
    -5 1 -8
    5 -1 9
    5 1 9
    -5 1 -9
    -5 -1 -9
    5 -1 10
    5 1 10
    -5 1 -10
    -5 -1 -10
    -5 1 -11
    -5 -1 -11
    5 -1 11
    5 1 11
    5 -1 12
    -5 1 -12
    5 -1 13
    5 1 13
    -5 1 -13
    -5 -1 -13
    -5 2 8
    5 -2 -8
    5 2 -8
    -5 -2 8
    5 2 -7
    -5 -2 7
    -5 2 6
    5 2 -6
    -5 -2 6
    5 2 -5
    -5 -2 5
    -5 2 5
    5 -2 -4
    5 2 -4
    -5 -2 4
    5 -2 -3
    5 2 -3
    -5 2 3
    -5 -2 3
    5 -2 -2
    -5 2 2
    5 -2 0
    -5 2 0
    5 2 0
    -5 -2 0
    5 2 1
    -5 2 -1
    5 -2 1
    -5 -2 -1
    5 2 2
    -5 2 -2
    5 -2 2
    -5 -2 -2
    5 -2 3
    5 2 3
    -5 2 -3
    -5 -2 -3
    -5 2 -4
    5 -2 4
    5 2 4
    -5 -2 -4
    -5 2 -5
    5 -2 5
    5 2 5
    -5 -2 -5
    5 -2 6
    -5 2 -6
    5 2 6
    -5 -2 -6
    5 -2 7
    5 2 7
    -5 2 -7
    -5 -2 -7
    5 -2 8
    5 2 8
    -5 2 -8
    5 2 9
    -5 -2 -9
    -5 2 -9
    5 2 10
    -5 2 -10
    5 -2 10
    -5 -2 -10
    5 -2 12
    -5 2 -12
    5 2 12
    -5 -2 -12
    5 -2 13
    5 2 13
    -5 -2 -13
    -5 2 -13
    5 3 -8
    -5 3 8
    -5 -3 8
    5 -3 -7
    -5 3 7
    5 3 -7
    -5 -3 7
    5 -3 -6
    -5 3 6
    5 -3 -5
    -5 3 5
    -5 -3 4
    5 -3 -4
    -5 3 4
    5 3 -4
    5 3 -3
    -5 -3 3
    5 -3 -2
    -5 3 2
    5 3 -2
    -5 -3 2
    5 -3 -1
    -5 -3 1
    5 3 0
    -5 3 0
    -5 -3 0
    5 3 1
    -5 3 -1
    5 -3 1
    -5 -3 -1
    5 -3 2
    5 3 2
    -5 3 -2
    -5 -3 -2
    5 -3 3
    5 3 3
    -5 3 -3
    -5 -3 -3
    5 -3 4
    5 3 4
    -5 3 -4
    -5 -3 -4
    5 3 6
    -5 3 -6
    -5 -3 -6
    5 -3 6
    5 -3 7
    5 3 7
    -5 3 -7
    -5 -3 -7
    5 -3 8
    -5 3 -8
    -5 -3 -8
    5 3 9
    -5 3 -9
    -5 -3 -9
    5 -3 10
    -5 3 -10
    5 -3 11
    -5 3 -11
    5 3 11
    -5 -3 -11
    5 -3 12
    -5 -3 -12
    5 3 12
    5 -3 13
    -5 3 -13
    5 4 -8
    -5 -4 8
    5 -4 -7
    5 4 -7
    -5 4 7
    -5 -4 7
    5 4 -6
    -5 -4 6
    5 4 -5
    -5 -4 5
    5 -4 -4
    -5 4 4
    5 4 -4
    -5 -4 4
    5 -4 -3
    5 4 -3
    -5 -4 3
    5 -4 -2
    -5 4 2
    5 4 -2
    -5 -4 2
    5 -4 -1
    -5 4 1
    -5 -4 1
    5 -4 0
    -5 4 0
    5 4 0
    -5 -4 0
    5 -4 1
    -5 4 -1
    -5 -4 -1
    5 4 1
    5 -4 3
    5 4 3
    -5 4 -3
    -5 -4 -3
    5 -4 4
    -5 4 -4
    5 4 4
    -5 -4 -4
    5 -4 5
    5 4 5
    -5 4 -5
    -5 -4 -5
    5 -4 6
    -5 4 -6
    5 4 6
    -5 -4 -6
    -5 -4 -7
    -5 4 -7
    5 4 7
    5 4 8
    -5 -4 -8
    5 -4 9
    -5 4 -9
    5 4 9
    -5 -4 -9
    5 -4 10
    -5 4 -10
    5 4 10
    -5 -4 -10
    5 4 11
    -5 -4 -11
    5 -4 11
    -5 4 -11
    5 -4 12
    -5 4 -12
    5 -4 13
    -5 4 -13
    -5 5 7
    5 -5 -6
    -5 5 6
    5 -5 -5
    -5 5 5
    5 -5 -4
    -5 5 4
    5 5 -4
    -5 -5 4
    -5 5 3
    5 5 -3
    -5 -5 3
    5 5 -2
    -5 -5 2
    5 5 -1
    -5 -5 1
    5 -5 0
    5 5 0
    -5 -5 0
    5 -5 1
    -5 5 -1
    5 5 1
    -5 -5 -1
    5 -5 2
    -5 5 -2
    5 5 2
    -5 -5 -2
    5 -5 3
    -5 5 -3
    5 5 3
    -5 -5 -3
    5 -5 4
    -5 5 -4
    5 5 4
    -5 -5 -4
    -5 5 -5
    5 5 5
    5 -5 5
    -5 -5 -5
    5 -5 6
    -5 5 -6
    5 5 7
    -5 5 -7
    5 -5 7
    5 -5 8
    -5 5 -8
    5 5 8
    -5 -5 -8
    5 -5 9
    -5 5 -9
    5 5 9
    -5 -5 -9
    5 -5 10
    -5 5 -10
    5 -5 11
    -5 5 -11
    5 5 11
    -5 -5 -11
    5 5 12
    5 6 -7
    -5 -6 7
    -5 6 6
    5 6 -6
    -5 -6 6
    -5 6 5
    5 6 -5
    -5 -6 5
    5 -6 -4
    -5 6 4
    5 6 -4
    -5 -6 4
    -5 6 3
    5 -6 -3
    5 6 -3
    -5 -6 3
    5 -6 -2
    -5 6 2
    5 6 -2
    -5 -6 2
    5 -6 -1
    5 6 -1
    5 -6 0
    -5 6 0
    5 6 0
    -5 -6 0
    -5 6 -1
    5 6 2
    -5 -6 -2
    -5 6 -3
    5 6 3
    5 -6 3
    -5 -6 -3
    -5 6 -4
    5 6 4
    5 -6 4
    -5 -6 -4
    5 -6 5
    -5 6 -5
    5 6 5
    -5 -6 -5
    5 6 6
    -5 6 -6
    5 -6 6
    -5 -6 -6
    -5 -6 -7
    5 6 8
    5 -6 8
    -5 -6 -8
    5 -6 9
    -5 6 -9
    5 6 9
    -5 -6 -9
    5 6 10
    -5 -6 -10
    5 6 11
    5 -6 11
    -5 -6 -11
    -5 -7 6
    5 7 -6
    -5 -7 5
    5 7 -5
    -5 -7 4
    5 -7 -4
    5 7 -4
    -5 7 4
    -5 7 3
    5 -7 -3
    5 7 -3
    -5 -7 3
    5 -7 -2
    -5 7 2
    5 7 -2
    -5 -7 2
    -5 7 1
    5 -7 -1
    5 7 -1
    5 -7 0
    -5 7 0
    5 7 0
    -5 -7 0
    5 -7 1
    5 7 1
    -5 -7 -1
    5 7 2
    -5 -7 -2
    5 -7 4
    -5 7 -4
    5 7 4
    -5 -7 -4
    5 7 5
    5 -7 5
    -5 7 -5
    -5 -7 -5
    5 -7 6
    -5 7 -6
    5 7 6
    5 7 7
    -5 -7 -7
    5 7 8
    5 -7 8
    -5 -7 -8
    5 -7 9
    -5 7 -9
    5 7 9
    -5 -7 -9
    5 -7 10
    -5 7 -10
    -5 -8 5
    5 8 -5
    5 8 -4
    -5 -8 4
    5 -8 -3
    5 8 -3
    -5 -8 3
    5 -8 -2
    -5 8 2
    5 8 -2
    -5 -8 2
    5 -8 -1
    5 8 -1
    -5 -8 1
    5 -8 0
    -5 8 0
    -5 -8 0
    5 -8 1
    -5 8 -1
    5 8 1
    -5 -8 -1
    -5 8 -2
    5 -8 2
    5 8 3
    -5 -8 -3
    -5 8 -4
    5 -8 4
    5 8 4
    -5 -8 -4
    5 -8 5
    -5 8 -5
    5 8 5
    -5 -8 -5
    5 -8 6
    -5 8 -6
    -5 -8 -6
    5 -8 7
    -5 8 -7
    5 8 7
    -5 -8 -7
    -5 8 -8
    5 8 8
    -5 -8 -8
    5 9 -4
    -5 -9 4
    5 9 -3
    -5 -9 3
    5 -9 -2
    5 9 -2
    -5 9 2
    -5 -9 2
    5 -9 -1
    -5 9 1
    5 9 -1
    -5 -9 1
    5 9 0
    5 -9 1
    5 9 1
    -5 9 -1
    -5 -9 -1
    5 -9 2
    -5 9 -2
    5 9 2
    -5 -9 -2
    -5 9 -3
    5 9 3
    -6 0 7
    6 0 -7
    6 0 -6
    -6 0 6
    6 0 -5
    -6 0 5
    6 0 -4
    -6 0 4
    -6 0 2
    6 0 -2
    -6 0 1
    6 0 -1
    6 0 0
    -6 0 0
    -6 0 -1
    6 0 1
    6 0 2
    -6 0 -2
    -6 0 -3
    6 0 3
    -6 0 -4
    6 0 4
    -6 0 -5
    6 0 5
    6 0 6
    -6 0 -6
    -6 0 -7
    6 0 7
    6 0 8
    -6 0 -8
    -6 0 -9
    -6 0 -10
    6 0 10
    -6 0 -11
    6 0 11
    6 0 12
    -6 0 -12
    -6 0 -13
    6 0 13
    -6 -1 8
    6 -1 -7
    -6 1 7
    6 1 -7
    -6 -1 7
    6 -1 -6
    6 1 -6
    -6 1 6
    -6 -1 6
    6 -1 -5
    6 1 -5
    -6 1 5
    -6 -1 5
    6 -1 -4
    -6 1 4
    6 -1 -2
    6 1 -2
    -6 -1 2
    -6 1 2
    6 -1 -1
    6 1 -1
    -6 1 1
    -6 -1 1
    6 -1 0
    -6 -1 0
    6 -1 1
    6 1 1
    -6 1 -1
    -6 -1 -1
    6 -1 2
    6 1 2
    -6 1 -2
    -6 -1 -2
    6 1 3
    -6 1 -3
    -6 -1 -3
    6 -1 3
    6 -1 5
    6 1 5
    -6 1 -5
    -6 -1 -5
    -6 -1 -6
    6 -1 6
    6 1 6
    -6 1 -6
    6 -1 7
    6 1 7
    -6 1 -7
    -6 -1 -7
    6 -1 8
    6 1 8
    -6 1 -8
    6 -1 10
    6 1 10
    -6 -1 -10
    -6 1 -10
    6 -1 11
    -6 1 -11
    -6 -1 -11
    6 1 11
    6 1 12
    -6 -1 -12
    6 -1 13
    6 1 13
    -6 1 -13
    -6 -1 -13
    6 -2 -7
    -6 2 7
    6 2 -7
    -6 -2 7
    6 -2 -6
    -6 2 6
    6 2 -6
    -6 -2 6
    6 -2 -5
    6 2 -4
    -6 -2 4
    6 -2 -3
    6 2 -3
    -6 2 3
    -6 -2 3
    -6 2 2
    6 -2 -2
    6 2 -2
    -6 -2 2
    6 -2 -1
    6 2 -1
    -6 2 1
    -6 -2 1
    6 -2 0
    -6 -2 0
    6 -2 1
    6 2 1
    -6 2 -1
    -6 -2 -1
    -6 2 -2
    6 -2 2
    6 2 2
    -6 -2 -2
    6 2 4
    6 -2 4
    -6 2 -4
    -6 -2 -4
    6 -2 5
    6 2 5
    -6 2 -5
    -6 -2 -5
    6 -2 6
    6 2 6
    -6 2 -6
    -6 -2 -6
    6 -2 7
    6 2 7
    -6 2 -7
    -6 -2 -7
    6 -2 8
    6 2 8
    -6 2 -8
    -6 -2 -8
    6 -2 9
    6 2 9
    -6 2 -9
    -6 -2 -9
    -6 2 -10
    6 -2 10
    -6 -2 -10
    6 2 10
    -6 -2 -11
    -6 2 -11
    6 -2 11
    6 2 11
    -6 2 -12
    6 -2 12
    6 -2 13
    -6 2 -13
    6 2 13
    -6 -2 -13
    6 3 -7
    -6 -3 7
    6 3 -6
    -6 -3 6
    6 3 -5
    6 -3 -5
    -6 3 5
    -6 -3 5
    6 -3 -4
    -6 3 4
    6 3 -4
    -6 -3 4
    6 -3 -3
    -6 3 3
    6 3 -3
    -6 -3 3
    6 3 -2
    6 -3 -2
    -6 -3 2
    6 -3 -1
    6 3 -1
    -6 3 1
    -6 -3 1
    6 -3 0
    -6 3 0
    -6 -3 0
    -6 3 -1
    6 3 2
    -6 -3 -2
    6 -3 3
    6 3 3
    -6 3 -3
    -6 -3 -3
    -6 3 -4
    6 -3 4
    6 3 4
    -6 -3 -4
    6 -3 5
    6 3 5
    -6 3 -5
    -6 -3 -5
    6 -3 6
    6 3 6
    -6 3 -6
    -6 -3 -6
    6 3 7
    -6 -3 -7
    6 -3 8
    6 3 8
    -6 3 -8
    6 -3 9
    6 3 9
    -6 3 -9
    -6 -3 -9
    6 -3 10
    6 3 10
    -6 3 -10
    -6 -3 -10
    6 -3 11
    -6 3 -11
    6 -3 12
    6 3 12
    -6 3 -12
    -6 -3 -12
    6 3 13
    -6 -4 7
    6 -4 -6
    -6 4 6
    6 4 -6
    -6 -4 6
    6 -4 -5
    -6 4 5
    6 4 -5
    -6 -4 5
    6 -4 -4
    -6 4 4
    6 4 -4
    -6 -4 4
    6 -4 -3
    -6 4 3
    6 -4 -2
    -6 4 2
    6 4 -2
    -6 -4 2
    6 4 -1
    -6 -4 1
    6 -4 0
    -6 4 0
    -6 -4 0
    6 -4 1
    -6 4 -1
    6 4 1
    -6 -4 -1
    6 4 2
    -6 4 -2
    6 -4 2
    -6 -4 -2
    6 4 3
    -6 -4 -3
    6 -4 4
    6 4 4
    -6 -4 -4
    6 -4 5
    6 4 5
    -6 -4 -5
    6 -4 6
    6 4 6
    -6 -4 -6
    6 -4 7
    6 4 7
    -6 -4 -7
    6 4 8
    6 -4 8
    -6 -4 -8
    6 4 9
    -6 -4 -9
    -6 4 -10
    6 -4 10
    6 4 10
    -6 -4 -10
    6 4 11
    -6 4 -11
    6 -4 11
    -6 -4 -11
    6 -4 12
    -6 4 -12
    -6 4 -13
    6 -4 13
    6 5 -6
    -6 -5 6
    6 5 -5
    -6 -5 5
    -6 5 4
    6 5 -4
    -6 -5 4
    6 -5 -3
    6 5 -3
    -6 5 3
    6 -5 -2
    -6 5 2
    6 5 -2
    -6 -5 2
    6 -5 -1
    -6 5 1
    6 5 -1
    -6 -5 1
    6 -5 0
    -6 5 0
    6 5 0
    -6 -5 0
    6 5 1
    6 -5 1
    -6 -5 -1
    6 -5 2
    -6 5 -2
    6 5 3
    -6 -5 -3
    6 5 4
    6 -5 4
    -6 5 -4
    -6 -5 -4
    6 -5 5
    -6 5 -5
    6 5 5
    -6 -5 -5
    -6 5 -6
    6 5 6
    6 -5 6
    -6 -5 -6
    6 5 7
    -6 -5 -7
    6 -5 8
    -6 5 -8
    -6 -5 -8
    6 5 9
    -6 5 -9
    -6 -5 -9
    6 5 10
    -6 -5 -10
    6 5 11
    -6 5 -11
    6 -5 11
    -6 -5 -11
    6 5 12
    -6 -6 6
    6 6 -5
    -6 -6 5
    -6 6 4
    6 -6 -4
    6 6 -4
    -6 -6 4
    6 -6 -3
    -6 6 3
    6 6 -3
    -6 -6 3
    6 6 -2
    -6 -6 2
    6 -6 -1
    -6 6 1
    6 6 -1
    -6 -6 1
    6 -6 0
    -6 6 0
    6 6 0
    6 -6 1
    -6 6 -1
    -6 -6 -1
    -6 6 -2
    6 6 2
    6 -6 2
    -6 -6 -2
    6 -6 3
    -6 6 -3
    6 6 3
    -6 -6 -3
    6 -6 4
    -6 6 -4
    6 6 5
    6 -6 5
    -6 6 -5
    -6 -6 -5
    6 -6 6
    -6 6 -6
    6 6 6
    -6 -6 -6
    6 6 7
    6 -6 7
    -6 6 -7
    6 6 9
    -6 6 -9
    -6 -6 -9
    6 6 10
    -6 -6 -10
    6 6 11
    6 -6 11
    -6 -6 -11
    6 7 -4
    6 -7 -3
    -6 7 3
    6 7 -3
    -6 7 2
    6 -7 -2
    6 7 -2
    -6 -7 2
    6 7 -1
    -6 -7 1
    6 7 0
    -6 -7 0
    6 7 1
    -6 -7 -1
    6 -7 2
    -6 7 -2
    6 7 2
    -6 -7 -2
    6 7 3
    6 -7 3
    -6 7 -3
    -6 -7 -3
    6 7 4
    6 -7 4
    -6 7 -4
    -6 -7 -4
    6 -7 5
    -6 7 -5
    6 7 5
    -6 -7 -5
    6 7 6
    6 -7 6
    -6 -7 -6
    -6 7 -6
    6 -7 7
    -6 -7 -7
    6 -7 8
    -6 7 -8
    6 -7 9
    -6 7 -9
    6 7 9
    -6 -7 -9
    6 8 -4
    -6 -8 4
    6 8 -3
    -6 -8 3
    6 8 -2
    -6 -8 2
    6 8 -1
    -6 -8 1
    6 -8 0
    -6 8 0
    6 8 0
    -6 -8 0
    6 -8 1
    -6 8 -1
    -6 -8 -1
    6 -8 2
    -6 8 -2
    6 8 2
    -6 -8 -2
    6 -8 3
    6 8 4
    6 -8 4
    -6 8 -4
    -6 -8 -4
    6 8 5
    6 -8 5
    -6 8 -5
    -6 -8 -5
    6 8 6
    -6 9 1
    7 0 -5
    -7 0 5
    -7 0 4
    7 0 -4
    7 0 -3
    -7 0 3
    -7 0 2
    7 0 -2
    7 0 -1
    -7 0 1
    -7 0 0
    7 0 0
    -7 0 -2
    7 0 2
    7 0 3
    -7 0 -3
    -7 0 -4
    7 0 4
    7 0 5
    -7 0 -5
    -7 0 -6
    7 0 6
    7 0 7
    -7 0 -7
    -7 0 -8
    7 0 8
    7 0 9
    -7 0 -11
    7 0 11
    -7 0 -12
    7 0 12
    7 0 13
    -7 0 -13
    7 -1 -5
    7 1 -5
    -7 1 5
    -7 -1 5
    7 -1 -4
    7 1 -4
    -7 1 4
    -7 -1 4
    7 -1 -3
    7 1 -3
    -7 1 3
    -7 -1 3
    7 -1 -2
    7 1 -2
    -7 1 2
    -7 -1 2
    7 1 -1
    -7 1 1
    7 -1 -1
    -7 -1 1
    7 -1 0
    7 1 0
    -7 -1 0
    7 1 1
    -7 -1 -1
    7 1 2
    -7 1 -2
    -7 -1 -2
    7 -1 2
    7 -1 3
    7 1 3
    -7 -1 -3
    7 -1 4
    7 1 4
    -7 1 -4
    -7 -1 -4
    -7 1 -5
    -7 -1 -5
    7 -1 5
    7 1 5
    7 -1 7
    7 1 7
    -7 1 -7
    -7 -1 -7
    7 -1 8
    7 1 8
    -7 1 -8
    -7 -1 -8
    7 -1 9
    7 1 9
    -7 1 -9
    7 -1 10
    -7 1 -10
    7 -1 11
    7 1 11
    -7 1 -11
    -7 -1 -11
    -7 1 -13
    -7 -1 -13
    7 -1 13
    7 1 13
    7 2 -6
    -7 -2 6
    7 2 -5
    7 -2 -5
    -7 -2 5
    7 -2 -4
    7 2 -4
    -7 2 4
    -7 -2 4
    7 2 -3
    -7 2 3
    7 -2 -3
    -7 -2 3
    7 -2 -2
    7 2 -2
    -7 2 2
    -7 -2 2
    7 -2 -1
    -7 2 1
    7 2 0
    -7 -2 0
    7 -2 1
    7 2 1
    -7 2 -1
    -7 -2 -1
    7 2 2
    -7 2 -2
    -7 -2 -2
    7 -2 3
    7 2 3
    -7 2 -3
    -7 -2 -3
    7 -2 4
    7 2 4
    -7 2 -4
    -7 -2 -4
    7 -2 5
    7 2 5
    -7 2 -5
    -7 -2 -5
    7 -2 6
    7 2 6
    -7 2 -6
    -7 -2 -6
    7 2 7
    -7 2 -7
    7 -2 7
    -7 -2 -7
    7 -2 8
    7 2 8
    -7 2 -8
    -7 -2 -8
    -7 -2 -9
    -7 2 -10
    7 -2 10
    -7 -2 -10
    7 2 10
    7 -2 11
    7 2 11
    -7 2 -11
    -7 -2 -11
    -7 2 -12
    7 -2 12
    -7 -2 -12
    7 2 12
    -7 2 -13
    7 -2 13
    7 2 13
    -7 -3 6
    7 -3 -5
    -7 3 5
    7 3 -5
    -7 -3 5
    7 -3 -4
    -7 3 4
    7 -3 -3
    -7 3 3
    7 3 -2
    -7 -3 2
    7 -3 -1
    7 3 -1
    -7 3 1
    -7 -3 1
    7 -3 0
    7 3 0
    -7 3 0
    -7 -3 0
    -7 3 -1
    7 -3 1
    7 3 1
    -7 -3 -1
    7 3 2
    -7 3 -2
    -7 -3 -2
    7 -3 3
    7 3 3
    -7 3 -3
    -7 -3 -3
    7 3 5
    -7 3 -5
    7 -3 5
    -7 -3 -5
    7 -3 6
    7 3 6
    -7 3 -6
    -7 -3 -6
    7 -3 7
    -7 3 -7
    7 3 7
    -7 -3 -7
    7 3 8
    -7 -3 -8
    7 -3 9
    -7 3 -9
    -7 -3 -9
    7 3 10
    -7 3 -10
    7 -3 10
    -7 -3 -10
    7 -3 11
    -7 3 -11
    -7 3 -12
    7 -3 12
    -7 -3 -12
    7 3 12
    7 -3 13
    -7 3 -13
    -7 -4 6
    7 4 -5
    -7 -4 5
    7 4 -4
    -7 4 4
    7 -4 -4
    -7 -4 4
    7 -4 -3
    -7 4 3
    7 4 -3
    -7 -4 3
    7 -4 -2
    -7 4 2
    7 4 -2
    -7 -4 2
    7 4 -1
    7 -4 -1
    -7 4 1
    -7 -4 1
    7 -4 0
    -7 4 0
    7 4 0
    -7 -4 0
    7 -4 1
    -7 4 -1
    7 4 2
    7 -4 3
    7 4 3
    -7 -4 -3
    7 -4 4
    7 4 4
    -7 4 -4
    -7 -4 -4
    7 -4 5
    7 4 5
    -7 4 -5
    -7 -4 -5
    7 -4 6
    7 4 6
    -7 4 -6
    -7 -4 -6
    7 4 7
    -7 4 -7
    7 -4 7
    -7 -4 -7
    7 -4 8
    7 4 8
    -7 -4 -8
    7 4 9
    7 -4 9
    -7 -4 -9
    -7 4 -10
    7 4 10
    -7 -4 -10
    7 4 11
    7 -4 11
    -7 -4 -11
    -7 4 -11
    -7 4 -12
    7 4 12
    -7 -4 -12
    -7 5 4
    -7 5 3
    7 -5 -3
    7 5 -2
    -7 5 2
    7 -5 -2
    -7 -5 2
    7 5 -1
    -7 -5 1
    -7 5 0
    7 -5 0
    7 5 0
    -7 -5 0
    -7 5 -1
    7 5 1
    7 -5 1
    7 5 2
    7 -5 2
    -7 5 -2
    -7 -5 -2
    -7 5 -3
    7 5 3
    -7 -5 -3
    -7 5 -4
    7 -5 5
    -7 5 -5
    7 5 5
    -7 -5 -5
    7 -5 6
    -7 5 -6
    7 5 6
    -7 -5 -6
    7 -5 7
    -7 5 -7
    7 5 7
    -7 -5 -7
    7 -5 8
    -7 5 -8
    7 -5 9
    7 5 9
    -7 -5 -9
    7 -5 10
    -7 5 -10
    7 -5 11
    -7 5 -11
    7 5 11
    -7 -5 -11
    7 6 -4
    -7 -6 4
    7 6 -3
    -7 -6 3
    7 -6 -2
    7 6 -2
    -7 6 2
    -7 -6 2
    7 -6 -1
    -7 6 1
    7 -6 0
    -7 6 0
    7 6 0
    -7 -6 0
    7 6 1
    7 -6 2
    -7 6 -2
    7 6 2
    -7 -6 -2
    7 6 3
    7 -6 3
    -7 -6 -3
    -7 6 -4
    7 -6 4
    7 6 4
    -7 -6 -4
    7 6 6
    7 -6 6
    -7 6 -6
    -7 -6 -6
    7 6 7
    7 -6 7
    -7 6 -7
    -7 -6 -7
    7 -6 8
    -7 6 -8
    7 6 9
    7 -6 9
    -7 -6 -9
    -7 -7 4
    7 7 -3
    -7 -7 3
    -7 7 2
    7 -7 -2
    7 -7 -1
    -7 7 1
    -7 7 0
    7 7 0
    7 7 1
    -7 -7 -1
    7 -7 2
    -7 7 -2
    -7 -7 -2
    7 -7 3
    -7 7 -3
    7 7 3
    -7 -7 -3
    -7 7 -4
    7 7 4
    7 -7 5
    -7 7 -5
    7 7 5
    -7 -7 -5
    -7 7 -6
    7 7 6
    7 -7 6
    -7 -7 -6
    7 8 -2
    -7 -8 2
    7 8 -1
    -7 -8 1
    -7 8 0
    7 8 0
    7 -8 0
    -7 -8 0
    7 -8 1
    7 8 1
    -7 -8 -1
    7 -8 2
    -7 8 -2
    -8 0 5
    8 0 -4
    -8 0 4
    8 0 -2
    -8 0 2
    -8 0 1
    8 0 -1
    -8 0 0
    8 0 0
    -8 0 -1
    8 0 1
    8 0 2
    8 0 4
    -8 0 -4
    -8 0 -5
    8 0 5
    8 0 6
    -8 0 -6
    8 0 8
    -8 0 -8
    -8 0 -9
    8 0 9
    -8 0 -11
    8 0 11
    8 0 12
    -8 0 -12
    -8 1 5
    -8 -1 5
    8 -1 -4
    -8 1 4
    8 1 -3
    -8 -1 3
    8 -1 -2
    8 1 -2
    -8 1 2
    -8 -1 2
    8 -1 -1
    8 1 -1
    -8 1 1
    -8 -1 1
    8 -1 0
    8 1 0
    -8 1 0
    -8 -1 0
    8 -1 1
    8 1 1
    -8 1 -1
    -8 -1 -1
    8 -1 2
    8 1 2
    -8 1 -2
    -8 1 -4
    -8 -1 -4
    8 -1 4
    8 1 4
    8 -1 5
    8 1 5
    -8 1 -5
    -8 -1 -5
    8 -1 6
    8 1 6
    -8 1 -6
    -8 -1 -6
    8 -1 8
    -8 1 -8
    -8 -1 -8
    8 -1 9
    8 1 9
    -8 1 -9
    -8 -1 -9
    8 1 10
    -8 1 -10
    -8 -1 -10
    -8 1 -11
    -8 -1 -11
    8 -1 11
    8 1 11
    8 -1 12
    -8 1 -12
    -8 -1 -12
    8 2 -4
    -8 -2 4
    8 -2 -3
    8 2 -3
    -8 2 3
    -8 -2 3
    8 2 -2
    -8 2 2
    8 -2 -2
    -8 -2 2
    8 -2 -1
    8 2 -1
    -8 2 1
    -8 -2 1
    8 -2 0
    8 2 0
    -8 2 0
    -8 -2 0
    8 2 1
    -8 2 -1
    8 -2 1
    -8 -2 -1
    8 2 3
    -8 2 -3
    -8 -2 -3
    8 -2 4
    8 2 4
    -8 2 -4
    -8 -2 -4
    8 -2 5
    8 2 5
    -8 2 -5
    -8 -2 -5
    8 -2 6
    -8 2 -6
    8 -2 7
    8 2 7
    -8 2 -7
    -8 -2 -7
    8 -2 8
    8 2 8
    -8 2 -8
    -8 -2 -8
    -8 2 -10
    -8 -2 -10
    8 2 10
    8 -2 12
    -8 -2 -12
    8 2 12
    -8 3 4
    8 3 -4
    -8 -3 4
    8 3 -3
    -8 -3 3
    8 -3 -2
    -8 3 2
    8 3 -2
    -8 -3 2
    8 3 -1
    -8 3 1
    8 -3 -1
    -8 -3 1
    -8 3 0
    8 -3 1
    8 3 1
    -8 3 -1
    -8 -3 -1
    8 3 2
    -8 3 -2
    8 -3 2
    8 -3 3
    -8 -3 -3
    8 -3 4
    8 3 4
    -8 3 -4
    -8 -3 -4
    8 -3 6
    8 3 6
    -8 3 -6
    -8 -3 -6
    8 -3 7
    8 3 7
    -8 3 -7
    -8 -3 -7
    8 -3 9
    8 3 9
    -8 3 -9
    -8 -3 -10
    8 3 10
    8 -3 11
    8 3 11
    -8 3 -11
    8 -4 -3
    -8 4 3
    8 4 -3
    -8 -4 3
    8 4 -2
    -8 -4 2
    8 -4 -1
    -8 4 1
    8 4 -1
    -8 -4 1
    8 4 0
    -8 4 0
    8 -4 0
    -8 -4 0
    -8 4 -1
    8 4 1
    -8 -4 -1
    8 4 2
    8 -4 2
    8 4 4
    -8 4 -4
    8 -4 4
    -8 -4 -4
    8 4 5
    -8 4 -5
    8 -4 5
    -8 -4 -5
    8 -4 6
    8 4 6
    -8 4 -6
    -8 -4 -6
    8 4 7
    -8 4 -7
    8 -4 7
    -8 -4 -7
    8 -4 8
    8 4 8
    -8 -4 -8
    8 4 10
    -8 4 -10
    -8 -4 -10
    8 5 -3
    -8 -5 3
    8 -5 -2
    -8 5 2
    8 5 -2
    -8 -5 2
    8 -5 -1
    -8 5 1
    -8 5 0
    8 5 0
    8 -5 0
    -8 -5 0
    8 5 1
    -8 5 -1
    8 -5 1
    -8 -5 -1
    8 -5 2
    -8 5 -2
    8 5 2
    -8 -5 -2
    8 -5 3
    -8 5 -3
    8 5 3
    -8 -5 -3
    8 5 4
    -8 5 -4
    8 -5 4
    -8 -5 -4
    8 5 5
    -8 5 -5
    8 -5 5
    -8 -5 -5
    8 -5 6
    -8 5 -6
    8 5 6
    -8 -5 -6
    8 5 7
    -8 -5 -7
    8 -5 8
    -8 5 -8
    8 5 8
    -8 -5 -8
    -8 -6 3
    8 6 -2
    -8 -6 2
    -8 6 1
    8 6 -1
    8 -6 -1
    -8 -6 1
    -8 6 0
    8 -6 0
    8 6 1
    -8 -6 -1
    8 6 2
    8 -6 2
    -8 6 -2
    -8 -6 -2
    8 -6 3
    -8 6 -3
    -8 -6 -3
    8 6 4
    8 -6 4
    -8 6 -4
    -8 -6 -4
    8 -6 5
    -8 6 -5
    8 6 5
    -8 -6 -5
    -8 6 -6
    8 6 6
    8 -6 6
    -8 -6 -6
    8 7 0
    8 -7 0
    -8 7 0
    -8 -7 0
    8 -7 1
    8 7 1
    -8 -7 -1
    8 -7 2
    -8 7 -2
    8 7 2
    -8 -7 -2
    8 -7 3
    -8 7 -3
    9 0 -3
    -9 0 3
    -9 0 2
    9 0 -2
    -9 0 0
    9 0 0
    -9 0 -1
    9 0 1
    -9 0 -2
    9 0 3
    -9 0 -3
    -9 0 -4
    9 0 5
    -9 0 -5
    -9 0 -6
    9 0 6
    -9 0 -8
    9 0 8
    -9 0 -10
    9 1 -3
    -9 1 3
    -9 -1 3
    9 -1 -2
    -9 1 2
    -9 -1 1
    9 -1 -1
    9 1 -1
    -9 1 0
    -9 -1 0
    9 -1 0
    9 1 0
    -9 1 -1
    -9 -1 -1
    9 -1 1
    9 1 1
    9 -1 2
    9 1 2
    -9 1 -2
    -9 -1 -2
    9 -1 3
    -9 1 -3
    -9 1 -4
    -9 -1 -4
    -9 1 -5
    -9 -1 -5
    9 -1 5
    9 1 5
    9 -1 6
    9 1 6
    -9 1 -6
    -9 -1 -6
    9 -1 7
    9 1 7
    -9 1 -7
    9 -1 8
    9 1 8
    -9 1 -8
    -9 -1 -8
    -9 -1 -10
    9 2 -2
    -9 -2 2
    9 -2 -1
    9 2 -1
    -9 2 1
    -9 -2 1
    9 -2 0
    9 2 0
    -9 2 0
    -9 -2 0
    9 -2 1
    9 2 1
    -9 2 -1
    -9 -2 -1
    -9 2 -2
    9 -2 2
    -9 -2 -2
    9 -2 3
    9 2 3
    9 -2 4
    -9 -2 -4
    9 -2 5
    9 2 5
    -9 2 -5
    -9 -2 -5
    9 -2 7
    9 2 7
    -9 2 -7
    -9 -2 -7
    -9 2 -8
    9 -2 8
    -9 -2 -8
    9 2 8
    9 -2 9
    9 2 9
    -9 2 -9
    -9 -2 -9
    -9 -3 3
    9 -3 -2
    9 3 -2
    -9 -3 2
    9 -3 -1
    9 3 -1
    -9 3 1
    -9 -3 1
    9 3 0
    -9 3 0
    9 -3 0
    -9 -3 0
    9 -3 2
    9 3 2
    -9 3 -2
    -9 -3 -2
    9 -3 3
    9 3 3
    -9 3 -3
    -9 -3 -3
    9 -3 4
    -9 3 -4
    -9 -3 -4
    9 3 6
    -9 3 -6
    9 -3 6
    -9 -3 -6
    9 -3 7
    9 3 7
    -9 3 -7
    -9 -3 -7
    9 -3 8
    9 3 8
    -9 3 -8
    -9 -3 -8
    9 4 -2
    -9 -4 2
    9 4 -1
    -9 -4 1
    9 -4 0
    9 4 0
    -9 -4 0
    -9 4 -1
    9 4 1
    -9 -4 -1
    9 -4 2
    9 4 2
    -9 -4 -2
    9 -4 4
    -9 -4 -4
    9 4 5
    -9 4 -5
    -9 -4 -5
    9 4 7
    9 -4 7
    -9 -4 -7
    -9 -5 2
    9 5 0
    -9 -5 0
    9 -5 1
    -9 5 -1
    9 5 1
    -9 -5 -1
    9 5 2
    9 -5 2
    -9 -5 -2
    -9 5 -2
    9 -5 3
    -9 5 -3
    9 5 3
    -9 -5 -3
    -9 -5 -4
    9 -5 5
    9 5 5
    -9 -5 -5
    9 6 -1
    9 6 0
    -9 -6 0
    9 6 1
    -9 -6 -1
    9 -6 2
    -9 6 -2
    9 6 2
    -9 -6 -2
    -9 6 -3
    10 0 0
    -10 0 0
    -10 0 -1
    10 0 1
    10 0 2
    -10 0 -2
    10 0 4
    -10 0 -4
    10 0 5
    -10 0 -7
    10 0 7
    -10 -1 1
    10 -1 0
    -10 1 0
    -10 -1 0
    -10 1 -1
    -10 -1 -1
    10 -1 1
    10 1 1
    10 -1 2
    10 1 2
    -10 1 -2
    -10 -1 -2
    10 1 3
    10 -1 4
    10 1 4
    -10 1 -4
    -10 -1 -4
    10 -1 5
    10 1 5
    10 -1 6
    10 1 6
    -10 -1 -6
    10 -1 7
    10 1 7
    -10 1 -7
    -10 -1 -7
    10 2 -1
    -10 -2 1
    10 -2 0
    10 2 0
    -10 2 0
    -10 -2 0
    10 -2 1
    10 2 1
    -10 2 -1
    -10 -2 -1
    10 -2 3
    10 2 3
    -10 2 -3
    10 -2 4
    10 2 4
    -10 2 -4
    -10 -2 -4
    -10 2 -6
    -10 -2 -6
    10 2 6
    -10 3 0
    10 3 1
    -10 3 -1
    10 -3 1
    -10 -3 -1
    10 3 2
    -10 3 -2
    10 -3 2
    -10 -3 -2
    10 -3 3
    10 3 3
    -10 3 -3
    -10 -3 -3
    10 -3 4
    10 3 4
    -10 -3 -4
    10 3 5
    -10 3 -5
    10 4 0
    -10 -4 0
    -10 4 -1
    10 4 2
    -10 -4 -2
    10 -4 3
    10 4 3
    -10 -4 -3
    10 -4 4
    -11 0 -2
    11 0 2
    11 0 3
    -11 0 -3
    -11 1 -2
    -11 -1 -2
    11 -1 2
    11 1 2
    11 -1 3
    11 1 3
    11 2 2
    -11 2 -2
_diffrn_reflns_number     4699
_diffrn_reflns_av_R_equivalents     0.0146
_diffrn_reflns_av_unetI/netI     0.0182
_diffrn_reflns_theta_min     3.22
_diffrn_reflns_theta_max     32.88
_diffrn_reflns_theta_full     23.4849
_diffrn_measured_fraction_theta_max     0.6639
_diffrn_measured_fraction_theta_full     0.8936
_diffrn_reflns_limit_h_min     -11
_diffrn_reflns_limit_h_max     11
_diffrn_reflns_limit_k_min     -10
_diffrn_reflns_limit_k_max     10
_diffrn_reflns_limit_l_min     -13
_diffrn_reflns_limit_l_max     13
_diffrn_radiation_probe     x-ray
_refine_special_details
                      'This is a non-spherical atom refinement using NoSpherA2.'
_reflns_number_total     1539
_reflns_number_gt     1394
_reflns_threshold_expression     I>=2u(I)
_refine_ls_structure_factor_coef     Fsqd
_refine_ls_matrix_type     full
_refine_ls_R_factor_all     0.0303
_refine_ls_R_factor_gt     0.0279
_refine_ls_wR_factor_gt     0.0731
_refine_ls_wR_factor_ref     0.0748
_refine_ls_goodness_of_fit_ref     1.0408
_refine_ls_restrained_S_all     1.0081
_refine_ls_number_reflns     1539
_refine_ls_number_parameters     127
_refine_ls_number_restraints     93
_refine_ls_number_constraints     0
_refine_ls_hydrogen_treatment     refall
_refine_ls_weighting_scheme     calc
_refine_ls_weighting_details
              'w=1/[\s^2^(Fo^2^)+(0.0386P)^2^+0.1667P] where P=(Fo^2^+2Fc^2^)/3'
_atom_sites_solution_primary     notdet
_refine_ls_shift/su_max     0.0001
_refine_ls_shift/su_mean     0.0000
_refine_diff_density_max     0.2129
_refine_diff_density_min     -0.2238
loop_
    _atom_type_symbol
    _atom_type_scat_dispersion_source
    _atom_type_scat_dispersion_real
    _atom_type_scat_dispersion_imag
    _atom_type_scat_source
    H custom  0.00000 0.00000
                             'NoSpherA2: Chem.Sci. 2021, DOI:10.1039/D0SC05526C'
    C custom 0.00280 0.00140 'NoSpherA2: Chem.Sci. 2021, DOI:10.1039/D0SC05526C'
    O custom 0.00970 0.00540 'NoSpherA2: Chem.Sci. 2021, DOI:10.1039/D0SC05526C'
    N custom 0.00560 0.00290 'NoSpherA2: Chem.Sci. 2021, DOI:10.1039/D0SC05526C'
_computing_data_collection
;
CrysAlisPro 1.171.40.67a (Rigaku OD, 2019)
;
_computing_cell_refinement
;
CrysAlisPro 1.171.40.67a (Rigaku OD, 2019)
;
_computing_data_reduction
;
CrysAlisPro 1.171.40.67a (Rigaku OD, 2019)
;
_computing_structure_refinement
;
olex2.refine 1.3 (Bourhis <i>et al.</i>,  2015)
;
_computing_molecular_graphics
;
Olex2 1.3 (Dolomanov <i>et al.</i>,  2009)
;
_computing_publication_material
;
Olex2 1.3 (Dolomanov <i>et al.</i>,  2009)
;
loop_
    _atom_site_type_symbol
    _atom_site_label
    _atom_site_fract_x
    _atom_site_fract_y
    _atom_site_fract_z
    _atom_site_U_iso_or_equiv
    _atom_site_adp_type
    _atom_site_occupancy
    O O12 0.58066(8) 0.69956(10) 0.58105(6) 0.01732(15) Uani 1.000000
    O O11 0.52197(8) 0.55566(9) 0.75044(6) 0.01438(15) Uani 1.000000
    O O22 0.19504(9) 0.66467(10) 0.83676(6) 0.01611(15) Uani 1.000000
    O O21 -0.02034(8) 0.55436(9) 0.71293(6) 0.01508(15) Uani 1.000000
    N N12 0.14239(9) 0.62514(9) 0.73420(6) 0.01092(15) Uani 1.000000
    N N11 0.46442(9) 0.64208(10) 0.65832(6) 0.01126(15) Uani 1.000000
    N N22 -0.00450(9) 0.75484(10) 0.51000(7) 0.01292(16) Uani 1.000000
    H H22a -0.053(2) 0.808(3) 0.4317(14) 0.035(4) Uani 1.000000
    H H22b -0.098(2) 0.701(3) 0.5675(15) 0.032(4) Uani 1.000000
    N N21 0.29806(10) 0.80106(11) 0.43832(7) 0.01515(16) Uani 1.000000
    H H21a 0.244(2) 0.853(3) 0.3616(13) 0.036(4) Uani 1.000000
    H H21b 0.440(2) 0.798(3) 0.4468(15) 0.030(4) Uani 1.000000
    C C2 0.18554(10) 0.74011(10) 0.52568(7) 0.01062(17) Uani 1.000000
    C C1 0.26663(10) 0.66729(11) 0.63695(7) 0.01069(16) Uani 1.000000
loop_
    _atom_site_aniso_label
    _atom_site_aniso_U_11
    _atom_site_aniso_U_22
    _atom_site_aniso_U_33
    _atom_site_aniso_U_12
    _atom_site_aniso_U_13
    _atom_site_aniso_U_23
    O12 0.0107(3) 0.0299(3) 0.0113(4) -0.00020(19) 0.0008(2) 0.0046(2)
    O11 0.0121(2) 0.0233(2) 0.0077(4) 0.00164(18) -0.0023(2) 0.0030(2)
    O22 0.0135(3) 0.0305(3) 0.0043(3) -0.0015(2) -0.0008(2) -0.0014(2)
    O21 0.0122(2) 0.0253(3) 0.0078(4) -0.00415(18) 0.0001(2) 0.0004(2)
    N12 0.0105(3) 0.0172(2) 0.0050(4) 0.00006(19) -0.0007(3) -0.0001(2)
    N11 0.0098(3) 0.0177(2) 0.0063(4) 0.00021(18) -0.0007(2) 0.0007(2)
    N22 0.0108(3) 0.0200(3) 0.0079(4) 0.0005(2) -0.0015(3) 0.0015(2)
    H22a 0.023(6) 0.063(11) 0.020(5) 0.001(4) -0.006(2) 0.019(3)
    H22b 0.019(5) 0.055(10) 0.023(6) -0.001(3) 0.002(2) 0.018(4)
    N21 0.0128(3) 0.0251(3) 0.0076(4) 0.0002(2) 0.0010(3) 0.0035(2)
    H21a 0.025(6) 0.068(11) 0.014(5) 0.004(4) -0.002(3) 0.018(3)
    H21b 0.014(3) 0.048(10) 0.026(8) -0.0006(18) 0.0007(17) 0.013(5)
    C2 0.0111(3) 0.0157(3) 0.0051(4) 0.0006(2) -0.0014(3) 0.0003(2)
    C1 0.0094(3) 0.0176(3) 0.0051(4) 0.0004(2) -0.0008(3) 0.0010(2)
loop_
    _geom_bond_atom_site_label_1
    _geom_bond_atom_site_label_2
    _geom_bond_site_symmetry_2
    _geom_bond_distance
    _geom_bond_publ_flag
    O12 N11 . 1.2470(10) ?
    O11 N11 . 1.2422(8) ?
    O22 N12 . 1.2347(8) ?
    O21 N12 . 1.2376(8) ?
    N12 C1 . 1.4243(12) ?
    N11 C1 . 1.3966(9) ?
    N22 C2 . 1.3282(9) ?
    N21 C2 . 1.3204(12) ?
    C2 C1 . 1.4477(10) ?
loop_
    _geom_angle_atom_site_label_1
    _geom_angle_atom_site_label_2
    _geom_angle_atom_site_label_3
    _geom_angle_site_symmetry_1
    _geom_angle_site_symmetry_3
    _geom_angle
    _geom_angle_publ_flag
    O21 N12 O22 . . 121.25(7) ?
    C1 N12 O22 . . 120.24(6) ?
    C1 N12 O21 . . 118.47(6) ?
    O11 N11 O12 . . 120.95(6) ?
    C1 N11 O12 . . 118.76(7) ?
    C1 N11 O11 . . 120.22(7) ?
    N21 C2 N22 . . 117.93(7) ?
    C1 C2 N22 . . 120.94(8) ?
    C1 C2 N21 . . 121.09(7) ?
    N11 C1 N12 . . 116.20(6) ?
    C2 C1 N12 . . 119.76(6) ?
    C2 C1 N11 . . 123.99(8) ?
loop_
    _geom_torsion_atom_site_label_1
    _geom_torsion_atom_site_label_2
    _geom_torsion_atom_site_label_3
    _geom_torsion_atom_site_label_4
    _geom_torsion_site_symmetry_1
    _geom_torsion_site_symmetry_2
    _geom_torsion_site_symmetry_3
    _geom_torsion_site_symmetry_4
    _geom_torsion
    _geom_torsion_publ_flag
    O12 N11 C1 N12 . . . . -171.76(7) ?
    O12 N11 C1 C2 . . . . 5.64(8) ?
    O11 N11 C1 N12 . . . . 11.38(8) ?
    O11 N11 C1 C2 . . . . -171.22(7) ?
    O22 N12 C1 N11 . . . . 34.41(7) ?
    O22 N12 C1 C2 . . . . -143.10(7) ?
    O21 N12 C1 N11 . . . . -147.74(7) ?
    O21 N12 C1 C2 . . . . 34.75(7) ?
    N12 C1 C2 N22 . . . . -4.70(8) ?
    N12 C1 C2 N21 . . . . 172.76(7) ?
    N11 C1 C2 N22 . . . . 177.99(7) ?
    N11 C1 C2 N21 . . . . -4.55(9) ?
_iucr_refine_instructions_details
;
TITL 080_a.res in P2(1)/n
REM Old TITL 080 in P2(1)/n
REM SHELXT solution in P2(1)/n: R1 0.095, Rweak 0.008, Alpha 0.021
REM <I/s> 0.719 for 71 systematic absences, Orientation as input
REM Formula found by SHELXT: C3 N2 O5
CELL 0.66418 6.9165 6.5072 11.2575 90 90.4987 90
ZERR 4 0.0001 0.0001 0.0002 0 0.0013 0
LATT 1
SYMM 0.5-X,0.5+Y,0.5-Z
SFAC C H N O
DISP C 0.0028 0.0014 9.9123
DISP H -0 0 0.6652
DISP N 0.0056 0.0029 16.5876
DISP O 0.0097 0.0054 27.0096
UNIT 8 16 16 16
RIGU O11 O12 O21 O22 N11 N12 N21 H21a H21b N22 H22a H22b C1 C2
L.S. 30
PLAN  5
TEMP -153.15
CONF
BOND
MORE -1
BOND $H
fmap 2
acta
LIST -6
OMIT -1 0 9
WGHT 0.038617 0.166737
FVAR 9.111494
REM <olex2.extras>
REM <HklSrc "%.\\120.hkl">
REM </olex2.extras>
O12   4     0.58066  0.69956  0.58105  11.00000  0.01071  0.02994  0.01132 =
 0.00456  0.00080 -0.00020
O11   4     0.52197  0.55566  0.75044  11.00000  0.01214  0.02329  0.00767 =
 0.00302 -0.00231  0.00164
O22   4     0.19504  0.66467  0.83676  11.00000  0.01354  0.03048  0.00429 =
 -0.00138 -0.00081 -0.00146
O21   4    -0.02034  0.55436  0.71293  11.00000  0.01219  0.02525  0.00779 =
 0.00036  0.00008 -0.00415
N12   3     0.14239  0.62514  0.73420  11.00000  0.01049  0.01723  0.00504 =
 -0.00005 -0.00066  0.00006
N11   3     0.46442  0.64208  0.65832  11.00000  0.00980  0.01766  0.00629 =
 0.00074 -0.00066  0.00021
N22   3    -0.00450  0.75484  0.51000  11.00000  0.01083  0.01999  0.00791 =
 0.00149 -0.00154  0.00050
H22a  2    -0.05337  0.80807  0.43170  11.00000  0.02283  0.06255  0.02017 =
 0.01902 -0.00568  0.00114
H22b  2    -0.09794  0.70054  0.56752  11.00000  0.01878  0.05459  0.02315 =
 0.01791  0.00178 -0.00136
N21   3     0.29806  0.80106  0.43832  11.00000  0.01281  0.02506  0.00759 =
 0.00353  0.00099  0.00016
H21a  2     0.24359  0.85330  0.36162  11.00000  0.02469  0.06768  0.01428 =
 0.01795 -0.00207  0.00356
H21b  2     0.44022  0.79847  0.44679  11.00000  0.01422  0.04829  0.02636 =
 0.01279  0.00074 -0.00057
C2    1     0.18554  0.74011  0.52568  11.00000  0.01108  0.01565  0.00511 =
 0.00032 -0.00137  0.00065
C1    1     0.26663  0.66729  0.63695  11.00000  0.00941  0.01756  0.00510 =
 0.00101 -0.00080  0.00037
HKLF 4
END
Q2 1 0.4 0.5 0.770833 11 0.05 0.19
Q1 1 -0.133333 0.5 0.75 11 0.05 0.21
Q4 1 0.033333 0.648148 0.833333 11 0.05 0.17
Q3 1 0.333333 0.685185 0.520833 11 0.05 0.19
Q5 1 0.233333 0.907407 0.229167 11 0.05 0.17
  REM The information below was added by Olex2.
  REM
  REM R1 = 0.0279 for 1394 Fo > 4sig(Fo) and 0.0303 for all 1539 data
  REM 127 parameters refined using 93 restraints
  REM Highest difference peak 0.2129, deepest hole -0.2238
  REM Mean Shift 0.0000, Max Shift 0.0001.
  REM +++ Tabular Listing of Refinement Information +++
  REM R1_all = 0.0303
  REM R1_gt = 0.0279
  REM wR_ref = 0.0748
  REM GOOF = 1.0408
  REM Shift_max = 0.0001
  REM Shift_mean = 0.0000
  REM Reflections_all = 1539
  REM Reflections_gt = 1394
  REM Parameters = 127
  REM Hole = -0.2238
  REM Peak = 0.2129
  REM Flack = n/a
;
data_140
_audit_creation_method
;
Olex2 1.3
(compiled 2020.11.12 svn.r5f609507 for OlexSys, GUI svn.r6408)
;
_chemical_name_systematic     '1,1-Diamino-2,2-dinitroethylene'
_chemical_formula_moiety     'C2 H4 N4 O4'
_chemical_formula_sum     'C2 H4 N4 O4'
_chemical_formula_weight     148.079
_space_group_crystal_system     monoclinic
_space_group_name_H-M_alt     'P 1 21/n 1'
_space_group_name_Hall     '-P 2yn'
loop_
    _space_group_symop_id
    _space_group_symop_operation_xyz
    1 x,y,z
    2 -x+1/2,y+1/2,-z+1/2
    3 -x,-y,-z
    4 x-1/2,-y-1/2,z-1/2
_cell_length_a     6.91840(10)
_cell_length_b     6.51870(10)
_cell_length_c     11.2646(2)
_cell_angle_alpha     90
_cell_angle_beta     90.5108(13)
_cell_angle_gamma     90
_cell_volume     508.002(14)
_cell_formula_units_Z     4
_cell_measurement_reflns_used     2077
_cell_measurement_theta_min     3.2270
_cell_measurement_theta_max     32.7970
_cell_measurement_temperature     140
_exptl_crystal_description     block
_exptl_crystal_colour     'clear yellow'
_exptl_crystal_size_max     0.2
_exptl_crystal_size_mid     0.1
_exptl_crystal_size_min     0.1
_exptl_crystal_density_diffrn     1.936
_exptl_crystal_F_000     304.164
_exptl_absorpt_coefficient_mu     0.155
_exptl_absorpt_correction_type     multi-scan
_exptl_absorpt_process_details
;
CrysAlisPro 1.171.40.67a (Rigaku OD, 2019)
Empirical absorption correction using spherical harmonics,
implemented in SCALE3 ABSPACK scaling algorithm.
;
_exptl_absorpt_correction_T_min     0.70112
_exptl_absorpt_correction_T_max     1.00000
_diffrn_ambient_temperature     140.0
_diffrn_source
;
European Synchrotron Radiation Facility (ESRF), BM01 - The Swiss-Norwegian
Beamlines
;
_diffrn_radiation_type     synchrotron
_diffrn_radiation_wavelength     0.66418
_diffrn_radiation_monochromator     'silicon 111'
_diffrn_measurement_device_type     'BM01 ESRF 2M 20210501'
_diffrn_measurement_device     'one-circle diffractometer'
_diffrn_measurement_method     '\w scans'
_diffrn_detector     'Hybrid Pixel Array Detector'
_diffrn_detector_area_resol_mean     5.8140
loop_
    _diffrn_refln_index_h
    _diffrn_refln_index_k
    _diffrn_refln_index_l
    0 0 2
    0 0 -3
    0 0 3
    0 0 -4
    0 0 4
    0 0 -5
    0 0 5
    0 0 -6
    0 0 6
    0 0 -7
    0 0 7
    0 0 -8
    0 0 8
    0 0 11
    0 0 12
    0 0 -12
    0 -1 0
    0 1 0
    0 1 1
    0 -1 -1
    0 -1 -2
    0 1 2
    0 -1 2
    0 1 -2
    0 1 -3
    0 -1 3
    0 1 3
    0 -1 -3
    0 -1 4
    0 1 4
    0 -1 -4
    0 1 -4
    0 1 -5
    0 1 5
    0 -1 5
    0 -1 -6
    0 1 6
    0 1 -6
    0 1 7
    0 -1 -7
    0 -1 8
    0 1 -8
    0 -1 9
    0 1 -9
    0 -1 -10
    0 -1 10
    0 1 -10
    0 1 11
    0 -1 -11
    0 1 -11
    0 1 12
    0 -1 12
    0 -1 -12
    0 1 -12
    0 -2 0
    0 2 0
    0 2 1
    0 -2 1
    0 2 -1
    0 -2 -1
    0 -2 -2
    0 2 2
    0 2 3
    0 -2 -3
    0 2 -4
    0 -2 4
    0 2 -5
    0 -2 5
    0 2 -6
    0 -2 7
    0 2 -7
    0 -2 -7
    0 2 7
    0 -2 -8
    0 2 -8
    0 -2 8
    0 2 8
    0 -2 -9
    0 2 9
    0 -2 9
    0 2 -9
    0 -2 10
    0 -2 -10
    0 2 10
    0 2 -10
    0 -2 -11
    0 -2 11
    0 2 11
    0 2 -11
    0 2 -12
    0 2 12
    0 -3 0
    0 3 0
    0 -3 1
    0 3 1
    0 -3 -1
    0 3 -1
    0 -3 2
    0 3 2
    0 -3 -2
    0 3 -2
    0 3 3
    0 -3 -3
    0 3 -3
    0 -3 3
    0 3 4
    0 -3 -4
    0 3 -4
    0 -3 4
    0 -3 -5
    0 -3 5
    0 3 5
    0 -3 -6
    0 3 6
    0 3 7
    0 -3 -7
    0 3 8
    0 -3 -8
    0 3 9
    0 -3 -9
    0 -3 -10
    0 3 10
    0 -3 -11
    0 3 11
    0 -3 12
    0 3 -12
    0 4 0
    0 -4 0
    0 -4 1
    0 -4 -1
    0 4 -1
    0 4 1
    0 -4 -2
    0 -4 2
    0 4 2
    0 4 -2
    0 -4 3
    0 4 3
    0 -4 -3
    0 4 -3
    0 4 -4
    0 -4 4
    0 -4 -4
    0 4 4
    0 -4 -5
    0 -4 -6
    0 4 6
    0 4 -7
    0 -4 -7
    0 -4 7
    0 4 7
    0 4 -8
    0 -4 8
    0 4 -9
    0 -4 9
    0 -4 10
    0 4 -10
    0 -4 11
    0 4 -11
    0 -4 12
    0 5 0
    0 -5 0
    0 -5 -1
    0 5 -1
    0 -5 1
    0 5 1
    0 -5 2
    0 5 -2
    0 5 2
    0 -5 -2
    0 -5 3
    0 5 3
    0 -5 -3
    0 5 -3
    0 5 -4
    0 -5 4
    0 5 4
    0 -5 5
    0 5 5
    0 -5 -5
    0 5 -5
    0 -5 -6
    0 5 6
    0 5 -6
    0 -5 6
    0 5 7
    0 5 -7
    0 -5 7
    0 -5 -7
    0 -5 -8
    0 5 -8
    0 -5 8
    0 5 8
    0 -5 -9
    0 5 9
    0 -5 9
    0 5 -9
    0 -5 -10
    0 5 10
    0 5 -11
    0 -5 11
    0 6 0
    0 -6 0
    0 -6 -1
    0 6 1
    0 6 -1
    0 -6 1
    0 -6 2
    0 6 -2
    0 -6 -2
    0 -6 -3
    0 6 3
    0 -6 -4
    0 -6 5
    0 -6 -5
    0 6 5
    0 6 -6
    0 -6 -6
    0 6 6
    0 -6 6
    0 -6 7
    0 6 -7
    0 -6 8
    0 6 -8
    0 6 9
    0 -6 9
    0 6 -9
    0 -6 -9
    0 6 -10
    0 6 10
    0 -6 10
    0 -6 11
    0 7 0
    0 -7 0
    0 -7 1
    0 -7 -1
    0 7 -1
    0 7 1
    0 7 2
    0 -7 -2
    0 7 -2
    0 -7 2
    0 7 -3
    0 7 3
    0 -7 -4
    0 -7 4
    0 7 -4
    0 7 4
    0 7 5
    0 -7 5
    0 -7 -5
    0 -7 -6
    0 7 6
    0 -7 6
    0 7 -6
    0 -7 -7
    0 7 7
    0 7 -8
    0 -7 8
    0 -7 -8
    0 7 8
    0 -7 9
    0 7 -9
    0 -7 -9
    0 7 9
    0 -7 10
    0 7 -10
    0 8 0
    0 -8 0
    0 -8 -1
    0 -8 1
    0 8 1
    0 8 -1
    0 -8 2
    0 8 2
    0 -8 -2
    0 8 -2
    0 -8 -3
    0 -8 3
    0 8 -3
    0 -8 4
    0 8 4
    0 -8 -4
    0 8 -4
    0 -8 -5
    0 8 -5
    0 8 5
    0 8 -6
    0 -8 6
    0 -8 -6
    0 8 6
    0 -8 -7
    0 8 7
    0 8 -8
    0 -8 8
    0 8 8
    0 -8 9
    0 8 -9
    0 -9 0
    0 9 0
    0 9 -1
    0 -9 -1
    0 -9 1
    0 9 1
    0 -9 2
    0 9 2
    0 9 -2
    0 9 -3
    0 -9 -3
    0 9 3
    0 -9 3
    0 9 -4
    0 -9 -4
    0 9 4
    0 -9 4
    0 -9 -5
    0 9 5
    0 -9 6
    0 9 -6
    0 9 6
    0 -9 -6
    0 9 -7
    0 9 7
    0 -9 7
    0 9 -8
    0 -9 8
    0 -10 2
    0 10 -2
    0 -10 3
    0 10 -3
    0 10 4
    0 -10 4
    0 -10 -4
    0 10 -5
    0 -10 -5
    0 10 5
    0 -10 5
    -1 0 9
    1 0 -9
    1 0 -8
    -1 0 8
    1 0 -7
    -1 0 7
    1 0 -1
    -1 0 1
    -1 0 0
    1 0 0
    -1 0 -1
    1 0 1
    -1 0 -2
    1 0 2
    -1 0 -3
    1 0 3
    1 0 4
    -1 0 -4
    1 0 6
    -1 0 -7
    1 0 7
    1 0 8
    -1 0 -8
    1 0 9
    -1 0 -9
    -1 0 -10
    1 0 10
    -1 0 -11
    1 0 11
    1 0 12
    -1 0 -12
    1 0 13
    -1 -1 12
    -1 -1 11
    1 1 -11
    -1 -1 10
    1 1 -10
    1 1 -9
    -1 -1 9
    1 1 -8
    -1 -1 8
    -1 1 8
    -1 -1 7
    -1 1 7
    1 1 -7
    1 1 -6
    -1 -1 6
    -1 1 6
    -1 -1 5
    1 1 -5
    1 1 -4
    -1 1 4
    -1 -1 4
    1 -1 -3
    -1 1 3
    -1 -1 3
    1 1 -3
    1 1 -2
    1 -1 -2
    -1 -1 2
    -1 1 2
    -1 1 1
    -1 -1 1
    1 -1 -1
    1 1 -1
    1 -1 0
    -1 1 0
    -1 -1 0
    1 1 0
    -1 -1 -1
    -1 1 -1
    1 1 1
    1 -1 1
    1 1 2
    -1 -1 -2
    1 -1 2
    -1 1 -2
    -1 1 -3
    -1 -1 -3
    1 1 3
    1 -1 3
    -1 1 -5
    1 -1 5
    -1 -1 -6
    1 1 6
    1 -1 6
    1 -1 7
    -1 1 -7
    1 1 7
    -1 -1 -7
    1 1 8
    -1 1 -8
    1 -1 8
    -1 -1 -8
    -1 -1 -9
    -1 1 -9
    1 1 9
    1 -1 9
    -1 1 -10
    1 -1 10
    -1 -1 -10
    1 1 10
    1 -1 11
    1 1 11
    -1 -1 -11
    1 1 12
    -1 -1 -12
    -1 -2 12
    -1 -2 11
    1 -2 -11
    1 2 -11
    -1 2 11
    1 2 -10
    1 -2 -10
    -1 -2 10
    -1 2 10
    -1 -2 9
    -1 2 9
    1 -2 -9
    1 2 -9
    -1 2 8
    1 2 -8
    -1 -2 8
    1 -2 -8
    -1 2 7
    1 -2 -7
    -1 -2 7
    1 2 -7
    1 -2 -6
    -1 2 6
    -1 2 5
    1 -2 -5
    -1 2 4
    1 -2 -3
    -1 2 3
    1 -2 -2
    -1 2 2
    -1 2 1
    1 -2 -1
    -1 2 -2
    1 2 2
    1 -2 2
    -1 -2 -2
    -1 -2 -3
    1 2 3
    1 -2 3
    -1 2 -3
    -1 -2 -4
    1 2 4
    1 -2 4
    -1 2 -4
    1 -2 5
    1 2 5
    -1 2 -5
    -1 -2 -5
    1 -2 6
    -1 -2 -6
    1 2 6
    -1 2 -7
    1 -2 7
    1 2 7
    -1 -2 -7
    1 -2 8
    -1 2 -8
    -1 -2 -8
    1 2 8
    -1 2 -9
    1 2 9
    -1 -2 -9
    1 -2 9
    -1 -2 -10
    1 2 10
    1 -2 10
    -1 2 -10
    1 2 11
    -1 -2 -11
    1 -2 12
    1 2 12
    -1 2 -12
    -1 -2 -12
    1 -2 13
    -1 -3 12
    1 -3 -11
    1 3 -11
    -1 -3 11
    -1 3 11
    -1 3 10
    -1 -3 10
    1 -3 -10
    1 3 -10
    1 3 -9
    -1 -3 9
    1 -3 -9
    -1 3 9
    -1 3 8
    -1 -3 8
    1 3 -8
    1 -3 -8
    1 -3 -7
    -1 -3 7
    -1 3 7
    1 3 -7
    -1 3 6
    1 -3 -6
    1 3 -6
    -1 -3 6
    -1 -3 5
    1 -3 -5
    -1 3 5
    -1 3 4
    -1 -3 4
    1 3 -4
    1 -3 -4
    1 3 -3
    -1 3 3
    1 -3 -3
    -1 -3 3
    -1 3 2
    -1 -3 2
    1 3 -2
    1 -3 -2
    1 3 -1
    -1 -3 1
    -1 3 1
    1 -3 -1
    1 3 0
    1 -3 0
    -1 -3 0
    -1 -3 -1
    1 3 1
    -1 3 -1
    1 -3 1
    1 3 2
    -1 3 -2
    -1 -3 -2
    1 -3 2
    1 3 3
    1 -3 3
    -1 -3 -3
    -1 3 -3
    1 3 4
    -1 3 -4
    -1 -3 -4
    1 -3 4
    1 3 5
    -1 3 -5
    -1 -3 -5
    1 -3 6
    -1 -3 -6
    1 3 7
    -1 -3 -7
    -1 3 -7
    1 -3 7
    -1 -3 -8
    1 3 8
    -1 3 -9
    1 -3 9
    -1 -3 -9
    1 3 9
    -1 3 -10
    1 -3 10
    1 3 11
    -1 -3 -11
    1 -3 11
    -1 3 -11
    -1 -3 -12
    1 -3 12
    1 3 12
    -1 3 -12
    -1 -4 11
    1 4 -11
    1 -4 -10
    -1 4 10
    1 4 -10
    -1 -4 10
    1 -4 -9
    1 4 -9
    -1 4 9
    -1 -4 9
    -1 4 8
    1 -4 -8
    1 4 -8
    -1 -4 8
    -1 4 7
    1 -4 -7
    1 -4 -6
    -1 4 6
    1 -4 -5
    1 4 -5
    -1 4 5
    -1 -4 5
    -1 -4 4
    1 -4 -4
    1 4 -4
    -1 -4 3
    -1 4 3
    1 4 -3
    1 -4 -3
    1 4 -2
    1 -4 -2
    -1 4 2
    -1 4 1
    1 4 -1
    1 -4 -1
    -1 4 0
    1 4 0
    -1 -4 0
    1 -4 0
    1 4 1
    -1 -4 -1
    -1 4 -1
    1 -4 1
    1 -4 2
    1 4 2
    -1 -4 -2
    1 4 3
    -1 -4 -3
    -1 -4 -4
    1 4 4
    1 -4 5
    -1 4 -5
    1 -4 6
    1 -4 7
    1 4 7
    -1 -4 -7
    -1 4 -7
    1 -4 8
    -1 4 -8
    -1 -4 -8
    1 4 8
    1 -4 9
    1 4 9
    -1 -4 -9
    -1 4 -9
    1 -4 10
    -1 4 -10
    1 4 10
    -1 -4 -10
    -1 -4 -11
    1 4 11
    -1 4 -11
    -1 -5 11
    -1 -5 10
    -1 5 10
    1 5 -10
    1 -5 -10
    1 -5 -9
    -1 -5 9
    -1 5 9
    1 5 -9
    1 5 -8
    -1 5 8
    1 -5 -8
    -1 -5 8
    -1 5 7
    1 5 -7
    1 -5 -7
    -1 -5 7
    -1 -5 6
    1 5 -6
    -1 5 6
    1 -5 -6
    1 -5 -5
    1 5 -5
    -1 5 5
    1 5 -4
    1 -5 -4
    -1 -5 4
    -1 5 4
    -1 5 3
    -1 -5 3
    1 5 -3
    1 5 -2
    -1 5 2
    -1 -5 2
    1 -5 -2
    1 5 -1
    -1 5 1
    1 -5 -1
    -1 -5 1
    1 -5 0
    1 5 0
    -1 -5 0
    -1 5 0
    -1 5 -1
    -1 -5 -1
    1 5 1
    1 -5 1
    -1 -5 -2
    1 5 2
    -1 5 -2
    1 -5 2
    1 5 3
    -1 -5 -3
    -1 5 -3
    1 -5 3
    1 -5 4
    1 5 4
    -1 5 -4
    -1 -5 -4
    -1 -5 -5
    1 -5 5
    -1 5 -5
    1 5 5
    1 5 6
    1 -5 6
    -1 -5 -6
    1 -5 7
    -1 -5 -7
    1 5 7
    -1 -5 -8
    1 5 8
    1 5 9
    1 -5 9
    -1 -5 -9
    -1 5 -9
    1 5 10
    -1 5 -10
    1 -5 10
    -1 -5 -10
    1 -5 11
    -1 5 -11
    1 -5 12
    1 6 -10
    -1 -6 10
    -1 -6 9
    1 6 -9
    1 -6 -9
    -1 6 9
    -1 6 8
    1 6 -8
    1 -6 -8
    -1 -6 8
    -1 -6 7
    1 -6 -7
    -1 6 7
    1 6 -7
    -1 6 6
    -1 -6 6
    1 -6 -6
    1 6 -6
    -1 6 5
    1 -6 -5
    1 -6 -4
    -1 6 4
    -1 6 3
    1 -6 -3
    1 6 -2
    1 -6 -2
    -1 6 2
    -1 -6 2
    1 6 -1
    -1 -6 1
    1 -6 -1
    -1 6 1
    1 6 0
    1 -6 0
    -1 6 0
    -1 -6 0
    -1 -6 -1
    1 6 1
    -1 6 -1
    1 -6 1
    -1 -6 -2
    1 6 2
    -1 -6 -3
    1 6 3
    -1 6 -4
    1 -6 4
    1 -6 5
    -1 6 -5
    -1 -6 -6
    -1 6 -6
    1 -6 6
    1 6 6
    1 6 7
    -1 -6 -7
    -1 6 -7
    1 -6 7
    -1 -6 -8
    1 6 8
    -1 6 -8
    1 -6 8
    -1 6 -9
    1 6 9
    1 -6 9
    -1 -6 -9
    1 6 10
    -1 -6 -10
    1 -6 11
    -1 6 -11
    -1 -7 10
    -1 -7 9
    1 7 -9
    -1 7 8
    1 7 -8
    -1 -7 8
    1 -7 -8
    1 -7 -7
    -1 7 7
    1 7 -6
    -1 7 6
    -1 -7 6
    1 -7 -6
    -1 -7 5
    -1 7 5
    1 -7 -5
    1 7 -5
    1 -7 -4
    -1 7 4
    -1 -7 4
    -1 -7 3
    1 7 -3
    1 -7 -3
    -1 7 3
    1 7 -2
    1 -7 -2
    -1 7 2
    -1 -7 2
    -1 7 1
    1 -7 -1
    1 7 -1
    -1 -7 1
    1 -7 0
    -1 7 0
    -1 -7 0
    1 7 0
    1 -7 1
    1 7 1
    -1 -7 -1
    -1 7 -1
    -1 7 -2
    1 7 2
    1 -7 2
    -1 -7 -2
    -1 7 -3
    1 7 3
    -1 -7 -3
    1 -7 3
    1 -7 4
    -1 -7 -4
    -1 7 -4
    1 7 4
    -1 7 -5
    1 -7 5
    1 7 5
    -1 -7 -5
    1 7 6
    -1 -7 -6
    -1 7 -7
    -1 -7 -7
    1 -7 7
    1 7 7
    -1 7 -8
    1 -7 8
    -1 7 -9
    -1 -7 -9
    1 7 9
    1 -7 9
    1 -7 10
    -1 7 -10
    1 -7 11
    -1 -8 9
    1 8 -9
    -1 -8 8
    1 8 -8
    1 -8 -7
    -1 8 7
    1 -8 -6
    -1 8 6
    1 8 -6
    -1 -8 6
    -1 -8 5
    -1 8 5
    1 -8 -5
    -1 -8 4
    1 -8 -4
    -1 8 4
    1 -8 -3
    -1 8 3
    1 8 -3
    -1 -8 3
    1 8 -2
    -1 -8 2
    1 -8 -2
    -1 -8 1
    1 -8 -1
    -1 8 1
    1 8 -1
    -1 -8 0
    1 8 0
    1 -8 0
    -1 8 0
    1 -8 1
    -1 8 -1
    1 8 1
    -1 -8 -1
    -1 -8 -2
    -1 8 -2
    1 8 2
    1 -8 2
    1 -8 3
    -1 8 -3
    1 8 3
    1 -8 4
    1 8 4
    -1 -8 -4
    -1 8 -4
    1 -8 5
    -1 8 -5
    1 8 5
    1 8 6
    -1 -8 -6
    1 8 7
    1 -8 7
    -1 8 -7
    -1 -8 -7
    -1 8 -8
    1 -8 8
    1 -8 9
    -1 8 -9
    -1 -9 8
    1 9 -8
    1 9 -7
    -1 -9 7
    -1 9 6
    1 -9 -6
    -1 9 5
    1 -9 -5
    1 -9 -4
    -1 9 4
    1 9 -4
    -1 -9 3
    1 -9 -3
    -1 9 3
    1 9 -3
    1 9 -2
    -1 9 2
    -1 -9 2
    -1 -9 1
    1 9 -1
    -1 9 1
    1 -9 0
    1 9 0
    -1 9 0
    -1 -9 0
    1 -9 1
    -1 9 -1
    -1 -9 -1
    1 9 1
    -1 9 -2
    -1 -9 -2
    1 -9 2
    1 9 2
    1 -9 3
    -1 -9 -3
    -1 9 -3
    -1 9 -4
    1 -9 4
    -1 -9 -4
    1 9 4
    -1 -9 -5
    1 9 5
    1 -9 6
    -1 9 -6
    1 9 7
    -1 -9 -7
    -1 9 -7
    1 -9 7
    1 -9 9
    -1 9 -9
    -1 10 5
    1 10 -5
    -1 -10 5
    -1 -10 4
    -1 10 4
    -1 -10 3
    -1 -10 2
    1 10 -2
    -1 -10 1
    1 10 -1
    1 -10 1
    -1 10 -2
    1 -10 2
    1 10 2
    1 -10 3
    -1 10 -3
    -1 -10 -3
    1 10 3
    -1 -10 -4
    1 -10 4
    1 10 4
    -1 10 -4
    -1 -10 -5
    1 10 5
    -1 -10 -6
    -2 0 4
    2 0 -4
    2 0 -3
    -2 0 3
    2 0 -2
    -2 0 2
    2 0 -1
    -2 0 1
    2 0 0
    -2 0 0
    2 0 1
    -2 0 -1
    -2 0 -3
    2 0 3
    -2 0 -4
    2 0 4
    2 0 5
    -2 0 -5
    -2 0 -6
    2 0 6
    -2 0 -7
    2 0 7
    2 0 8
    -2 0 -8
    -2 0 -9
    2 0 9
    -2 0 -11
    2 0 11
    2 0 12
    -2 0 -12
    -2 0 -13
    2 0 13
    2 1 -8
    -2 -1 8
    2 1 -7
    -2 -1 7
    2 1 -6
    -2 -1 6
    -2 -1 5
    2 -1 -5
    2 1 -5
    -2 -1 4
    -2 1 4
    2 1 -4
    -2 -1 3
    2 -1 -3
    -2 1 3
    2 1 -3
    -2 -1 2
    2 1 -2
    -2 1 2
    2 -1 -2
    -2 -1 1
    -2 1 1
    2 -1 -1
    2 1 -1
    2 1 0
    2 -1 0
    -2 -1 0
    -2 1 0
    -2 -1 -2
    2 1 2
    2 -1 2
    -2 1 -3
    2 -1 3
    -2 -1 -3
    2 -1 4
    -2 1 -4
    -2 -1 -4
    2 1 4
    2 -1 5
    2 1 5
    -2 1 -5
    -2 -1 -5
    2 1 6
    -2 1 -6
    -2 -1 -6
    2 -1 6
    -2 1 -7
    2 -1 7
    2 -1 8
    -2 -1 -8
    2 1 8
    -2 1 -8
    -2 1 -9
    -2 -1 -9
    2 -1 9
    2 1 9
    -2 1 -10
    2 -1 10
    2 -1 11
    2 1 11
    -2 1 -11
    2 1 12
    -2 1 -12
    -2 -1 -12
    2 -1 12
    -2 1 -13
    2 -1 13
    2 1 13
    -2 -2 11
    2 2 -11
    -2 -2 10
    2 2 -10
    -2 2 8
    2 -2 -8
    -2 2 7
    2 -2 -7
    2 -2 -6
    -2 2 6
    2 -2 -5
    -2 2 5
    2 -2 -4
    2 -2 -3
    -2 2 3
    2 2 -2
    -2 -2 2
    2 -2 -1
    -2 2 1
    -2 -2 1
    2 2 -1
    2 -2 0
    -2 2 0
    2 2 0
    -2 -2 0
    -2 -2 -1
    2 -2 1
    -2 2 -1
    2 2 1
    2 2 2
    2 -2 2
    -2 2 -2
    -2 -2 -2
    -2 -2 -3
    2 -2 3
    2 2 3
    -2 2 -3
    2 -2 4
    -2 -2 -4
    -2 2 -4
    2 2 4
    2 -2 5
    2 2 5
    -2 2 -5
    -2 -2 -5
    2 -2 6
    -2 2 -6
    2 2 6
    -2 -2 -6
    -2 2 -7
    2 2 7
    2 -2 7
    -2 -2 -7
    2 2 8
    -2 -2 -8
    2 -2 9
    -2 2 -9
    2 2 10
    2 -2 10
    -2 -2 -10
    2 2 11
    -2 -2 -11
    2 -2 11
    2 -2 12
    2 2 12
    -2 2 -12
    -2 2 -13
    2 2 13
    2 -2 13
    -2 -3 11
    2 3 -11
    2 3 -10
    2 -3 -10
    -2 -3 10
    -2 3 10
    2 3 -9
    -2 -3 9
    -2 3 8
    2 3 -8
    -2 -3 8
    2 -3 -7
    -2 3 7
    -2 -3 7
    2 3 -7
    2 3 -6
    -2 3 6
    2 -3 -6
    -2 -3 5
    -2 3 5
    2 3 -5
    2 -3 -5
    2 3 -4
    2 -3 -4
    -2 -3 4
    -2 3 4
    -2 -3 3
    2 3 -3
    2 3 -2
    -2 -3 2
    2 3 -1
    -2 3 1
    -2 -3 1
    2 -3 -1
    -2 3 0
    2 -3 0
    -2 -3 0
    2 -3 1
    2 3 1
    -2 3 -1
    -2 -3 -1
    -2 -3 -2
    -2 3 -2
    2 -3 2
    2 3 2
    2 -3 3
    -2 3 -3
    -2 -3 -3
    2 3 3
    2 3 4
    -2 3 -4
    -2 -3 -4
    2 -3 4
    2 3 5
    2 -3 5
    -2 3 -5
    -2 -3 -5
    -2 3 -7
    2 -3 7
    -2 -3 -8
    2 3 8
    2 -3 8
    -2 3 -8
    2 -3 9
    -2 -3 -9
    -2 3 -9
    2 3 9
    2 3 10
    -2 -3 -10
    -2 3 -10
    2 -3 10
    -2 3 -11
    2 -3 11
    2 3 11
    -2 -3 -11
    2 3 12
    -2 -3 -12
    2 -3 13
    2 -4 -10
    -2 4 10
    -2 4 9
    2 -4 -9
    -2 4 8
    2 -4 -8
    2 -4 -7
    -2 4 7
    2 -4 -6
    -2 4 6
    -2 4 5
    2 -4 -5
    2 4 -5
    -2 -4 5
    -2 4 4
    2 -4 -4
    2 4 -4
    -2 -4 4
    -2 4 3
    2 4 -3
    2 -4 -3
    -2 -4 3
    2 -4 -2
    -2 -4 2
    2 4 -2
    -2 4 2
    -2 -4 1
    2 -4 -1
    2 4 -1
    2 -4 0
    -2 4 0
    2 -4 3
    -2 -4 -3
    -2 4 -3
    2 4 3
    2 -4 4
    -2 4 -4
    -2 -4 -4
    2 4 4
    2 -4 5
    -2 4 -5
    2 4 5
    -2 -4 -5
    2 4 6
    2 -4 6
    -2 4 -6
    -2 -4 -6
    2 -4 7
    2 4 7
    -2 4 -7
    -2 -4 -7
    2 -4 8
    -2 -4 -8
    -2 4 -8
    2 4 8
    2 -4 9
    -2 4 -9
    -2 -4 -9
    2 4 9
    -2 -4 -10
    2 4 10
    2 -4 11
    -2 4 -11
    2 4 11
    -2 -4 -11
    2 -4 12
    -2 4 -12
    -2 -5 10
    2 5 -10
    2 -5 -9
    -2 5 9
    -2 -5 9
    2 5 -9
    -2 -5 8
    -2 5 8
    2 -5 -8
    2 -5 -7
    -2 -5 7
    -2 5 7
    2 5 -7
    -2 -5 6
    2 5 -6
    2 -5 -6
    -2 5 6
    -2 -5 5
    2 -5 -5
    -2 5 5
    2 5 -5
    -2 -5 4
    2 5 -4
    -2 5 4
    2 -5 -4
    2 -5 -3
    -2 -5 3
    2 5 -3
    -2 -5 2
    -2 5 2
    2 -5 -2
    2 5 -2
    -2 5 1
    2 -5 -1
    -2 -5 1
    2 5 -1
    -2 5 0
    2 -5 0
    2 5 0
    -2 -5 0
    2 -5 1
    -2 -5 -1
    -2 5 -1
    2 5 1
    2 5 2
    -2 -5 -2
    -2 5 -3
    2 5 3
    -2 -5 -3
    -2 -5 -4
    2 5 4
    -2 5 -4
    2 -5 4
    -2 5 -5
    2 -5 5
    2 5 5
    -2 -5 -5
    2 -5 6
    -2 5 -6
    -2 -5 -6
    -2 -5 -7
    2 5 7
    2 -5 8
    -2 5 -8
    -2 -5 -9
    2 -5 9
    -2 5 -9
    2 5 9
    -2 5 -10
    2 -5 10
    -2 -5 -10
    2 5 10
    2 5 11
    2 -5 11
    -2 -5 -11
    -2 5 -11
    -2 -6 10
    -2 -6 9
    2 6 -9
    -2 6 9
    2 -6 -8
    -2 -6 8
    -2 6 8
    2 6 -8
    2 -6 -7
    -2 -6 7
    -2 6 7
    2 6 -7
    2 6 -6
    2 -6 -6
    -2 -6 6
    -2 6 6
    2 -6 -5
    -2 -6 5
    -2 6 5
    2 6 -5
    -2 6 4
    2 -6 -4
    -2 6 3
    2 -6 -3
    -2 6 2
    2 -6 -1
    -2 6 1
    -2 6 -2
    2 -6 2
    2 6 2
    -2 -6 -2
    -2 6 -3
    2 -6 3
    2 6 3
    -2 -6 -3
    -2 -6 -4
    2 -6 4
    -2 6 -4
    2 6 4
    2 -6 5
    -2 6 -5
    2 6 5
    -2 6 -6
    2 6 6
    2 -6 6
    -2 -6 -6
    2 6 7
    -2 -6 -7
    2 -6 8
    -2 6 -8
    -2 -6 -8
    2 6 8
    2 6 9
    -2 -6 -9
    -2 -6 -10
    -2 6 -10
    2 6 10
    2 -6 10
    -2 6 -11
    2 -6 11
    2 -6 12
    -2 -7 9
    2 7 -9
    -2 7 8
    2 7 -8
    2 -7 -7
    -2 7 7
    2 -7 -6
    -2 -7 6
    -2 7 6
    2 7 -6
    -2 7 5
    -2 -7 5
    2 -7 -5
    2 7 -5
    -2 -7 4
    -2 7 4
    2 -7 -4
    2 7 -4
    -2 7 3
    2 -7 -3
    2 7 -3
    -2 -7 3
    -2 -7 2
    2 -7 -2
    2 7 -2
    -2 -7 1
    2 -7 -1
    -2 7 1
    2 7 -1
    -2 -7 0
    -2 7 0
    2 -7 0
    2 7 0
    2 -7 1
    -2 -7 -1
    -2 7 -1
    2 7 1
    2 -7 2
    2 7 2
    -2 -7 -2
    -2 7 -2
    -2 -7 -3
    -2 7 -3
    2 -7 3
    2 7 3
    2 7 4
    -2 -7 -4
    -2 7 -5
    2 -7 5
    -2 7 -6
    2 -7 6
    -2 7 -7
    2 -7 7
    2 7 7
    -2 -7 -7
    2 -7 8
    -2 7 -8
    2 7 8
    -2 -7 -8
    -2 7 -9
    2 -7 9
    2 7 9
    2 7 10
    2 -7 10
    -2 7 -10
    -2 -7 -10
    -2 7 -11
    2 -7 11
    -2 -8 8
    2 8 -8
    -2 8 7
    2 -8 -6
    -2 -8 6
    -2 8 6
    2 8 -6
    -2 -8 5
    2 -8 -5
    -2 8 5
    -2 -8 4
    2 -8 -4
    2 8 -4
    -2 8 3
    -2 -8 3
    2 -8 -3
    -2 8 2
    -2 -8 2
    2 8 -2
    2 -8 -2
    -2 8 1
    -2 -8 1
    2 -8 -1
    2 8 -1
    2 -8 0
    2 8 0
    -2 8 0
    -2 -8 0
    -2 -8 -1
    -2 8 -1
    2 -8 1
    2 8 1
    -2 -8 -2
    2 -8 2
    2 8 2
    -2 8 -2
    2 -8 3
    -2 8 -3
    2 8 3
    -2 -8 -3
    -2 8 -4
    2 -8 4
    2 8 4
    -2 -8 -5
    2 8 5
    2 -8 6
    2 -8 7
    2 8 7
    -2 8 -7
    -2 -8 -7
    2 8 8
    2 -8 8
    -2 8 -8
    -2 -8 -8
    2 8 9
    -2 8 -10
    2 -8 10
    -2 -9 7
    2 9 -7
    -2 -9 6
    2 9 -6
    2 -9 -5
    -2 9 5
    -2 -9 4
    2 9 -4
    -2 9 4
    2 -9 -3
    -2 9 3
    2 9 -3
    2 -9 -2
    -2 9 2
    2 9 -2
    -2 -9 2
    2 -9 -1
    2 9 -1
    -2 9 1
    -2 -9 1
    -2 9 0
    2 9 0
    -2 -9 0
    -2 -9 -1
    2 -9 1
    -2 9 -1
    2 9 1
    2 -9 2
    -2 -9 -2
    -2 9 -2
    2 9 2
    2 9 3
    -2 -9 -3
    2 -9 4
    -2 9 -5
    2 -9 5
    -2 -9 -5
    2 9 5
    2 9 6
    -2 9 -6
    -2 -9 -6
    2 9 7
    -2 -9 -7
    -2 9 -8
    2 -9 8
    2 9 8
    -2 9 -9
    2 -10 -4
    -2 10 4
    2 10 -4
    -2 -10 4
    2 -10 -3
    -2 10 3
    2 10 -3
    -2 -10 3
    2 -10 -2
    2 10 -2
    -2 -10 2
    -2 10 2
    2 -10 -1
    -2 10 1
    2 10 -1
    -2 -10 1
    -2 -10 0
    2 -10 0
    2 10 0
    2 -10 1
    -2 10 -1
    2 10 1
    -2 -10 -1
    2 -10 2
    2 10 2
    -2 -10 -2
    -2 10 -2
    -2 -10 -3
    2 -10 3
    -2 10 -3
    -2 -10 -4
    2 10 4
    3 0 -5
    -3 0 5
    -3 0 4
    3 0 -4
    -3 0 3
    3 0 -3
    -3 0 2
    3 0 -2
    -3 0 0
    3 0 0
    3 0 1
    -3 0 -1
    -3 0 -2
    3 0 2
    -3 0 -3
    3 0 3
    -3 0 -4
    3 0 4
    3 0 5
    -3 0 -5
    -3 0 -6
    3 0 6
    3 0 8
    -3 0 -8
    -3 0 -9
    3 0 9
    -3 0 -10
    3 0 10
    3 0 11
    -3 0 -11
    -3 0 -12
    3 0 12
    -3 -1 7
    3 1 -7
    -3 1 6
    3 -1 -6
    3 1 -6
    -3 -1 6
    3 -1 -5
    -3 1 5
    3 1 -5
    -3 -1 5
    3 1 -4
    -3 -1 4
    -3 1 3
    3 -1 -3
    3 -1 -1
    3 1 -1
    -3 -1 1
    -3 -1 0
    3 -1 0
    3 1 0
    -3 1 -1
    3 -1 1
    3 1 1
    -3 -1 -1
    3 -1 2
    3 1 2
    -3 1 -2
    -3 -1 -2
    -3 -1 -3
    -3 1 -3
    3 -1 3
    3 1 3
    3 -1 4
    -3 1 -4
    3 1 4
    -3 -1 -4
    -3 -1 -5
    3 1 5
    3 -1 6
    3 1 6
    -3 -1 -6
    3 -1 8
    3 1 8
    -3 1 -8
    -3 -1 -8
    3 1 9
    -3 -1 -9
    -3 1 -9
    3 -1 9
    3 -1 10
    3 1 10
    -3 1 -10
    -3 -1 -10
    -3 -1 -11
    3 -1 11
    3 1 11
    -3 1 -11
    3 -1 12
    3 1 12
    -3 -1 -12
    -3 1 -12
    3 -1 13
    -3 1 -13
    3 2 -10
    -3 -2 10
    3 2 -9
    -3 -2 9
    3 -2 -7
    -3 2 7
    3 2 -6
    -3 2 6
    -3 -2 6
    3 -2 -6
    3 -2 -5
    -3 2 5
    3 2 -5
    -3 -2 5
    3 2 -4
    -3 -2 4
    3 -2 -3
    -3 -2 3
    3 -2 -2
    3 2 -2
    -3 -2 2
    3 -2 -1
    -3 2 1
    3 2 -1
    -3 -2 1
    3 -2 0
    -3 2 0
    3 2 0
    -3 -2 0
    3 -2 1
    -3 -2 -1
    -3 2 -1
    3 2 1
    3 -2 2
    -3 2 -2
    3 2 2
    -3 -2 -2
    3 -2 3
    3 2 3
    -3 2 -3
    -3 -2 -3
    3 -2 4
    -3 -2 -4
    3 2 4
    -3 2 -4
    3 2 5
    -3 -2 -5
    -3 2 -6
    3 -2 6
    3 2 7
    -3 2 -7
    -3 -2 -7
    3 -2 7
    3 2 8
    -3 2 -8
    -3 -2 -8
    3 -2 9
    -3 -2 -9
    -3 2 -9
    3 2 9
    3 -2 10
    -3 -2 -10
    -3 2 -10
    3 2 10
    -3 2 -11
    3 -2 11
    3 2 11
    -3 -2 -11
    -3 2 -12
    3 -2 12
    3 -2 13
    3 2 13
    -3 -3 10
    3 3 -10
    -3 -3 9
    -3 3 9
    3 3 -9
    3 -3 -9
    -3 -3 8
    3 3 -8
    -3 -3 7
    3 3 -7
    -3 -3 6
    -3 3 6
    3 3 -6
    -3 -3 5
    -3 3 5
    3 -3 -5
    3 3 -5
    -3 -3 4
    3 -3 -4
    3 3 -4
    -3 -3 3
    3 -3 -3
    -3 3 3
    -3 -3 2
    -3 3 2
    3 3 -2
    -3 -3 1
    -3 3 1
    3 -3 -1
    3 3 -1
    -3 3 0
    3 -3 0
    3 3 0
    -3 -3 0
    -3 3 -1
    -3 -3 -1
    3 3 1
    3 -3 1
    3 -3 2
    -3 3 -2
    3 3 2
    -3 -3 -2
    3 -3 4
    3 3 4
    -3 -3 -4
    3 -3 5
    3 3 5
    -3 -3 -5
    3 -3 6
    -3 -3 -6
    3 3 6
    3 -3 7
    -3 -3 -7
    -3 -3 -8
    3 3 8
    3 -3 9
    3 3 9
    -3 -3 -9
    -3 -3 -10
    3 3 10
    3 -3 11
    -3 3 -11
    3 -3 12
    -3 3 -12
    -3 -3 -12
    3 3 12
    -3 3 -13
    3 -3 13
    3 -4 -9
    -3 4 9
    3 -4 -8
    -3 4 8
    3 -4 -7
    -3 4 7
    -3 4 6
    3 -4 -6
    3 -4 -5
    -3 4 5
    3 -4 -4
    -3 4 4
    -3 4 3
    3 -4 -3
    -3 -4 3
    -3 -4 2
    3 4 -2
    3 4 -1
    -3 -4 1
    -3 -4 0
    3 -4 0
    -3 4 0
    3 4 0
    -3 -4 -1
    -3 4 -1
    3 4 1
    3 -4 1
    3 -4 2
    3 4 2
    -3 4 -2
    -3 -4 -2
    3 -4 3
    3 4 3
    -3 4 -3
    -3 -4 -3
    -3 -4 -4
    3 -4 4
    3 4 4
    -3 4 -4
    3 -4 5
    -3 4 -5
    3 4 5
    -3 -4 -5
    3 -4 6
    -3 4 -6
    3 4 6
    -3 -4 -6
    -3 4 -7
    -3 -4 -7
    3 4 7
    3 -4 7
    3 4 8
    -3 -4 -8
    3 -4 9
    -3 4 -9
    3 -4 10
    -3 4 -10
    3 4 10
    -3 -4 -10
    3 4 11
    -3 -4 -11
    -3 4 -11
    -3 4 -12
    3 -4 12
    3 4 12
    -3 -4 -12
    3 -4 13
    -3 -5 9
    3 5 -9
    -3 -5 8
    3 -5 -8
    3 5 -8
    -3 5 8
    -3 -5 7
    3 -5 -7
    3 5 -7
    -3 5 6
    3 -5 -6
    -3 -5 6
    3 5 -6
    3 -5 -5
    -3 5 5
    3 5 -5
    -3 -5 5
    -3 -5 4
    -3 5 4
    3 -5 -4
    3 5 -4
    -3 -5 3
    -3 5 3
    3 -5 -3
    3 5 -3
    -3 -5 2
    3 5 -2
    -3 -5 1
    3 -5 -1
    3 5 -1
    -3 -5 0
    -3 5 0
    3 5 0
    -3 -5 -1
    -3 5 -1
    3 5 1
    3 -5 1
    -3 5 -2
    3 -5 2
    3 5 2
    -3 -5 -2
    -3 5 -3
    3 -5 3
    3 5 3
    -3 -5 -3
    3 5 4
    -3 -5 -4
    3 -5 5
    -3 5 -5
    -3 5 -6
    3 5 6
    3 -5 6
    3 5 7
    3 -5 7
    -3 -5 -7
    3 -5 8
    3 5 8
    -3 5 -8
    -3 -5 -8
    3 -5 9
    -3 5 -9
    -3 -5 -9
    3 5 9
    3 5 10
    -3 -5 -10
    3 -5 11
    -3 5 -11
    3 5 11
    -3 -5 -11
    3 -5 12
    -3 5 -12
    -3 -6 9
    3 6 -9
    -3 -6 8
    -3 6 8
    3 6 -8
    3 6 -7
    -3 6 7
    -3 -6 7
    3 -6 -7
    3 -6 -6
    3 6 -6
    -3 6 6
    -3 -6 6
    -3 6 5
    -3 -6 5
    3 -6 -5
    3 6 -5
    -3 -6 4
    -3 6 4
    3 -6 -4
    3 6 -4
    3 6 -3
    3 6 -2
    -3 -6 2
    3 6 -1
    -3 -6 1
    -3 -6 0
    -3 6 0
    3 6 0
    -3 6 -1
    3 -6 1
    3 6 1
    -3 -6 -1
    -3 -6 -2
    3 6 2
    -3 -6 -3
    3 -6 3
    3 6 3
    -3 6 -4
    3 6 4
    -3 -6 -4
    3 6 5
    -3 -6 -5
    3 -6 6
    -3 6 -6
    -3 -6 -6
    3 6 7
    -3 -6 -7
    3 -6 8
    -3 6 -8
    3 -6 9
    -3 6 -9
    3 6 9
    -3 -6 -9
    3 -6 10
    3 6 10
    -3 6 -10
    -3 -6 -10
    3 6 11
    3 -6 12
    3 7 -8
    -3 -7 8
    -3 -7 7
    -3 7 7
    3 -7 -6
    -3 7 6
    3 -7 -5
    -3 7 5
    -3 -7 4
    -3 7 4
    3 -7 -4
    3 7 -4
    -3 7 3
    3 -7 -3
    3 7 -3
    -3 -7 2
    -3 7 2
    3 -7 -2
    3 7 -2
    -3 -7 1
    3 -7 -1
    3 7 -1
    3 -7 0
    3 7 0
    -3 -7 0
    -3 7 0
    -3 7 -1
    3 -7 1
    -3 7 -3
    3 -7 3
    3 7 3
    -3 -7 -3
    3 -7 4
    -3 7 -4
    3 7 4
    -3 -7 -4
    3 7 5
    -3 7 -5
    3 -7 5
    3 -7 6
    -3 7 -6
    3 7 6
    -3 -7 -6
    3 -7 7
    -3 7 -7
    3 7 7
    -3 -7 -7
    3 7 8
    -3 -7 -8
    3 -7 9
    -3 7 -9
    3 -7 10
    -3 7 -10
    3 7 10
    -3 -7 -10
    3 8 -7
    -3 -8 7
    -3 8 6
    -3 8 5
    3 -8 -5
    3 -8 -4
    -3 8 4
    3 8 -4
    -3 -8 4
    -3 -8 3
    -3 8 3
    3 -8 -3
    3 8 -3
    3 -8 -2
    -3 8 2
    -3 -8 2
    -3 -8 1
    -3 8 1
    3 -8 -1
    3 8 -1
    -3 -8 0
    -3 8 0
    3 8 0
    -3 8 -1
    3 -8 1
    -3 -8 -1
    3 8 1
    3 -8 2
    3 8 2
    -3 8 -2
    -3 -8 -2
    3 8 4
    3 -8 4
    -3 -8 -4
    -3 8 -4
    3 -8 5
    -3 -8 -5
    -3 8 -5
    3 -8 6
    3 8 6
    -3 8 -6
    -3 -8 -6
    -3 8 -7
    3 8 7
    -3 -8 -7
    -3 8 -8
    3 8 8
    3 -8 8
    -3 -8 -8
    -3 8 -9
    3 -8 9
    3 8 9
    -3 -8 -9
    3 9 -6
    -3 -9 6
    -3 -9 5
    3 9 -5
    -3 9 5
    -3 -9 4
    3 9 -4
    -3 9 4
    -3 9 3
    3 -9 -3
    3 -9 -2
    -3 9 2
    -3 9 1
    3 -9 -1
    -3 9 0
    3 -9 0
    -3 9 -2
    3 -9 2
    3 9 2
    -3 -9 -2
    3 -9 3
    3 9 3
    -3 9 -3
    -3 -9 -3
    3 -9 4
    3 9 4
    -3 9 -4
    3 -9 5
    3 9 5
    -3 9 -5
    -3 -9 -5
    3 9 6
    -3 -9 -6
    3 9 7
    -3 9 -7
    3 -9 7
    -3 -9 -7
    3 9 8
    -3 -9 -8
    3 -10 -3
    -3 10 3
    3 -10 -2
    -3 10 2
    -3 10 1
    3 10 -1
    -3 -10 1
    -3 -10 0
    -3 10 0
    3 -10 0
    3 10 0
    3 -10 1
    4 0 -6
    -4 0 6
    4 0 -5
    -4 0 5
    -4 0 3
    4 0 -3
    -4 0 2
    4 0 -2
    -4 0 1
    4 0 -1
    -4 0 0
    4 0 0
    -4 0 -1
    4 0 1
    4 0 2
    -4 0 -2
    4 0 3
    -4 0 -3
    4 0 5
    -4 0 -5
    -4 0 -6
    4 0 6
    -4 0 -7
    4 0 7
    -4 0 -8
    4 0 8
    -4 0 -9
    4 0 9
    -4 0 -11
    4 0 11
    -4 0 -12
    4 0 12
    -4 0 -13
    4 0 13
    4 1 -8
    -4 -1 8
    4 1 -7
    -4 -1 7
    4 -1 -6
    -4 1 6
    4 1 -6
    -4 -1 6
    4 1 -5
    4 -1 -5
    -4 -1 5
    -4 1 5
    -4 1 4
    4 -1 -4
    4 1 -4
    -4 -1 4
    4 -1 -3
    4 1 -3
    -4 1 3
    -4 -1 3
    -4 -1 2
    -4 1 2
    4 -1 -2
    4 -1 -1
    4 1 -1
    -4 -1 1
    4 -1 0
    4 1 0
    -4 1 0
    -4 -1 0
    4 -1 1
    4 1 1
    -4 1 -1
    -4 -1 -1
    4 -1 2
    4 1 2
    -4 1 -2
    -4 -1 -2
    4 -1 3
    4 1 3
    -4 -1 -3
    -4 1 -3
    -4 1 -5
    4 -1 5
    4 1 5
    -4 -1 -5
    4 -1 6
    4 1 6
    -4 -1 -6
    4 -1 7
    4 1 7
    -4 -1 -7
    4 -1 8
    -4 -1 -8
    -4 1 -8
    -4 1 -9
    4 -1 9
    -4 -1 -9
    4 1 9
    4 1 11
    -4 1 -11
    4 -1 11
    -4 -1 -11
    -4 1 -12
    4 -1 12
    -4 -1 -12
    4 1 12
    -4 1 -13
    -4 -1 -13
    4 -1 13
    4 1 13
    4 2 -9
    -4 -2 9
    4 -2 -7
    -4 2 7
    4 2 -7
    -4 -2 7
    4 2 -6
    -4 -2 6
    4 -2 -5
    -4 2 5
    4 2 -5
    -4 -2 5
    4 -2 -4
    -4 2 4
    4 2 -4
    -4 -2 4
    4 -2 -3
    4 2 -3
    -4 -2 3
    4 -2 -2
    -4 -2 2
    4 -2 -1
    -4 2 1
    4 2 -1
    -4 -2 1
    4 -2 0
    -4 2 0
    4 2 0
    -4 -2 0
    4 -2 1
    -4 2 -1
    4 2 1
    -4 -2 -1
    4 -2 3
    4 2 3
    -4 2 -3
    -4 -2 -3
    -4 2 -4
    4 -2 4
    4 2 4
    -4 -2 -4
    4 -2 5
    -4 2 -5
    4 2 5
    -4 -2 -5
    4 -2 6
    -4 2 -6
    4 2 6
    -4 -2 -6
    4 -2 7
    4 2 7
    -4 -2 -7
    -4 2 -7
    4 -2 8
    -4 -2 -8
    4 2 9
    -4 -2 -9
    4 -2 10
    4 2 10
    -4 2 -10
    -4 -2 -10
    -4 -2 -11
    4 -2 11
    -4 2 -11
    4 2 11
    4 -2 12
    -4 -2 -12
    -4 2 -12
    4 2 12
    -4 -2 -13
    4 2 13
    -4 3 9
    4 3 -9
    -4 -3 9
    4 3 -8
    -4 -3 8
    -4 3 7
    4 -3 -7
    4 3 -7
    -4 -3 7
    -4 3 6
    4 -3 -6
    4 3 -6
    -4 -3 6
    -4 3 5
    4 3 -5
    -4 -3 5
    4 -3 -4
    -4 3 4
    4 3 -4
    -4 -3 4
    4 -3 -3
    -4 3 3
    4 3 -3
    -4 -3 3
    4 -3 -2
    -4 -3 2
    -4 3 2
    -4 3 1
    4 3 0
    -4 -3 0
    4 -3 1
    4 3 1
    -4 3 -1
    -4 -3 -1
    4 -3 2
    -4 3 -2
    4 3 2
    -4 -3 -2
    4 -3 3
    -4 3 -3
    4 3 3
    -4 -3 -3
    -4 -3 -4
    -4 3 -4
    4 3 4
    4 -3 4
    4 -3 5
    -4 3 -5
    4 3 5
    -4 -3 -5
    4 -3 6
    -4 3 -6
    4 3 6
    -4 -3 -6
    4 -3 7
    -4 3 -7
    4 3 7
    4 -3 8
    4 -3 9
    -4 3 -9
    4 3 9
    -4 -3 -9
    4 -3 10
    4 3 10
    -4 3 -10
    -4 -3 -10
    4 -3 11
    4 3 11
    -4 -3 -11
    4 3 12
    -4 -3 -12
    4 -3 13
    -4 3 -13
    -4 4 8
    4 -4 -8
    4 4 -8
    -4 -4 8
    -4 4 7
    4 -4 -7
    4 4 -7
    -4 -4 7
    -4 -4 6
    -4 4 6
    4 -4 -6
    4 4 -6
    -4 -4 5
    -4 4 5
    4 -4 -5
    4 4 -5
    4 4 -4
    -4 -4 4
    4 -4 -3
    -4 4 3
    4 4 -3
    -4 -4 3
    -4 4 2
    4 -4 -2
    -4 -4 2
    4 -4 -1
    -4 4 1
    4 4 -1
    -4 -4 1
    4 -4 0
    -4 4 0
    4 4 0
    -4 -4 0
    4 -4 1
    -4 4 -1
    4 4 1
    -4 -4 -1
    4 4 2
    -4 4 -2
    4 -4 2
    -4 -4 -2
    4 -4 3
    -4 4 -3
    4 4 3
    -4 -4 -3
    4 -4 4
    4 4 4
    -4 4 -4
    -4 -4 -4
    4 4 5
    -4 -4 -5
    -4 4 -6
    4 -4 6
    4 -4 7
    -4 4 -7
    4 4 7
    -4 -4 -7
    4 -4 8
    -4 4 -8
    4 4 8
    -4 -4 -8
    4 -4 9
    -4 4 -9
    4 4 9
    -4 -4 -9
    4 -4 10
    4 4 10
    -4 -4 -10
    4 -4 11
    -4 4 -11
    4 -4 12
    -4 4 -12
    4 4 12
    -4 -4 -12
    4 -4 13
    -4 -5 9
    -4 -5 8
    4 5 -8
    4 -5 -7
    -4 5 7
    4 5 -7
    -4 -5 7
    -4 -5 6
    -4 5 6
    4 -5 -6
    4 5 -6
    -4 -5 5
    -4 5 5
    4 -5 -5
    4 5 -5
    -4 -5 4
    4 -5 -4
    -4 5 4
    4 5 -4
    -4 -5 3
    4 -5 -3
    -4 5 3
    4 5 -3
    -4 -5 2
    4 5 -2
    4 -5 -1
    4 5 -1
    -4 -5 1
    4 -5 0
    -4 5 0
    4 5 0
    -4 -5 0
    4 -5 1
    -4 5 -1
    4 5 2
    -4 -5 -2
    4 5 3
    4 -5 3
    -4 5 -3
    -4 -5 -3
    -4 5 -4
    4 5 4
    4 -5 4
    -4 -5 -4
    4 -5 5
    -4 5 -5
    4 5 5
    -4 -5 -5
    -4 5 -6
    4 5 6
    -4 -5 -6
    -4 -5 -7
    4 -5 7
    -4 5 -7
    4 5 8
    -4 -5 -8
    4 -5 9
    -4 5 -9
    -4 5 -10
    4 -5 10
    4 5 10
    -4 -5 -10
    4 5 11
    4 -5 11
    -4 5 -11
    -4 -5 -11
    4 -5 12
    -4 5 -12
    4 5 12
    4 6 -8
    -4 -6 8
    -4 6 7
    -4 -6 7
    4 6 -7
    -4 -6 6
    4 6 -6
    -4 -6 5
    4 6 -5
    -4 -6 4
    -4 6 4
    4 -6 -4
    4 6 -4
    -4 -6 3
    -4 6 3
    4 -6 -3
    4 6 -3
    -4 -6 2
    -4 6 2
    4 -6 -2
    4 6 -2
    -4 -6 1
    4 -6 -1
    -4 6 1
    4 6 -1
    -4 6 0
    4 6 0
    -4 -6 0
    4 6 1
    -4 -6 -1
    4 -6 2
    4 6 2
    -4 -6 -2
    4 -6 3
    -4 6 -3
    4 6 3
    -4 -6 -3
    4 -6 4
    -4 6 -4
    4 6 4
    -4 -6 -4
    4 6 6
    4 -6 6
    -4 6 -6
    4 -6 7
    -4 6 -7
    4 6 7
    -4 -6 -7
    -4 6 -8
    4 6 8
    -4 -6 -8
    4 6 9
    -4 -6 -9
    4 -6 10
    -4 6 -10
    -4 6 -11
    4 6 11
    4 -6 11
    -4 -6 -11
    -4 -7 7
    4 7 -7
    -4 -7 6
    4 -7 -6
    -4 7 6
    4 7 -6
    -4 -7 5
    -4 7 5
    4 -7 -5
    4 7 -5
    -4 -7 4
    -4 7 4
    4 -7 -4
    4 7 -4
    4 -7 -3
    -4 7 3
    4 7 -3
    -4 -7 3
    4 7 -2
    -4 -7 1
    4 7 -1
    -4 -7 0
    4 -7 0
    4 7 0
    4 -7 1
    -4 7 -1
    4 7 1
    -4 -7 -1
    4 -7 2
    -4 7 -2
    4 7 2
    -4 -7 -2
    4 -7 3
    -4 7 -3
    4 7 3
    -4 -7 -3
    4 -7 4
    4 7 4
    -4 7 -4
    -4 -7 -4
    4 -7 5
    4 7 5
    -4 -7 -5
    -4 -7 -6
    4 7 7
    -4 -7 -7
    4 7 8
    4 -7 8
    -4 -7 -8
    -4 7 -8
    4 7 9
    -4 -7 -9
    4 -7 10
    -4 7 -10
    4 -7 11
    -4 7 -11
    -4 -8 6
    4 8 -6
    -4 -8 5
    4 8 -5
    -4 -8 4
    -4 8 4
    4 -8 -4
    4 8 -4
    4 -8 -3
    -4 8 3
    4 8 -3
    -4 -8 3
    -4 -8 2
    -4 8 2
    4 -8 -2
    4 8 -2
    -4 -8 1
    -4 -8 0
    4 8 0
    -4 8 -1
    4 8 1
    -4 -8 -1
    4 8 2
    -4 8 -2
    4 -8 2
    -4 -8 -2
    -4 8 -3
    4 -8 3
    4 8 3
    -4 -8 -3
    -4 8 -4
    4 -8 4
    4 8 4
    -4 -8 -4
    -4 8 -5
    4 -8 5
    4 8 5
    -4 8 -6
    4 -8 6
    4 -8 7
    4 8 7
    -4 -8 -7
    -4 8 -8
    4 -8 8
    4 8 8
    -4 -8 -8
    -4 8 -9
    4 -8 9
    -4 -9 5
    4 9 -5
    4 9 -4
    -4 -9 4
    -4 -9 3
    -4 9 3
    4 -9 -3
    4 9 -3
    -4 -9 2
    -4 9 2
    4 -9 -2
    4 9 -2
    -4 -9 1
    4 -9 -1
    -4 9 1
    -4 -9 0
    -4 9 0
    4 -9 0
    4 9 0
    -4 9 -1
    4 -9 1
    4 9 1
    -4 -9 -1
    4 -9 2
    4 9 2
    -4 9 -2
    -4 -9 -2
    4 -9 3
    4 9 3
    -4 9 -3
    -4 -9 -3
    4 -9 5
    -4 9 -5
    -4 -9 -5
    4 -9 6
    4 9 6
    -4 -9 -6
    -4 9 -6
    5 0 -7
    -5 0 7
    -5 0 6
    5 0 -6
    5 0 -5
    -5 0 5
    -5 0 4
    5 0 -4
    5 0 -3
    -5 0 3
    5 0 -2
    -5 0 2
    5 0 -1
    -5 0 1
    -5 0 0
    5 0 0
    -5 0 -2
    5 0 2
    5 0 3
    -5 0 -3
    -5 0 -4
    5 0 4
    5 0 5
    -5 0 -5
    -5 0 -6
    5 0 6
    5 0 7
    -5 0 -7
    5 0 8
    -5 0 -8
    -5 0 -9
    5 0 9
    -5 0 -10
    5 0 10
    5 0 11
    -5 0 -11
    5 0 13
    -5 0 -13
    -5 -1 8
    5 1 -8
    -5 1 7
    5 -1 -7
    5 -1 -6
    5 1 -6
    -5 -1 6
    5 -1 -5
    5 1 -5
    -5 1 5
    -5 -1 5
    5 -1 -4
    5 1 -4
    -5 1 4
    -5 -1 4
    -5 1 3
    5 -1 -3
    5 1 -3
    -5 -1 3
    5 -1 -2
    5 1 -2
    -5 1 2
    -5 -1 2
    5 -1 -1
    -5 1 1
    -5 -1 1
    5 -1 1
    5 1 1
    -5 1 -1
    -5 -1 -1
    -5 1 -2
    -5 -1 -2
    5 -1 2
    5 1 2
    5 -1 3
    5 1 3
    -5 1 -3
    -5 -1 -3
    5 -1 4
    5 1 4
    -5 1 -4
    -5 -1 -4
    5 -1 5
    5 1 5
    -5 1 -5
    -5 -1 -5
    5 -1 6
    5 1 6
    -5 1 -6
    -5 -1 -6
    5 1 7
    -5 -1 -7
    5 -1 8
    5 1 8
    -5 1 -9
    5 -1 9
    5 1 9
    -5 -1 -9
    5 -1 10
    5 1 10
    -5 -1 -10
    -5 1 -10
    -5 1 -11
    -5 -1 -11
    5 -1 11
    5 1 11
    5 -1 12
    -5 1 -12
    -5 1 -13
    5 -1 13
    5 1 13
    -5 -1 -13
    -5 2 8
    5 -2 -8
    5 2 -8
    -5 -2 8
    -5 -2 7
    5 2 -7
    5 -2 -6
    -5 -2 6
    -5 2 6
    5 2 -6
    5 2 -5
    -5 2 5
    -5 -2 5
    -5 -2 4
    5 -2 -4
    5 2 -4
    5 -2 -3
    5 2 -3
    -5 2 3
    -5 -2 3
    5 -2 -2
    -5 2 2
    5 -2 0
    5 2 0
    -5 -2 0
    -5 2 0
    5 2 1
    -5 2 -1
    5 -2 1
    -5 -2 -1
    5 2 2
    -5 2 -2
    5 -2 2
    -5 -2 -2
    5 -2 3
    5 2 3
    -5 2 -3
    -5 -2 -3
    -5 2 -4
    5 -2 4
    5 2 4
    -5 -2 -4
    -5 2 -5
    5 -2 5
    5 2 5
    -5 -2 -5
    5 -2 6
    5 2 6
    -5 2 -6
    -5 -2 -6
    -5 2 -7
    5 -2 7
    5 2 7
    -5 -2 -7
    -5 2 -8
    5 -2 8
    5 2 8
    -5 2 -9
    5 2 9
    -5 2 -10
    5 -2 10
    -5 -2 -10
    5 2 10
    5 -2 12
    5 2 12
    -5 2 -12
    -5 -2 -12
    5 -2 13
    5 2 13
    -5 2 -13
    -5 -2 -13
    5 3 -8
    -5 3 8
    -5 -3 8
    -5 3 7
    5 -3 -7
    5 3 -7
    -5 -3 7
    5 -3 -6
    -5 3 6
    5 -3 -5
    -5 3 5
    5 -3 -4
    -5 3 4
    5 3 -4
    -5 -3 4
    5 3 -3
    -5 -3 3
    5 -3 -2
    -5 3 2
    5 3 -2
    -5 -3 2
    5 -3 -1
    -5 -3 1
    -5 3 0
    5 3 0
    -5 -3 0
    5 3 1
    -5 3 -1
    5 -3 1
    -5 -3 -1
    5 -3 2
    5 3 2
    -5 3 -2
    -5 -3 -2
    5 -3 3
    -5 3 -3
    5 3 3
    -5 -3 -3
    5 -3 4
    5 3 4
    -5 3 -4
    -5 -3 -4
    5 3 6
    -5 3 -6
    5 -3 6
    -5 -3 -6
    5 -3 7
    -5 3 -7
    5 3 7
    -5 -3 -7
    5 -3 8
    -5 3 -8
    -5 -3 -8
    -5 3 -9
    5 3 9
    -5 -3 -9
    -5 3 -10
    5 -3 11
    5 3 11
    -5 3 -11
    -5 -3 -11
    5 -3 12
    5 3 12
    -5 -3 -12
    5 -3 13
    -5 3 -13
    5 3 13
    5 4 -8
    -5 -4 8
    5 -4 -7
    5 4 -7
    -5 4 7
    -5 -4 7
    5 4 -6
    -5 -4 6
    5 4 -5
    -5 -4 5
    5 -4 -4
    -5 4 4
    5 4 -4
    -5 -4 4
    5 4 -3
    5 -4 -3
    -5 4 3
    -5 -4 3
    5 -4 -2
    -5 4 2
    5 4 -2
    -5 -4 2
    5 -4 -1
    -5 4 1
    -5 -4 1
    5 -4 0
    -5 4 0
    5 4 0
    -5 -4 0
    5 4 1
    5 -4 1
    -5 4 -1
    -5 -4 -1
    5 -4 3
    -5 4 -3
    5 4 3
    -5 -4 -3
    5 -4 4
    -5 4 -4
    5 4 4
    -5 -4 -4
    5 -4 5
    -5 4 -5
    5 4 5
    -5 -4 -5
    5 -4 6
    -5 4 -6
    5 4 6
    -5 -4 -6
    5 -4 7
    -5 4 -7
    5 4 7
    -5 -4 -7
    5 4 8
    -5 -4 -8
    5 -4 9
    -5 4 -9
    5 4 9
    -5 -4 -9
    5 -4 10
    -5 4 -10
    5 4 10
    -5 -4 -10
    5 -4 11
    -5 -4 -11
    -5 4 -11
    5 4 11
    5 -4 12
    -5 4 -12
    5 -4 13
    -5 4 -13
    -5 5 7
    -5 5 6
    5 -5 -6
    -5 5 5
    5 -5 -5
    5 -5 -4
    -5 5 4
    5 5 -4
    -5 -5 4
    5 -5 -3
    -5 5 3
    5 5 -3
    -5 -5 3
    5 5 -2
    -5 -5 2
    5 5 -1
    -5 -5 1
    5 -5 0
    5 5 0
    5 -5 1
    -5 5 -1
    5 5 1
    -5 -5 -1
    5 -5 2
    -5 5 -2
    5 5 2
    -5 -5 -2
    5 -5 3
    -5 5 -3
    5 5 3
    -5 -5 -3
    5 -5 4
    -5 5 -4
    5 5 4
    -5 -5 -4
    5 5 5
    -5 5 -5
    5 -5 5
    -5 -5 -5
    5 5 7
    -5 5 -7
    5 -5 7
    5 -5 8
    -5 5 -8
    5 5 8
    -5 -5 -8
    5 -5 9
    -5 5 -9
    5 5 9
    -5 -5 -9
    5 -5 10
    -5 5 -10
    5 -5 11
    -5 5 -11
    5 5 11
    -5 -5 -11
    5 5 12
    5 6 -7
    -5 -6 7
    -5 6 6
    5 6 -6
    -5 -6 6
    5 6 -5
    -5 6 5
    5 -6 -5
    -5 -6 5
    -5 6 4
    5 -6 -4
    5 6 -4
    -5 -6 4
    -5 6 3
    5 -6 -3
    5 6 -3
    -5 -6 3
    5 6 -2
    5 -6 -2
    -5 -6 2
    -5 6 1
    5 6 -1
    5 -6 0
    -5 6 0
    -5 -6 0
    -5 6 -1
    5 6 2
    -5 -6 -2
    -5 6 -3
    5 6 3
    5 -6 3
    -5 -6 -3
    -5 6 -4
    5 6 4
    5 -6 4
    -5 -6 -4
    5 -6 5
    -5 6 -5
    5 6 5
    -5 -6 -5
    5 6 6
    -5 6 -6
    5 -6 6
    -5 -6 -6
    -5 -6 -7
    5 6 8
    5 -6 8
    -5 -6 -8
    5 -6 9
    -5 6 -9
    5 6 9
    -5 -6 -9
    5 6 10
    -5 -6 -10
    5 6 11
    5 -6 11
    -5 -6 -11
    5 7 -6
    -5 -7 6
    5 7 -5
    -5 -7 5
    5 -7 -4
    5 7 -4
    -5 7 4
    -5 -7 4
    5 -7 -3
    5 7 -3
    -5 -7 3
    -5 7 3
    -5 7 2
    5 -7 -2
    5 7 -2
    -5 -7 2
    -5 7 1
    5 -7 -1
    5 7 -1
    5 -7 0
    -5 7 0
    5 7 0
    -5 -7 0
    5 -7 1
    5 7 1
    -5 -7 -1
    5 7 2
    -5 -7 -2
    5 -7 4
    -5 7 -4
    5 7 4
    -5 -7 -4
    5 7 5
    5 -7 5
    -5 7 -5
    -5 -7 -5
    5 -7 6
    -5 7 -6
    5 7 6
    5 7 7
    -5 -7 -7
    5 -7 8
    5 -7 9
    -5 7 -9
    5 7 9
    -5 -7 -9
    5 7 10
    5 -7 10
    -5 7 -10
    -5 7 -11
    5 8 -5
    -5 -8 5
    5 8 -4
    -5 -8 4
    -5 8 3
    5 -8 -3
    5 8 -3
    -5 -8 3
    -5 8 2
    5 -8 -2
    5 8 -2
    -5 8 1
    5 -8 -1
    5 8 -1
    -5 -8 1
    -5 8 0
    5 -8 0
    -5 -8 0
    -5 8 -1
    5 -8 1
    5 8 1
    -5 -8 -1
    -5 8 -2
    5 -8 2
    -5 8 -4
    5 -8 4
    5 8 4
    -5 -8 -4
    5 -8 5
    -5 8 -5
    5 8 5
    -5 -8 -5
    5 -8 6
    -5 8 -6
    -5 -8 -6
    5 -8 7
    -5 8 -7
    -5 8 -8
    5 8 8
    -5 -8 -8
    5 9 -4
    -5 -9 4
    5 9 -3
    -5 -9 3
    5 -9 -2
    -5 -9 2
    5 9 -2
    -5 9 2
    5 -9 -1
    5 9 -1
    -5 9 1
    -5 -9 1
    5 9 0
    5 -9 1
    5 9 1
    -5 -9 -1
    -5 9 -1
    -5 9 -2
    5 -9 2
    5 9 2
    -5 -9 -2
    -5 9 -3
    5 9 3
    -5 -9 -3
    -6 0 7
    6 0 -7
    6 0 -6
    -6 0 6
    -6 0 5
    6 0 -5
    6 0 -4
    -6 0 4
    6 0 -2
    -6 0 2
    -6 0 1
    6 0 -1
    6 0 0
    -6 0 0
    -6 0 -1
    6 0 1
    6 0 2
    -6 0 -2
    -6 0 -3
    6 0 3
    -6 0 -4
    6 0 4
    -6 0 -5
    6 0 5
    6 0 6
    -6 0 -6
    -6 0 -7
    6 0 7
    6 0 8
    -6 0 -8
    -6 0 -9
    -6 0 -10
    6 0 10
    -6 0 -11
    6 0 11
    6 0 12
    -6 0 -12
    -6 0 -13
    6 0 13
    -6 -1 8
    6 -1 -7
    -6 1 7
    6 1 -7
    -6 -1 7
    6 -1 -6
    6 1 -6
    -6 1 6
    -6 -1 6
    6 -1 -5
    6 1 -5
    -6 1 5
    -6 -1 5
    6 -1 -4
    -6 1 4
    6 -1 -2
    6 1 -2
    -6 -1 2
    -6 1 2
    6 -1 -1
    6 1 -1
    -6 -1 1
    6 -1 0
    -6 1 0
    -6 -1 0
    6 -1 1
    6 1 1
    -6 1 -1
    -6 -1 -1
    6 -1 2
    6 1 2
    -6 1 -2
    -6 -1 -2
    -6 1 -3
    -6 -1 -3
    6 -1 3
    6 1 3
    6 -1 5
    6 1 5
    -6 1 -5
    -6 -1 -5
    6 -1 6
    6 1 6
    -6 1 -6
    -6 -1 -6
    6 -1 7
    6 1 7
    -6 -1 -7
    6 -1 8
    6 1 8
    -6 1 -8
    6 -1 10
    6 1 10
    -6 1 -10
    -6 -1 -10
    6 1 11
    -6 1 -11
    -6 -1 -11
    6 -1 11
    6 1 12
    -6 -1 -12
    6 -1 13
    6 1 13
    -6 -1 -13
    -6 1 -13
    6 -2 -7
    -6 2 7
    6 2 -7
    -6 -2 7
    6 -2 -6
    -6 2 6
    6 2 -6
    -6 -2 6
    6 -2 -5
    6 2 -4
    -6 -2 4
    6 -2 -3
    6 2 -3
    -6 2 3
    -6 -2 3
    6 -2 -2
    6 2 -2
    -6 2 2
    -6 -2 2
    6 -2 -1
    6 2 -1
    -6 2 1
    -6 -2 1
    6 -2 0
    -6 -2 0
    6 -2 1
    6 2 1
    -6 -2 -1
    -6 2 -1
    6 -2 2
    6 2 2
    -6 -2 -2
    -6 2 -2
    6 2 4
    -6 2 -4
    6 -2 4
    -6 -2 -4
    6 -2 5
    -6 2 -5
    6 2 5
    -6 -2 -5
    6 -2 6
    -6 2 -6
    6 2 6
    -6 -2 -6
    6 -2 7
    6 2 7
    -6 2 -7
    -6 -2 -7
    6 -2 8
    6 2 8
    -6 2 -8
    -6 -2 -8
    6 -2 9
    6 2 9
    -6 2 -9
    -6 -2 -9
    -6 2 -10
    6 -2 10
    -6 -2 -10
    6 2 10
    -6 2 -11
    6 -2 11
    -6 -2 -11
    6 2 11
    -6 2 -12
    6 -2 12
    6 -2 13
    6 2 13
    -6 2 -13
    -6 -2 -13
    6 3 -7
    -6 -3 7
    6 3 -6
    -6 -3 6
    6 3 -5
    6 -3 -5
    -6 3 5
    -6 -3 5
    6 -3 -4
    6 3 -4
    -6 3 4
    -6 -3 4
    6 -3 -3
    -6 3 3
    6 3 -3
    -6 -3 3
    6 3 -2
    6 -3 -2
    -6 -3 2
    6 -3 -1
    6 3 -1
    -6 3 1
    -6 -3 1
    6 -3 0
    -6 3 0
    -6 -3 0
    -6 3 -1
    6 3 2
    -6 -3 -2
    6 -3 3
    6 3 3
    -6 3 -3
    -6 -3 -3
    6 -3 4
    -6 3 -4
    6 3 4
    -6 -3 -4
    6 -3 5
    6 3 5
    -6 3 -5
    -6 -3 -5
    6 -3 6
    6 3 6
    -6 3 -6
    -6 -3 -6
    6 3 7
    -6 -3 -7
    6 -3 8
    6 3 8
    -6 3 -8
    6 -3 9
    6 3 9
    -6 3 -9
    -6 -3 -9
    6 -3 10
    6 3 10
    -6 3 -10
    -6 -3 -10
    6 -3 11
    -6 3 -11
    6 -3 12
    6 3 12
    -6 3 -12
    -6 -3 -12
    6 3 13
    -6 -4 7
    6 4 -6
    -6 -4 6
    6 -4 -5
    -6 4 5
    6 4 -5
    -6 -4 5
    -6 4 4
    6 -4 -4
    6 4 -4
    -6 -4 4
    6 -4 -3
    -6 4 3
    6 -4 -2
    -6 4 2
    6 4 -2
    -6 -4 2
    6 4 -1
    -6 -4 1
    6 -4 0
    -6 4 0
    -6 -4 0
    6 -4 1
    -6 4 -1
    6 4 1
    -6 -4 -1
    6 4 2
    6 -4 2
    -6 4 -2
    -6 -4 -2
    6 -4 3
    6 4 3
    -6 -4 -3
    6 -4 4
    6 4 4
    -6 -4 -4
    6 -4 5
    6 4 5
    -6 -4 -5
    6 -4 6
    6 4 6
    -6 -4 -6
    6 -4 7
    6 4 7
    -6 -4 -7
    6 4 8
    6 -4 8
    -6 -4 -8
    6 4 9
    -6 -4 -9
    6 -4 10
    -6 -4 -10
    -6 4 -10
    6 4 10
    -6 4 -11
    6 -4 11
    -6 -4 -11
    6 4 11
    6 -4 12
    -6 4 -12
    6 -4 13
    6 5 -6
    -6 -5 6
    6 5 -5
    -6 -5 5
    -6 5 4
    6 5 -4
    -6 -5 4
    6 -5 -3
    6 5 -3
    -6 5 3
    -6 -5 3
    6 -5 -2
    -6 5 2
    6 5 -2
    -6 -5 2
    6 -5 -1
    -6 5 1
    6 5 -1
    -6 -5 1
    6 -5 0
    -6 5 0
    6 5 0
    -6 -5 0
    6 -5 1
    6 5 1
    -6 -5 -1
    6 -5 2
    -6 5 -2
    6 5 3
    -6 -5 -3
    6 5 4
    6 -5 4
    -6 -5 -4
    -6 5 -4
    6 -5 5
    -6 5 -5
    6 5 5
    -6 -5 -5
    6 5 6
    -6 5 -6
    6 -5 6
    -6 -5 -6
    6 5 7
    -6 -5 -7
    6 -5 8
    -6 5 -8
    -6 -5 -8
    6 5 9
    -6 5 -9
    -6 -5 -9
    6 5 10
    -6 -5 -10
    -6 5 -11
    6 -5 11
    -6 -5 -11
    6 5 11
    6 5 12
    6 6 -6
    -6 -6 6
    -6 6 5
    6 6 -5
    -6 -6 5
    -6 6 4
    6 -6 -4
    6 6 -4
    -6 -6 4
    6 -6 -3
    -6 6 3
    6 6 -3
    -6 -6 3
    6 6 -2
    -6 -6 2
    6 -6 -1
    -6 6 1
    6 6 -1
    -6 -6 1
    6 -6 0
    -6 6 0
    6 6 0
    6 -6 1
    -6 6 -1
    -6 -6 -1
    6 6 2
    -6 6 -2
    6 -6 2
    -6 -6 -2
    6 -6 3
    -6 6 -3
    6 6 3
    -6 -6 -3
    6 -6 4
    -6 6 -4
    6 6 5
    6 -6 5
    -6 6 -5
    -6 -6 -5
    6 -6 6
    -6 6 -6
    6 6 6
    -6 -6 -6
    6 6 7
    6 -6 7
    -6 6 -7
    6 6 9
    -6 6 -9
    -6 -6 -9
    6 6 10
    -6 -6 -10
    6 6 11
    -6 6 -11
    6 -6 11
    -6 -6 -11
    -6 7 3
    6 -7 -3
    6 7 -3
    -6 -7 3
    -6 7 2
    6 -7 -2
    6 7 -2
    -6 -7 2
    6 7 -1
    -6 7 1
    -6 -7 1
    6 7 0
    -6 -7 0
    -6 7 -1
    6 7 1
    -6 -7 -1
    6 7 2
    -6 -7 -2
    6 7 3
    6 -7 3
    -6 7 -3
    -6 -7 -3
    6 7 4
    6 -7 4
    -6 -7 -4
    -6 7 -4
    6 7 6
    6 -7 6
    -6 -7 -6
    -6 7 -6
    6 -7 7
    -6 7 -7
    -6 -7 -7
    6 -7 8
    -6 7 -8
    -6 7 -9
    6 7 9
    -6 -7 -9
    6 8 -4
    -6 -8 4
    6 8 -3
    -6 -8 3
    6 8 -2
    -6 -8 2
    6 8 -1
    -6 8 0
    6 -8 0
    6 8 0
    -6 -8 0
    -6 8 -1
    6 -8 1
    -6 -8 -1
    6 -8 2
    -6 8 -2
    6 8 2
    -6 -8 -2
    6 -8 3
    6 8 4
    6 -8 4
    -6 8 -4
    -6 -8 -4
    6 8 5
    6 -8 5
    -6 8 -5
    -6 -8 -5
    6 8 6
    -6 9 1
    7 0 -5
    -7 0 5
    -7 0 4
    7 0 -4
    7 0 -3
    -7 0 3
    -7 0 2
    7 0 -2
    7 0 -1
    -7 0 1
    -7 0 0
    7 0 0
    -7 0 -2
    7 0 2
    7 0 3
    -7 0 -3
    -7 0 -4
    7 0 4
    7 0 5
    -7 0 -5
    -7 0 -6
    7 0 6
    7 0 7
    -7 0 -7
    -7 0 -8
    7 0 8
    7 0 9
    -7 0 -11
    7 0 11
    -7 0 -12
    7 0 12
    7 0 13
    -7 0 -13
    -7 -1 6
    7 -1 -5
    7 1 -5
    -7 1 5
    -7 -1 5
    7 -1 -4
    7 1 -4
    -7 1 4
    -7 -1 4
    7 -1 -3
    7 1 -3
    -7 1 3
    -7 -1 3
    7 -1 -2
    7 1 -2
    -7 1 2
    -7 -1 2
    -7 1 1
    7 -1 -1
    -7 -1 1
    7 1 -1
    7 -1 0
    7 1 0
    -7 -1 0
    7 1 1
    -7 -1 -1
    -7 1 -2
    -7 -1 -2
    7 -1 2
    7 1 2
    7 -1 3
    7 1 3
    -7 1 -3
    -7 -1 -3
    7 -1 4
    7 1 4
    -7 1 -4
    -7 -1 -4
    -7 1 -5
    -7 -1 -5
    7 -1 5
    7 1 5
    7 -1 7
    7 1 7
    -7 -1 -7
    7 -1 8
    7 1 8
    -7 1 -8
    -7 -1 -8
    7 -1 9
    7 1 9
    -7 1 -9
    7 -1 11
    7 1 11
    -7 1 -11
    -7 -1 -11
    7 1 12
    -7 1 -13
    -7 -1 -13
    7 -1 13
    7 1 13
    7 2 -6
    -7 -2 6
    7 -2 -5
    -7 -2 5
    7 2 -5
    7 -2 -4
    7 2 -4
    -7 2 4
    -7 -2 4
    -7 2 3
    7 -2 -3
    -7 -2 3
    7 2 -3
    7 -2 -2
    7 2 -2
    -7 2 2
    7 -2 -1
    -7 2 1
    -7 -2 0
    7 2 0
    7 -2 1
    -7 2 -1
    7 2 1
    -7 -2 -1
    7 2 2
    -7 2 -2
    -7 -2 -2
    7 -2 3
    7 2 3
    -7 2 -3
    -7 -2 -3
    7 -2 4
    7 2 4
    -7 2 -4
    -7 -2 -4
    7 -2 5
    7 2 5
    -7 2 -5
    -7 -2 -5
    7 -2 6
    7 2 6
    -7 2 -6
    -7 -2 -6
    -7 2 -7
    7 -2 7
    -7 -2 -7
    7 2 7
    7 -2 8
    7 2 8
    -7 -2 -8
    -7 2 -8
    -7 -2 -9
    -7 2 -10
    7 -2 10
    -7 -2 -10
    7 2 10
    7 -2 11
    7 2 11
    -7 2 -11
    -7 -2 -11
    -7 2 -12
    7 -2 12
    -7 -2 -12
    7 2 12
    -7 2 -13
    7 -2 13
    7 2 13
    7 3 -6
    -7 -3 6
    7 -3 -5
    -7 3 5
    7 3 -5
    -7 -3 5
    7 -3 -4
    -7 3 4
    7 -3 -3
    7 3 -2
    -7 -3 2
    7 -3 -1
    7 3 -1
    -7 3 1
    -7 -3 1
    7 -3 0
    -7 3 0
    7 3 0
    -7 -3 0
    7 3 1
    -7 3 -1
    7 -3 1
    -7 -3 -1
    7 3 2
    -7 3 -2
    -7 -3 -2
    7 -3 3
    7 3 3
    -7 3 -3
    -7 -3 -3
    7 3 5
    -7 3 -5
    7 -3 5
    -7 -3 -5
    7 -3 6
    7 3 6
    -7 3 -6
    -7 -3 -6
    7 -3 7
    7 3 7
    -7 3 -7
    -7 -3 -7
    7 3 8
    -7 -3 -8
    7 -3 9
    -7 3 -9
    -7 -3 -9
    -7 3 -10
    7 -3 10
    -7 -3 -10
    7 3 10
    -7 3 -11
    7 -3 11
    -7 3 -12
    7 -3 12
    -7 -3 -12
    7 3 12
    7 -3 13
    -7 3 -13
    -7 -4 6
    7 4 -5
    -7 -4 5
    7 4 -4
    7 -4 -4
    -7 4 4
    -7 -4 4
    7 -4 -3
    -7 4 3
    7 4 -3
    -7 -4 3
    7 -4 -2
    -7 4 2
    7 4 -2
    -7 -4 2
    7 4 -1
    7 -4 -1
    -7 4 1
    -7 -4 1
    7 -4 0
    -7 4 0
    7 4 0
    -7 -4 0
    7 -4 1
    -7 4 -1
    -7 -4 -1
    7 -4 3
    7 4 3
    -7 -4 -3
    7 -4 4
    7 4 4
    -7 4 -4
    -7 -4 -4
    7 -4 5
    7 4 5
    -7 4 -5
    -7 -4 -5
    7 -4 6
    7 4 6
    -7 4 -6
    -7 -4 -6
    -7 4 -7
    7 -4 7
    -7 -4 -7
    7 -4 8
    7 4 8
    -7 -4 -8
    7 -4 9
    -7 -4 -9
    7 4 9
    7 -4 10
    -7 4 -10
    7 4 10
    -7 -4 -10
    -7 4 -11
    7 -4 11
    -7 -4 -11
    7 4 11
    -7 4 -12
    -7 -4 -12
    7 4 12
    7 -5 -4
    -7 5 4
    -7 5 3
    7 -5 -3
    7 5 -2
    7 -5 -2
    -7 5 2
    -7 -5 2
    7 5 -1
    -7 -5 1
    -7 5 0
    7 -5 0
    7 5 0
    -7 -5 0
    7 5 1
    -7 5 -1
    7 -5 1
    7 5 2
    7 -5 2
    -7 -5 -2
    -7 5 -2
    -7 5 -3
    7 5 3
    -7 -5 -3
    7 -5 4
    -7 5 -4
    7 -5 5
    -7 5 -5
    7 5 5
    -7 -5 -5
    7 -5 6
    -7 5 -6
    7 5 6
    -7 -5 -6
    7 -5 7
    -7 5 -7
    7 5 7
    -7 -5 -7
    7 -5 8
    -7 5 -8
    7 -5 9
    7 5 9
    -7 -5 -9
    -7 5 -10
    -7 5 -11
    7 -5 11
    7 5 11
    -7 -5 -11
    7 6 -4
    -7 -6 4
    7 6 -3
    -7 -6 3
    7 6 -2
    7 -6 -2
    -7 6 2
    -7 -6 2
    7 -6 -1
    -7 6 1
    7 -6 0
    -7 6 0
    7 6 1
    7 -6 2
    -7 6 -2
    7 6 2
    -7 -6 -2
    7 6 3
    7 -6 3
    -7 -6 -3
    7 6 4
    7 -6 4
    -7 6 -4
    -7 -6 -4
    7 6 6
    7 -6 6
    -7 -6 -6
    -7 6 -6
    7 6 7
    7 -6 7
    -7 -6 -7
    -7 6 -7
    7 -6 8
    -7 6 -8
    7 6 9
    7 -6 9
    -7 -6 -9
    -7 -7 4
    7 7 -3
    -7 -7 3
    -7 7 2
    -7 -7 2
    7 -7 -1
    -7 7 1
    7 -7 0
    -7 7 0
    7 7 1
    -7 -7 -1
    7 -7 2
    -7 7 -2
    -7 -7 -2
    7 -7 3
    -7 7 -3
    7 7 3
    -7 -7 -3
    -7 7 -4
    7 7 4
    -7 -7 -4
    7 7 5
    -7 -7 -5
    -7 7 -6
    7 7 6
    7 -7 6
    -7 -7 -6
    -7 -8 3
    7 8 -2
    -7 -8 2
    7 8 -1
    -7 -8 1
    7 8 0
    -7 8 0
    7 -8 0
    -7 -8 0
    7 -8 1
    7 8 1
    -7 -8 -1
    7 -8 2
    -7 8 -2
    -7 -8 -2
    -8 0 5
    8 0 -4
    -8 0 4
    8 0 -2
    -8 0 2
    -8 0 1
    8 0 -1
    -8 0 0
    8 0 0
    -8 0 -1
    8 0 1
    8 0 2
    8 0 4
    -8 0 -4
    -8 0 -5
    8 0 5
    8 0 6
    -8 0 -6
    8 0 8
    -8 0 -8
    -8 0 -9
    8 0 9
    -8 0 -11
    8 0 11
    -8 0 -12
    8 0 12
    -8 1 5
    -8 -1 5
    8 -1 -4
    -8 1 4
    8 1 -3
    -8 -1 3
    8 -1 -2
    8 1 -2
    -8 1 2
    -8 -1 2
    8 -1 -1
    8 1 -1
    -8 1 1
    -8 -1 1
    8 1 0
    -8 1 0
    -8 -1 0
    8 -1 0
    8 1 1
    -8 1 -1
    -8 -1 -1
    8 -1 1
    8 -1 2
    8 1 2
    -8 1 -2
    -8 1 -4
    -8 -1 -4
    8 -1 4
    8 1 4
    8 -1 5
    8 1 5
    -8 1 -5
    -8 -1 -5
    8 -1 6
    8 1 6
    -8 1 -6
    -8 -1 -6
    8 -1 8
    8 1 8
    -8 1 -8
    -8 -1 -8
    8 -1 9
    8 1 9
    -8 1 -9
    -8 -1 -9
    8 1 10
    -8 1 -10
    -8 -1 -10
    -8 1 -11
    -8 -1 -11
    8 -1 11
    8 1 11
    8 -1 12
    -8 1 -12
    -8 -1 -12
    8 2 -4
    -8 -2 4
    8 -2 -3
    8 2 -3
    -8 2 3
    -8 -2 3
    -8 2 2
    8 -2 -2
    -8 -2 2
    8 2 -2
    8 -2 -1
    8 2 -1
    -8 2 1
    -8 -2 1
    8 -2 0
    8 2 0
    -8 2 0
    -8 -2 0
    -8 2 -1
    8 -2 1
    -8 -2 -1
    8 2 1
    8 2 3
    -8 2 -3
    -8 -2 -3
    8 -2 4
    8 2 4
    -8 2 -4
    -8 -2 -4
    -8 2 -5
    8 -2 5
    -8 -2 -5
    8 2 5
    8 -2 6
    8 2 6
    -8 2 -6
    -8 -2 -6
    8 -2 7
    8 2 7
    -8 2 -7
    -8 -2 -7
    8 -2 8
    8 2 8
    -8 2 -8
    -8 -2 -8
    -8 2 -10
    -8 -2 -10
    8 2 10
    8 -2 12
    -8 -2 -12
    8 2 12
    -8 3 4
    8 3 -4
    -8 -3 4
    8 -3 -3
    8 3 -3
    -8 -3 3
    8 -3 -2
    -8 3 2
    8 3 -2
    -8 -3 2
    -8 3 1
    8 -3 -1
    -8 -3 1
    8 3 -1
    -8 3 0
    8 -3 0
    8 -3 1
    8 3 1
    -8 3 -1
    -8 -3 -1
    -8 3 -2
    8 -3 2
    8 3 2
    8 -3 3
    8 3 3
    -8 -3 -3
    8 -3 4
    8 3 4
    -8 3 -4
    -8 -3 -4
    8 -3 6
    8 3 6
    -8 3 -6
    -8 -3 -6
    8 -3 7
    8 3 7
    -8 3 -7
    -8 -3 -7
    8 3 8
    8 -3 9
    8 3 9
    -8 3 -9
    -8 -3 -10
    8 3 10
    8 -3 11
    8 3 11
    -8 3 -11
    -8 -3 -11
    8 -4 -3
    -8 4 3
    8 4 -3
    -8 -4 3
    8 4 -2
    -8 -4 2
    8 -4 -1
    -8 4 1
    8 4 -1
    -8 -4 1
    8 4 0
    8 -4 0
    -8 -4 0
    -8 4 0
    8 -4 1
    8 4 1
    -8 -4 -1
    8 4 2
    8 -4 2
    8 4 4
    -8 4 -4
    8 -4 4
    -8 -4 -4
    8 4 5
    -8 4 -5
    8 -4 5
    -8 -4 -5
    8 -4 6
    8 4 6
    -8 4 -6
    -8 -4 -6
    -8 4 -7
    8 -4 7
    -8 -4 -7
    8 4 7
    8 -4 8
    8 4 8
    -8 -4 -8
    8 4 10
    -8 -4 -10
    8 5 -3
    -8 -5 3
    8 -5 -2
    -8 5 2
    8 5 -2
    -8 -5 2
    8 -5 -1
    -8 5 1
    8 5 0
    -8 5 0
    8 -5 0
    -8 -5 0
    8 5 1
    8 -5 1
    -8 5 -1
    -8 -5 -1
    8 -5 2
    -8 5 -2
    8 5 2
    8 -5 3
    -8 5 -3
    8 5 3
    -8 -5 -3
    8 5 4
    -8 5 -4
    -8 -5 -4
    8 5 5
    -8 5 -5
    8 -5 5
    -8 -5 -5
    8 -5 6
    -8 5 -6
    8 5 6
    -8 -5 -6
    8 5 7
    8 -5 7
    -8 5 -7
    -8 -5 -7
    8 -5 8
    -8 5 -8
    8 5 8
    -8 -5 -8
    -8 -6 3
    8 6 -2
    -8 -6 2
    -8 6 1
    8 6 -1
    8 -6 -1
    -8 -6 1
    -8 6 0
    8 -6 0
    8 6 1
    -8 -6 -1
    8 6 2
    8 -6 2
    -8 6 -2
    -8 -6 -2
    8 -6 3
    -8 6 -3
    -8 -6 -3
    8 6 4
    8 -6 4
    -8 -6 -4
    -8 6 -4
    8 6 5
    -8 -6 -5
    8 6 6
    -8 6 -6
    8 -6 6
    -8 -6 -6
    8 7 0
    8 -7 0
    -8 7 0
    -8 -7 0
    8 7 1
    -8 -7 -1
    8 -7 2
    -8 7 -2
    8 7 2
    -8 -7 -2
    8 -7 3
    -8 7 -3
    9 0 -3
    -9 0 3
    -9 0 2
    9 0 -2
    -9 0 0
    9 0 0
    -9 0 -1
    9 0 1
    -9 0 -2
    9 0 2
    9 0 3
    -9 0 -3
    -9 0 -4
    9 0 5
    -9 0 -5
    -9 0 -6
    9 0 6
    -9 0 -8
    9 0 8
    -9 0 -10
    9 1 -3
    -9 1 3
    9 -1 -2
    -9 1 2
    -9 -1 1
    9 -1 -1
    9 1 -1
    -9 1 0
    -9 -1 0
    9 -1 0
    9 1 0
    -9 1 -1
    -9 -1 -1
    9 -1 1
    9 1 1
    9 -1 2
    9 1 2
    -9 1 -2
    -9 -1 -2
    9 -1 3
    -9 1 -3
    -9 -1 -3
    -9 1 -4
    -9 -1 -4
    -9 1 -5
    -9 -1 -5
    9 -1 5
    9 1 5
    9 -1 6
    9 1 6
    -9 1 -6
    -9 -1 -6
    9 -1 7
    9 1 7
    -9 1 -7
    -9 -1 -7
    9 -1 8
    9 1 8
    -9 1 -8
    -9 -1 -8
    -9 -1 -10
    9 2 -2
    -9 -2 2
    9 -2 -1
    9 2 -1
    -9 2 1
    -9 -2 1
    9 -2 0
    9 2 0
    -9 2 0
    -9 -2 0
    9 -2 1
    9 2 1
    -9 2 -1
    -9 -2 -1
    -9 2 -2
    9 -2 2
    -9 -2 -2
    9 -2 3
    9 2 3
    -9 -2 -3
    9 -2 4
    -9 -2 -4
    9 -2 5
    9 2 5
    -9 2 -5
    -9 -2 -5
    9 -2 7
    9 2 7
    -9 2 -7
    -9 -2 -7
    -9 2 -8
    9 -2 8
    -9 -2 -8
    9 2 8
    9 -2 9
    9 2 9
    -9 2 -9
    -9 -2 -9
    -9 -3 3
    9 3 -2
    -9 -3 2
    9 -3 -1
    9 3 -1
    -9 3 1
    -9 -3 1
    -9 3 0
    9 -3 0
    -9 -3 0
    9 3 0
    9 -3 2
    9 3 2
    -9 3 -2
    -9 -3 -2
    9 -3 3
    9 3 3
    -9 3 -3
    -9 -3 -3
    9 -3 4
    -9 3 -4
    -9 -3 -4
    -9 3 -6
    9 -3 6
    -9 -3 -6
    9 3 6
    9 -3 7
    9 3 7
    -9 3 -7
    -9 -3 -7
    9 -3 8
    9 3 8
    -9 3 -8
    -9 -3 -8
    9 3 9
    -9 -4 2
    9 4 -2
    9 4 -1
    -9 -4 1
    9 -4 0
    -9 4 0
    9 4 0
    -9 -4 0
    9 -4 1
    -9 4 -1
    9 4 1
    -9 -4 -1
    9 -4 2
    9 4 2
    -9 -4 -2
    9 -4 4
    -9 -4 -4
    9 4 5
    -9 4 -5
    -9 -4 -5
    9 -4 7
    -9 -4 -7
    9 4 7
    -9 -5 2
    9 5 0
    -9 -5 0
    9 -5 1
    -9 5 -1
    9 5 1
    -9 -5 -1
    9 5 2
    -9 5 -2
    9 -5 2
    -9 -5 -2
    9 -5 3
    -9 5 -3
    9 5 3
    -9 -5 -3
    -9 -5 -4
    9 -5 5
    9 5 5
    -9 -5 -5
    9 6 0
    -9 -6 0
    9 -6 1
    -9 6 -1
    9 6 1
    -9 -6 -1
    9 -6 2
    -9 6 -2
    -9 -6 -2
    9 -6 3
    -9 6 -3
    10 0 0
    -10 0 0
    -10 0 -1
    10 0 1
    10 0 2
    -10 0 -2
    10 0 4
    -10 0 -4
    10 0 5
    -10 0 -7
    10 0 7
    -10 -1 1
    10 -1 0
    10 1 0
    -10 1 0
    -10 -1 0
    -10 1 -1
    -10 -1 -1
    10 -1 1
    10 1 1
    10 -1 2
    10 1 2
    -10 1 -2
    -10 -1 -2
    10 1 3
    10 -1 4
    10 1 4
    -10 1 -4
    -10 -1 -4
    10 -1 5
    10 1 5
    10 -1 6
    10 1 6
    -10 1 -6
    -10 -1 -6
    10 -1 7
    10 1 7
    -10 1 -7
    -10 -1 -7
    10 2 -1
    -10 -2 1
    10 -2 0
    10 2 0
    -10 2 0
    -10 -2 0
    10 -2 1
    10 2 1
    -10 2 -1
    -10 -2 -1
    10 -2 3
    10 2 3
    -10 2 -3
    10 -2 4
    10 2 4
    -10 2 -4
    -10 -2 -4
    -10 2 -6
    -10 -2 -6
    10 2 6
    -10 -3 1
    -10 3 0
    -10 3 -1
    10 -3 1
    -10 -3 -1
    10 3 1
    -10 3 -2
    10 -3 2
    -10 -3 -2
    10 3 2
    10 -3 3
    10 3 3
    -10 3 -3
    -10 -3 -3
    10 3 4
    -10 -3 -4
    10 3 5
    -10 3 -5
    10 4 0
    -10 -4 0
    10 -4 1
    -10 4 -1
    -10 -4 -2
    10 4 2
    10 -4 3
    10 4 3
    -10 -4 -3
    10 -4 4
    -11 0 -2
    11 0 2
    11 0 3
    -11 0 -3
    -11 1 -2
    -11 -1 -2
    11 -1 2
    11 1 2
    11 -1 3
    11 1 3
    -11 -1 -3
    11 2 2
    -11 2 -2
_diffrn_reflns_number     4727
_diffrn_reflns_av_R_equivalents     0.0114
_diffrn_reflns_av_unetI/netI     0.0136
_diffrn_reflns_theta_min     3.22
_diffrn_reflns_theta_max     32.83
_diffrn_reflns_theta_full     23.4849
_diffrn_measured_fraction_theta_max     0.6652
_diffrn_measured_fraction_theta_full     0.8951
_diffrn_reflns_limit_h_min     -11
_diffrn_reflns_limit_h_max     11
_diffrn_reflns_limit_k_min     -10
_diffrn_reflns_limit_k_max     10
_diffrn_reflns_limit_l_min     -13
_diffrn_reflns_limit_l_max     13
_diffrn_radiation_probe     x-ray
_refine_special_details
                      'This is a non-spherical atom refinement using NoSpherA2.'
_reflns_number_total     1540
_reflns_number_gt     1389
_reflns_threshold_expression     I>=2u(I)
_refine_ls_structure_factor_coef     Fsqd
_refine_ls_matrix_type     full
_refine_ls_R_factor_all     0.0327
_refine_ls_R_factor_gt     0.0299
_refine_ls_wR_factor_gt     0.0770
_refine_ls_wR_factor_ref     0.0793
_refine_ls_goodness_of_fit_ref     1.0395
_refine_ls_restrained_S_all     1.0069
_refine_ls_number_reflns     1540
_refine_ls_number_parameters     127
_refine_ls_number_restraints     93
_refine_ls_number_constraints     0
_refine_ls_hydrogen_treatment     refall
_refine_ls_weighting_scheme     calc
_refine_ls_weighting_details
              'w=1/[\s^2^(Fo^2^)+(0.0419P)^2^+0.1797P] where P=(Fo^2^+2Fc^2^)/3'
_atom_sites_solution_primary     notdet
_refine_ls_shift/su_max     0.0006
_refine_ls_shift/su_mean     0.0000
_refine_diff_density_max     0.2272
_refine_diff_density_min     -0.2219
loop_
    _atom_type_symbol
    _atom_type_scat_dispersion_source
    _atom_type_scat_dispersion_real
    _atom_type_scat_dispersion_imag
    _atom_type_scat_source
    H custom  0.00000 0.00000
                             'NoSpherA2: Chem.Sci. 2021, DOI:10.1039/D0SC05526C'
    C custom 0.00280 0.00140 'NoSpherA2: Chem.Sci. 2021, DOI:10.1039/D0SC05526C'
    O custom 0.00970 0.00540 'NoSpherA2: Chem.Sci. 2021, DOI:10.1039/D0SC05526C'
    N custom 0.00560 0.00290 'NoSpherA2: Chem.Sci. 2021, DOI:10.1039/D0SC05526C'
_computing_data_collection
;
CrysAlisPro 1.171.40.67a (Rigaku OD, 2019)
;
_computing_cell_refinement
;
CrysAlisPro 1.171.40.67a (Rigaku OD, 2019)
;
_computing_data_reduction
;
CrysAlisPro 1.171.40.67a (Rigaku OD, 2019)
;
_computing_structure_refinement
;
olex2.refine 1.3 (Bourhis <i>et al.</i>,  2015)
;
_computing_molecular_graphics
;
Olex2 1.3 (Dolomanov <i>et al.</i>,  2009)
;
_computing_publication_material
;
Olex2 1.3 (Dolomanov <i>et al.</i>,  2009)
;
loop_
    _atom_site_type_symbol
    _atom_site_label
    _atom_site_fract_x
    _atom_site_fract_y
    _atom_site_fract_z
    _atom_site_U_iso_or_equiv
    _atom_site_adp_type
    _atom_site_occupancy
    O O12 0.58064(9) 0.69988(11) 0.58111(7) 0.01947(16) Uani 1.000000
    O O11 0.52207(9) 0.55639(10) 0.75038(6) 0.01603(16) Uani 1.000000
    O O22 0.19530(9) 0.66501(11) 0.83656(6) 0.01818(16) Uani 1.000000
    O O21 -0.02009(9) 0.55525(10) 0.71288(6) 0.01700(16) Uani 1.000000
    N N12 0.14262(10) 0.62566(10) 0.73412(7) 0.01217(16) Uani 1.000000
    N N11 0.46445(10) 0.64257(10) 0.65828(7) 0.01247(16) Uani 1.000000
    N N22 -0.00425(10) 0.75478(10) 0.50992(7) 0.01437(17) Uani 1.000000
    H H22a -0.054(2) 0.807(3) 0.4311(15) 0.037(5) Uani 1.000000
    H H22b -0.098(2) 0.700(3) 0.5672(16) 0.034(4) Uani 1.000000
    N N21 0.29819(11) 0.80089(12) 0.43842(7) 0.01677(17) Uani 1.000000
    H H21a 0.243(2) 0.852(3) 0.3614(14) 0.039(5) Uani 1.000000
    H H21b 0.440(2) 0.799(3) 0.4481(16) 0.032(4) Uani 1.000000
    C C2 0.18569(11) 0.74020(11) 0.52572(8) 0.01155(18) Uani 1.000000
    C C1 0.26674(11) 0.66770(12) 0.63690(8) 0.01167(17) Uani 1.000000
loop_
    _atom_site_aniso_label
    _atom_site_aniso_U_11
    _atom_site_aniso_U_22
    _atom_site_aniso_U_33
    _atom_site_aniso_U_12
    _atom_site_aniso_U_13
    _atom_site_aniso_U_23
    O12 0.0120(3) 0.0339(3) 0.0125(4) 0.0000(2) 0.0018(3) 0.0053(3)
    O11 0.0139(3) 0.0257(3) 0.0084(4) 0.0019(2) -0.0018(2) 0.0034(2)
    O22 0.0154(3) 0.0344(3) 0.0048(4) -0.0016(2)  0.0000(2) -0.0015(2)
    O21 0.0140(3) 0.0285(3) 0.0086(4) -0.0047(2) 0.0009(2) 0.0006(2)
    N12 0.0121(3) 0.0189(3) 0.0055(4) 0.0001(2) 0.0002(3) 0.0002(2)
    N11 0.0112(3) 0.0195(3) 0.0067(4) 0.0003(2) 0.0003(3) 0.0008(2)
    N22 0.0125(3) 0.0219(3) 0.0086(4) 0.0004(2) -0.0010(3) 0.0017(2)
    H22a 0.020(6) 0.068(12) 0.023(5) -0.001(4) -0.005(3) 0.022(3)
    H22b 0.019(5) 0.059(11) 0.024(7) -0.001(3) 0.002(3) 0.021(4)
    N21 0.0148(3) 0.0278(3) 0.0078(4) 0.0002(2) 0.0021(3) 0.0041(3)
    H21a 0.028(7) 0.073(13) 0.016(5) 0.001(5) -0.002(3) 0.021(3)
    H21b 0.017(3) 0.054(11) 0.024(8) -0.0006(18) 0.0018(17) 0.014(5)
    C2 0.0124(3) 0.0171(3) 0.0051(5) 0.0007(2) -0.0003(3) 0.0001(2)
    C1 0.0105(3) 0.0191(3) 0.0055(4) 0.0003(2) 0.0001(3) 0.0009(3)
loop_
    _geom_bond_atom_site_label_1
    _geom_bond_atom_site_label_2
    _geom_bond_site_symmetry_2
    _geom_bond_distance
    _geom_bond_publ_flag
    O12 N11 . 1.2465(11) ?
    O11 N11 . 1.2423(9) ?
    O22 N12 . 1.2340(9) ?
    O21 N12 . 1.2371(8) ?
    N12 C1 . 1.4243(12) ?
    N11 C1 . 1.3963(10) ?
    N22 C2 . 1.3279(10) ?
    N21 C2 . 1.3202(13) ?
    C2 C1 . 1.4471(11) ?
loop_
    _geom_angle_atom_site_label_1
    _geom_angle_atom_site_label_2
    _geom_angle_atom_site_label_3
    _geom_angle_site_symmetry_1
    _geom_angle_site_symmetry_3
    _geom_angle
    _geom_angle_publ_flag
    O21 N12 O22 . . 121.24(8) ?
    C1 N12 O22 . . 120.26(7) ?
    C1 N12 O21 . . 118.46(7) ?
    O11 N11 O12 . . 120.91(7) ?
    C1 N11 O12 . . 118.78(7) ?
    C1 N11 O11 . . 120.24(8) ?
    N21 C2 N22 . . 117.90(7) ?
    C1 C2 N22 . . 120.98(8) ?
    C1 C2 N21 . . 121.07(7) ?
    N11 C1 N12 . . 116.18(7) ?
    C2 C1 N12 . . 119.78(7) ?
    C2 C1 N11 . . 123.99(8) ?
loop_
    _geom_torsion_atom_site_label_1
    _geom_torsion_atom_site_label_2
    _geom_torsion_atom_site_label_3
    _geom_torsion_atom_site_label_4
    _geom_torsion_site_symmetry_1
    _geom_torsion_site_symmetry_2
    _geom_torsion_site_symmetry_3
    _geom_torsion_site_symmetry_4
    _geom_torsion
    _geom_torsion_publ_flag
    O12 N11 C1 N12 . . . . -171.75(7) ?
    O12 N11 C1 C2 . . . . 5.67(9) ?
    O11 N11 C1 N12 . . . . 11.37(8) ?
    O11 N11 C1 C2 . . . . -171.21(7) ?
    O22 N12 C1 N11 . . . . 34.35(8) ?
    O22 N12 C1 C2 . . . . -143.18(7) ?
    O21 N12 C1 N11 . . . . -147.83(7) ?
    O21 N12 C1 C2 . . . . 34.63(8) ?
    N12 C1 C2 N22 . . . . -4.74(9) ?
    N12 C1 C2 N21 . . . . 172.79(7) ?
    N11 C1 C2 N22 . . . . 177.93(8) ?
    N11 C1 C2 N21 . . . . -4.54(9) ?
_iucr_refine_instructions_details
;
TITL 080_a.res in P2(1)/n
REM Old TITL 080 in P2(1)/n
REM SHELXT solution in P2(1)/n: R1 0.095, Rweak 0.008, Alpha 0.021
REM <I/s> 0.719 for 71 systematic absences, Orientation as input
REM Formula found by SHELXT: C3 N2 O5
CELL 0.66418 6.9184 6.5187 11.2646 90 90.5108 90
ZERR 4 0.0001 0.0001 0.0002 0 0.0013 0
LATT 1
SYMM 0.5-X,0.5+Y,0.5-Z
SFAC C H N O
DISP C 0.0028 0.0014 9.9123
DISP H -0 0 0.6652
DISP N 0.0056 0.0029 16.5876
DISP O 0.0097 0.0054 27.0096
UNIT 8 16 16 16
RIGU O11 O12 O21 O22 N11 N12 N21 H21a H21b N22 H22a H22b C1 C2
L.S. 30
PLAN  5
TEMP -133.15
CONF
BOND
MORE -1
BOND $H
fmap 2
acta
LIST -6
OMIT -1 0 9
WGHT 0.041873 0.179658
FVAR 9.084624
REM <olex2.extras>
REM <HklSrc "%.\\140.hkl">
REM </olex2.extras>
O12   4     0.58064  0.69988  0.58111  11.00000  0.01199  0.03391  0.01253 =
 0.00530  0.00184  0.00000
O11   4     0.52207  0.55639  0.75038  11.00000  0.01388  0.02572  0.00845 =
 0.00339 -0.00181  0.00194
O22   4     0.19530  0.66501  0.83656  11.00000  0.01539  0.03435  0.00479 =
 -0.00155 -0.00000 -0.00163
O21   4    -0.02009  0.55525  0.71288  11.00000  0.01399  0.02847  0.00857 =
 0.00059  0.00094 -0.00472
N12   3     0.14262  0.62566  0.73412  11.00000  0.01211  0.01892  0.00550 =
 0.00019  0.00021  0.00007
N11   3     0.46445  0.64257  0.65828  11.00000  0.01123  0.01947  0.00671 =
 0.00083  0.00029  0.00035
N22   3    -0.00425  0.75478  0.50992  11.00000  0.01255  0.02193  0.00861 =
 0.00172 -0.00098  0.00043
H22a  2    -0.05368  0.80741  0.43109  11.00000  0.02007  0.06846  0.02252 =
 0.02222 -0.00528 -0.00132
H22b  2    -0.09783  0.70012  0.56722  11.00000  0.01930  0.05909  0.02379 =
 0.02073  0.00183 -0.00102
N21   3     0.29819  0.80089  0.43842  11.00000  0.01481  0.02775  0.00779 =
 0.00414  0.00209  0.00024
H21a  2     0.24314  0.85232  0.36141  11.00000  0.02750  0.07334  0.01601 =
 0.02052 -0.00158  0.00064
H21b  2     0.44036  0.79906  0.44814  11.00000  0.01669  0.05404  0.02422 =
 0.01368  0.00185 -0.00063
C2    1     0.18569  0.74020  0.52572  11.00000  0.01242  0.01712  0.00510 =
 0.00013 -0.00026  0.00075
C1    1     0.26674  0.66770  0.63690  11.00000  0.01045  0.01908  0.00548 =
 0.00088  0.00008  0.00033
HKLF 4
END
Q1 1 0.7 0.703704 0.577778 11 0.05 0.23
Q3 1 -0.233333 0.574074 0.722222 11 0.05 0.21
Q2 1 0.366667 0.5 0.766667 11 0.05 0.22
Q4 1 0.466667 0.685185 0.566667 11 0.05 0.21
Q5 1 0.4 0.814815 0.422222 11 0.05 0.2
  REM The information below was added by Olex2.
  REM
  REM R1 = 0.0299 for 1389 Fo > 4sig(Fo) and 0.0327 for all 1540 data
  REM 127 parameters refined using 93 restraints
  REM Highest difference peak 0.2272, deepest hole -0.2219
  REM Mean Shift 0.0000, Max Shift 0.0006.
  REM +++ Tabular Listing of Refinement Information +++
  REM R1_all = 0.0327
  REM R1_gt = 0.0299
  REM wR_ref = 0.0793
  REM GOOF = 1.0395
  REM Shift_max = 0.0006
  REM Shift_mean = 0.0000
  REM Reflections_all = 1540
  REM Reflections_gt = 1389
  REM Parameters = 127
  REM Hole = -0.2219
  REM Peak = 0.2272
  REM Flack = n/a
;
data_164
_audit_creation_method
;
Olex2 1.3
(compiled 2020.11.12 svn.r5f609507 for OlexSys, GUI svn.r6408)
;
_chemical_name_systematic     '1,1-Diamino-2,2-dinitroethylene'
_chemical_formula_moiety     'C2 H4 N4 O4'
_chemical_formula_sum     'C2 H4 N4 O4'
_chemical_formula_weight     148.079
_space_group_crystal_system     monoclinic
_space_group_name_H-M_alt     'P 1 21/n 1'
_space_group_name_Hall     '-P 2yn'
loop_
    _space_group_symop_id
    _space_group_symop_operation_xyz
    1 x,y,z
    2 -x+1/2,y+1/2,-z+1/2
    3 -x,-y,-z
    4 x-1/2,-y-1/2,z-1/2
_cell_length_a     6.92090(10)
_cell_length_b     6.53360(10)
_cell_length_c     11.2726(2)
_cell_angle_alpha     90
_cell_angle_beta     90.5215(14)
_cell_angle_gamma     90
_cell_volume     509.708(14)
_cell_formula_units_Z     4
_cell_measurement_reflns_used     1998
_cell_measurement_theta_min     3.2270
_cell_measurement_theta_max     32.7680
_cell_measurement_temperature     164
_exptl_crystal_description     block
_exptl_crystal_colour     'clear yellow'
_exptl_crystal_size_max     0.2
_exptl_crystal_size_mid     0.1
_exptl_crystal_size_min     0.1
_exptl_crystal_density_diffrn     1.930
_exptl_crystal_F_000     304.164
_exptl_absorpt_coefficient_mu     0.154
_exptl_absorpt_correction_type     multi-scan
_exptl_absorpt_process_details
;
CrysAlisPro 1.171.40.67a (Rigaku OD, 2019)
Empirical absorption correction using spherical harmonics,
implemented in SCALE3 ABSPACK scaling algorithm.
;
_exptl_absorpt_correction_T_min     0.68337
_exptl_absorpt_correction_T_max     1.00000
_diffrn_ambient_temperature     164.0
_diffrn_source
;
European Synchrotron Radiation Facility (ESRF), BM01 - The Swiss-Norwegian
Beamlines
;
_diffrn_radiation_type     synchrotron
_diffrn_radiation_wavelength     0.66418
_diffrn_radiation_monochromator     'silicon 111'
_diffrn_measurement_device_type     'BM01 ESRF 2M 20210501'
_diffrn_measurement_device     'one-circle diffractometer'
_diffrn_measurement_method     '\w scans'
_diffrn_detector     'Hybrid Pixel Array Detector'
_diffrn_detector_area_resol_mean     5.8140
loop_
    _diffrn_refln_index_h
    _diffrn_refln_index_k
    _diffrn_refln_index_l
    0 0 -2
    0 0 2
    0 0 -3
    0 0 3
    0 0 4
    0 0 -4
    0 0 5
    0 0 -5
    0 0 -6
    0 0 7
    0 0 -7
    0 0 8
    0 0 -8
    0 0 11
    0 0 -12
    0 0 12
    0 1 0
    0 -1 0
    0 1 -1
    0 1 1
    0 -1 -1
    0 1 -2
    0 -1 -2
    0 1 2
    0 -1 2
    0 1 -3
    0 -1 -3
    0 1 3
    0 -1 3
    0 1 4
    0 -1 -4
    0 -1 4
    0 1 -4
    0 1 -5
    0 -1 5
    0 1 5
    0 1 6
    0 -1 -6
    0 1 -6
    0 -1 -7
    0 1 7
    0 -1 8
    0 1 -8
    0 1 -9
    0 -1 9
    0 -1 10
    0 1 -10
    0 -1 -11
    0 1 11
    0 1 -11
    0 -1 -12
    0 1 -12
    0 -1 12
    0 1 12
    0 -2 0
    0 2 0
    0 2 -1
    0 -2 -1
    0 2 1
    0 -2 1
    0 2 2
    0 -2 -2
    0 -2 -3
    0 2 3
    0 -2 4
    0 2 -4
    0 -2 5
    0 2 -5
    0 2 -6
    0 2 7
    0 -2 7
    0 2 -7
    0 -2 -7
    0 2 8
    0 2 -8
    0 -2 -8
    0 -2 8
    0 2 -9
    0 -2 9
    0 2 9
    0 -2 -9
    0 2 10
    0 2 -10
    0 -2 10
    0 -2 -10
    0 2 -11
    0 -2 -11
    0 -2 11
    0 2 11
    0 -2 -12
    0 2 12
    0 2 -12
    0 -3 0
    0 3 0
    0 -3 -1
    0 3 1
    0 3 -1
    0 -3 1
    0 -3 -2
    0 3 -2
    0 -3 2
    0 3 2
    0 -3 -3
    0 -3 3
    0 3 -3
    0 3 3
    0 -3 -4
    0 3 4
    0 -3 4
    0 3 5
    0 -3 -5
    0 3 6
    0 -3 -6
    0 3 7
    0 -3 -7
    0 3 8
    0 -3 -8
    0 3 9
    0 -3 -9
    0 -3 -10
    0 3 10
    0 -3 -11
    0 3 11
    0 -3 12
    0 3 12
    0 3 -12
    0 -4 0
    0 4 0
    0 4 -1
    0 4 1
    0 -4 1
    0 -4 -1
    0 -4 2
    0 4 2
    0 -4 -2
    0 4 -2
    0 -4 -3
    0 4 -3
    0 4 3
    0 -4 3
    0 4 4
    0 -4 -4
    0 4 -4
    0 -4 4
    0 -4 -5
    0 -4 -6
    0 4 6
    0 4 7
    0 -4 7
    0 4 -7
    0 -4 -7
    0 -4 8
    0 -4 -8
    0 4 -8
    0 4 8
    0 4 -9
    0 -4 9
    0 -4 10
    0 4 -10
    0 4 -11
    0 -4 11
    0 -4 12
    0 -5 0
    0 5 0
    0 -5 1
    0 5 -1
    0 -5 -1
    0 5 1
    0 5 2
    0 -5 -2
    0 -5 2
    0 5 -2
    0 5 3
    0 -5 -3
    0 -5 3
    0 5 -3
    0 5 -4
    0 5 4
    0 -5 4
    0 5 -5
    0 5 5
    0 -5 5
    0 -5 -5
    0 -5 6
    0 5 -6
    0 -5 -6
    0 5 6
    0 5 -7
    0 -5 -7
    0 5 7
    0 -5 7
    0 5 -8
    0 5 8
    0 -5 -8
    0 -5 8
    0 5 9
    0 5 -9
    0 -5 -9
    0 -5 9
    0 -5 -10
    0 5 10
    0 -5 11
    0 5 -11
    0 6 0
    0 -6 0
    0 6 1
    0 6 -1
    0 -6 -1
    0 -6 1
    0 6 2
    0 -6 -2
    0 -6 2
    0 6 -2
    0 -6 -3
    0 6 -3
    0 -6 3
    0 6 3
    0 -6 -4
    0 6 5
    0 -6 5
    0 -6 -5
    0 -6 -6
    0 6 6
    0 6 -6
    0 -6 6
    0 -6 7
    0 6 -7
    0 6 -8
    0 -6 8
    0 -6 -9
    0 6 9
    0 6 -9
    0 -6 9
    0 6 10
    0 -6 10
    0 6 -10
    0 -6 11
    0 6 -11
    0 7 0
    0 -7 0
    0 -7 1
    0 7 1
    0 -7 -1
    0 7 -1
    0 7 2
    0 -7 2
    0 7 -2
    0 -7 -2
    0 7 -3
    0 7 3
    0 7 -4
    0 7 4
    0 -7 4
    0 -7 -4
    0 -7 5
    0 -7 -5
    0 7 5
    0 7 -6
    0 -7 6
    0 -7 -6
    0 7 6
    0 7 7
    0 -7 -7
    0 7 -8
    0 7 8
    0 -7 8
    0 -7 -8
    0 7 9
    0 -7 9
    0 7 -9
    0 -7 -9
    0 7 -10
    0 -7 10
    0 -8 0
    0 8 0
    0 8 -1
    0 -8 1
    0 -8 -1
    0 8 1
    0 -8 -2
    0 8 -2
    0 -8 2
    0 8 2
    0 -8 3
    0 8 -3
    0 -8 -3
    0 8 4
    0 -8 4
    0 -8 -4
    0 -8 -5
    0 8 -5
    0 8 5
    0 8 6
    0 -8 -6
    0 -8 6
    0 8 -6
    0 8 7
    0 -8 -7
    0 8 8
    0 -8 8
    0 -8 -8
    0 8 -8
    0 -8 9
    0 8 -9
    0 9 0
    0 -9 0
    0 9 1
    0 9 -1
    0 -9 -1
    0 -9 1
    0 9 -2
    0 -9 2
    0 9 2
    0 -9 3
    0 9 -3
    0 9 3
    0 9 -4
    0 9 4
    0 -9 4
    0 -9 -4
    0 -9 -5
    0 9 5
    0 9 -5
    0 -9 5
    0 9 6
    0 -9 -6
    0 9 -7
    0 -9 7
    0 -9 -7
    0 9 7
    0 -9 8
    0 9 -8
    0 10 -3
    0 -10 3
    0 -10 -4
    0 -10 4
    0 10 4
    0 10 5
    0 -10 5
    0 -10 -5
    0 10 -5
    -1 0 9
    1 0 -9
    -1 0 8
    1 0 -8
    1 0 -7
    -1 0 7
    1 0 -1
    -1 0 1
    -1 0 0
    1 0 0
    -1 0 -1
    1 0 1
    1 0 2
    -1 0 -2
    -1 0 -3
    1 0 3
    1 0 4
    -1 0 -4
    1 0 6
    1 0 7
    -1 0 -7
    -1 0 -8
    1 0 8
    -1 0 -9
    1 0 9
    -1 0 -10
    1 0 10
    -1 0 -11
    1 0 11
    1 0 12
    -1 0 -12
    1 0 13
    -1 -1 12
    -1 -1 11
    1 1 -11
    1 1 -10
    -1 -1 10
    -1 -1 9
    1 1 -9
    -1 1 9
    -1 1 8
    -1 -1 8
    1 1 -7
    -1 1 7
    1 1 -6
    -1 1 6
    -1 -1 6
    -1 -1 5
    1 1 -5
    -1 -1 4
    -1 1 4
    -1 1 3
    1 -1 -3
    -1 -1 3
    1 1 -3
    1 -1 -2
    1 1 -2
    -1 1 2
    -1 -1 2
    -1 1 1
    1 -1 -1
    1 1 -1
    -1 -1 1
    -1 -1 0
    1 -1 0
    1 1 0
    -1 1 0
    -1 -1 -1
    -1 1 -1
    1 -1 1
    1 1 1
    -1 -1 -2
    1 -1 2
    -1 1 -2
    1 1 2
    -1 1 -3
    -1 -1 -3
    1 1 3
    1 -1 3
    -1 -1 -4
    1 1 4
    1 -1 5
    -1 1 -5
    -1 -1 -6
    1 -1 6
    1 1 6
    -1 -1 -7
    -1 1 -7
    1 -1 7
    1 1 7
    -1 1 -8
    -1 -1 -8
    1 1 8
    1 -1 8
    -1 1 -9
    1 -1 9
    -1 -1 -9
    1 1 9
    -1 -1 -10
    1 1 10
    1 -1 10
    -1 1 -10
    -1 -1 -11
    1 1 11
    1 -1 11
    1 1 12
    -1 1 -12
    1 -1 12
    1 1 13
    -1 -2 12
    1 -2 -11
    -1 2 11
    -1 -2 11
    1 -2 -10
    1 2 -10
    -1 2 10
    -1 -2 10
    1 2 -9
    1 -2 -9
    -1 2 9
    -1 -2 9
    -1 -2 8
    -1 2 8
    1 2 -8
    1 -2 -8
    -1 2 7
    1 2 -7
    -1 -2 7
    1 -2 -7
    -1 2 6
    1 -2 -6
    1 -2 -5
    -1 2 5
    -1 2 4
    1 -2 -3
    -1 2 3
    -1 2 2
    1 -2 -2
    1 -2 -1
    -1 2 1
    -1 2 -2
    1 -2 2
    -1 -2 -2
    1 2 2
    1 -2 3
    -1 2 -3
    1 2 3
    -1 -2 -3
    -1 -2 -4
    1 2 4
    1 -2 4
    -1 2 -4
    -1 2 -5
    -1 -2 -5
    1 -2 5
    1 2 5
    1 2 6
    -1 -2 -6
    1 -2 6
    -1 2 -7
    1 2 7
    1 -2 7
    -1 -2 -7
    1 2 8
    1 -2 8
    -1 2 -8
    -1 -2 -8
    -1 -2 -9
    -1 2 -9
    1 -2 9
    1 2 9
    1 2 10
    -1 -2 -10
    1 -2 10
    -1 2 -10
    -1 -2 -11
    1 2 11
    1 -2 12
    1 2 12
    -1 -2 -12
    -1 2 -12
    1 -2 13
    -1 -3 12
    -1 -3 11
    1 -3 -11
    -1 3 11
    1 3 -11
    1 3 -10
    1 -3 -10
    -1 3 10
    -1 -3 10
    -1 3 9
    1 -3 -9
    -1 -3 9
    1 3 -9
    -1 -3 8
    1 -3 -8
    1 3 -8
    -1 3 8
    -1 3 7
    -1 -3 7
    1 3 -7
    1 -3 -7
    1 -3 -6
    -1 3 6
    1 3 -6
    -1 -3 6
    1 -3 -5
    -1 3 5
    1 3 -5
    -1 -3 5
    -1 3 4
    1 -3 -4
    -1 -3 4
    1 3 -4
    1 3 -3
    -1 3 3
    1 -3 -3
    -1 -3 3
    -1 -3 2
    1 -3 -2
    -1 3 2
    1 -3 -1
    -1 3 1
    1 3 -1
    -1 -3 1
    -1 -3 0
    1 -3 0
    1 3 0
    -1 -3 -1
    1 -3 1
    -1 3 -1
    1 3 1
    1 -3 2
    -1 3 -2
    1 3 2
    -1 -3 -2
    1 3 3
    -1 -3 -3
    -1 3 -3
    1 -3 3
    1 -3 4
    -1 -3 -4
    1 3 4
    -1 3 -4
    1 -3 5
    -1 3 -5
    1 3 5
    -1 -3 -5
    -1 -3 -6
    1 -3 6
    -1 -3 -7
    1 3 7
    1 -3 7
    -1 3 -7
    -1 -3 -8
    1 3 8
    1 -3 9
    -1 3 -9
    1 3 9
    -1 -3 -9
    -1 3 -10
    1 -3 10
    -1 3 -11
    1 -3 11
    1 -3 12
    -1 -3 -12
    -1 3 -12
    -1 4 11
    1 4 -11
    -1 -4 11
    1 4 -10
    -1 4 10
    1 -4 -10
    -1 -4 10
    -1 4 9
    1 4 -9
    -1 -4 9
    1 -4 -9
    1 4 -8
    -1 -4 8
    -1 4 8
    1 -4 -8
    1 -4 -7
    -1 4 7
    -1 4 6
    1 -4 -6
    1 -4 -5
    -1 4 5
    1 4 -5
    -1 -4 5
    1 4 -4
    -1 -4 4
    1 -4 -4
    1 4 -3
    -1 -4 3
    -1 4 3
    1 -4 -3
    -1 4 2
    1 -4 -2
    -1 -4 2
    1 4 -2
    -1 -4 1
    1 -4 -1
    1 4 -1
    1 -4 0
    1 4 0
    -1 4 0
    -1 4 -1
    1 -4 1
    1 4 1
    -1 -4 -1
    1 4 2
    -1 -4 -2
    1 -4 2
    -1 -4 -3
    1 4 3
    -1 -4 -4
    1 4 4
    1 -4 5
    -1 4 -5
    1 -4 6
    -1 4 -7
    -1 -4 -7
    1 -4 7
    1 4 7
    -1 -4 -8
    1 -4 8
    1 4 8
    -1 4 -8
    -1 -4 -9
    -1 4 -9
    1 -4 9
    1 4 9
    -1 4 -10
    1 -4 10
    -1 -4 -10
    1 4 10
    1 4 11
    -1 4 -11
    -1 -4 -11
    -1 -5 11
    -1 -5 10
    -1 5 10
    1 5 -10
    1 -5 -10
    -1 -5 9
    -1 5 9
    1 5 -9
    1 -5 -9
    -1 5 8
    -1 -5 8
    1 -5 -8
    1 5 -8
    -1 -5 7
    -1 5 7
    1 5 -7
    1 -5 -7
    1 5 -6
    -1 5 6
    -1 -5 6
    1 -5 -6
    1 5 -5
    -1 5 5
    1 -5 -5
    -1 5 4
    -1 -5 4
    1 -5 -4
    1 5 -4
    1 5 -3
    -1 5 3
    -1 -5 3
    -1 -5 2
    1 5 -2
    -1 5 2
    1 -5 -2
    1 5 -1
    1 -5 -1
    -1 -5 1
    -1 5 1
    1 -5 0
    -1 5 0
    1 5 0
    -1 -5 0
    -1 5 -1
    -1 -5 -1
    1 -5 1
    1 5 1
    -1 -5 -2
    1 -5 2
    1 5 2
    -1 5 -2
    -1 5 -3
    -1 -5 -3
    1 -5 3
    1 5 3
    1 -5 4
    -1 5 -4
    1 5 4
    -1 -5 -4
    -1 5 -5
    -1 -5 -5
    1 -5 5
    1 5 5
    -1 -5 -6
    1 -5 6
    1 5 6
    1 -5 7
    -1 -5 -7
    -1 5 -7
    1 5 7
    1 5 8
    -1 -5 -8
    1 -5 9
    1 5 9
    -1 5 -9
    -1 -5 -9
    -1 -5 -10
    1 5 10
    1 -5 10
    -1 5 -10
    -1 5 -11
    1 -5 11
    1 -5 12
    -1 5 -12
    1 6 -10
    -1 -6 10
    -1 6 9
    -1 -6 9
    1 6 -9
    1 -6 -9
    -1 6 8
    -1 -6 8
    1 -6 -8
    1 6 -8
    1 6 -7
    -1 6 7
    -1 -6 7
    1 -6 -7
    1 6 -6
    -1 6 6
    -1 -6 6
    1 -6 -6
    -1 6 5
    1 -6 -5
    -1 6 4
    1 -6 -4
    -1 -6 3
    -1 6 3
    1 -6 -3
    1 6 -3
    1 -6 -2
    -1 6 2
    1 6 -2
    -1 -6 2
    1 -6 -1
    -1 6 1
    1 6 -1
    -1 -6 0
    1 6 0
    1 -6 0
    -1 6 0
    -1 -6 -1
    -1 6 -1
    1 6 1
    1 -6 1
    1 6 2
    -1 -6 -2
    -1 -6 -3
    1 6 3
    1 -6 4
    -1 6 -4
    -1 6 -5
    1 -6 5
    1 -6 6
    -1 6 -6
    1 6 6
    -1 -6 -6
    -1 6 -7
    1 6 7
    1 -6 7
    -1 -6 -7
    -1 -6 -8
    1 6 8
    -1 6 -8
    -1 6 -9
    1 -6 9
    1 6 9
    -1 -6 -9
    1 6 10
    1 -6 10
    -1 -6 -10
    1 -6 11
    -1 6 -11
    -1 -7 10
    1 7 -9
    -1 -7 9
    1 -7 -8
    -1 7 8
    -1 7 7
    1 -7 -7
    -1 7 6
    1 -7 -6
    1 7 -6
    -1 -7 6
    -1 7 5
    1 7 -5
    -1 -7 5
    1 -7 -5
    -1 -7 4
    -1 7 4
    1 -7 -4
    -1 7 3
    1 7 -3
    1 -7 -3
    -1 -7 3
    -1 -7 2
    -1 7 2
    1 -7 -2
    1 7 -2
    -1 7 1
    1 -7 -1
    -1 -7 1
    1 7 -1
    1 -7 0
    1 7 0
    -1 -7 0
    -1 7 0
    1 7 1
    1 -7 1
    -1 7 -1
    -1 -7 -1
    1 -7 2
    -1 -7 -2
    -1 7 -2
    1 7 2
    1 7 3
    1 -7 3
    -1 7 -3
    -1 -7 -3
    -1 7 -4
    1 -7 4
    1 7 4
    -1 -7 -4
    -1 7 -5
    1 -7 5
    1 7 5
    -1 -7 -5
    -1 -7 -6
    1 7 6
    -1 7 -7
    1 7 7
    -1 -7 -7
    1 -7 8
    -1 7 -8
    -1 7 -9
    1 7 9
    1 -7 9
    -1 -7 -9
    1 -7 10
    -1 7 -10
    1 8 -9
    -1 -8 9
    -1 -8 8
    1 8 -8
    -1 8 7
    1 -8 -7
    1 8 -6
    1 -8 -6
    -1 8 6
    -1 -8 6
    1 -8 -5
    -1 8 5
    -1 -8 5
    1 8 -5
    1 -8 -4
    -1 -8 4
    -1 8 4
    -1 8 3
    -1 -8 3
    1 8 -3
    1 -8 -3
    -1 -8 2
    1 8 -2
    1 -8 -2
    -1 -8 1
    1 -8 -1
    -1 8 1
    1 8 -1
    -1 -8 0
    1 8 0
    1 -8 0
    -1 8 0
    -1 8 -1
    1 8 1
    1 -8 1
    -1 -8 -1
    -1 -8 -2
    -1 8 -2
    1 8 2
    1 -8 2
    1 -8 3
    -1 8 -3
    1 8 3
    -1 -8 -3
    -1 8 -4
    -1 -8 -4
    1 -8 4
    1 8 4
    1 -8 5
    -1 8 -5
    1 8 5
    -1 -8 -6
    1 8 6
    1 8 7
    -1 8 -7
    -1 -8 -7
    1 -8 7
    -1 8 -8
    1 -8 8
    -1 8 -9
    1 -8 9
    -1 -9 8
    1 9 -8
    1 9 -7
    -1 -9 7
    -1 9 6
    1 -9 -6
    1 9 -5
    -1 -9 5
    -1 9 5
    1 -9 -5
    -1 9 4
    1 -9 -4
    1 9 -4
    -1 9 3
    1 -9 -3
    -1 -9 3
    1 9 -3
    -1 9 2
    1 9 -2
    -1 -9 2
    -1 -9 1
    1 9 -1
    -1 9 1
    -1 -9 0
    1 9 0
    -1 9 0
    1 -9 0
    -1 9 -1
    -1 -9 -1
    1 9 1
    1 -9 1
    -1 -9 -2
    1 9 2
    -1 9 -2
    1 -9 2
    -1 9 -3
    -1 -9 -3
    1 -9 3
    -1 -9 -4
    1 -9 4
    1 9 4
    -1 9 -4
    1 9 5
    -1 -9 -5
    1 -9 6
    -1 9 -6
    1 -9 7
    -1 9 -7
    -1 -9 -7
    -1 9 -8
    1 -9 8
    1 -9 9
    -1 9 -9
    1 10 -5
    -1 -10 5
    1 -10 -5
    -1 10 5
    -1 -10 4
    1 10 -4
    -1 -10 3
    1 10 -2
    1 -10 2
    -1 10 -2
    -1 -10 -3
    1 -10 3
    -1 10 -3
    1 10 3
    -1 -10 -4
    1 -10 4
    -1 10 -4
    1 10 4
    1 10 5
    -1 -10 -5
    -1 10 -5
    1 10 6
    -1 -10 -6
    2 0 -4
    -2 0 4
    2 0 -3
    -2 0 3
    -2 0 2
    2 0 -2
    -2 0 1
    2 0 -1
    2 0 0
    -2 0 0
    2 0 1
    -2 0 -1
    2 0 3
    -2 0 -3
    -2 0 -4
    2 0 4
    -2 0 -5
    2 0 5
    2 0 6
    -2 0 -6
    2 0 7
    -2 0 -7
    2 0 8
    -2 0 -8
    2 0 9
    -2 0 -9
    -2 0 -11
    2 0 11
    2 0 12
    -2 0 -12
    -2 0 -13
    2 0 13
    -2 -1 8
    2 1 -8
    2 1 -7
    -2 -1 7
    -2 -1 6
    2 1 -6
    2 -1 -5
    2 1 -5
    -2 -1 5
    -2 1 4
    -2 -1 4
    2 1 -4
    -2 1 3
    2 1 -3
    2 -1 -3
    -2 -1 3
    2 -1 -2
    2 1 -2
    -2 1 2
    -2 -1 2
    -2 1 1
    2 1 -1
    2 -1 -1
    -2 -1 1
    2 -1 0
    2 1 0
    -2 1 0
    -2 -1 0
    -2 -1 -2
    2 -1 2
    2 1 2
    -2 1 -3
    -2 -1 -3
    2 1 3
    2 -1 3
    2 -1 4
    2 1 4
    -2 -1 -4
    -2 1 -4
    -2 1 -5
    -2 -1 -5
    2 -1 5
    2 1 5
    2 -1 6
    2 1 6
    -2 -1 -6
    -2 1 -6
    -2 1 -7
    2 -1 7
    -2 1 -8
    2 -1 8
    2 1 8
    -2 -1 -8
    -2 -1 -9
    2 1 9
    -2 1 -9
    2 -1 9
    2 -1 10
    -2 1 -10
    2 -1 11
    2 1 11
    -2 -1 -11
    -2 1 -11
    2 -1 12
    2 1 12
    -2 -1 -12
    -2 1 -12
    2 -1 13
    -2 1 -13
    2 1 13
    -2 -2 11
    2 2 -11
    -2 -2 10
    2 2 -10
    -2 2 8
    2 -2 -8
    2 -2 -7
    -2 2 7
    2 -2 -6
    -2 2 6
    2 -2 -5
    -2 2 5
    2 -2 -4
    -2 -2 3
    2 -2 -3
    -2 2 3
    2 2 -3
    -2 -2 2
    2 2 -2
    -2 -2 1
    2 -2 -1
    2 2 -1
    -2 2 1
    -2 2 0
    2 -2 0
    2 2 0
    -2 -2 0
    2 -2 1
    2 2 1
    -2 -2 -1
    -2 2 -2
    2 2 2
    -2 -2 -2
    2 -2 2
    -2 2 -3
    2 2 3
    -2 -2 -3
    2 -2 3
    2 -2 4
    2 2 4
    -2 2 -4
    -2 -2 -4
    2 -2 5
    -2 2 -5
    2 2 5
    -2 -2 -5
    -2 2 -6
    -2 -2 -6
    2 -2 6
    2 2 6
    2 2 7
    2 -2 7
    -2 2 -7
    -2 -2 -7
    -2 -2 -8
    2 2 8
    -2 2 -9
    2 -2 9
    2 2 10
    2 -2 10
    2 2 11
    -2 -2 -11
    2 -2 11
    2 -2 12
    2 2 12
    -2 2 -12
    -2 -2 -12
    -2 2 -13
    2 2 13
    2 -2 13
    2 3 -11
    -2 -3 11
    -2 3 10
    2 3 -10
    2 -3 -10
    2 3 -9
    -2 -3 9
    -2 -3 8
    2 3 -8
    2 -3 -7
    -2 -3 7
    -2 3 7
    2 3 -7
    2 -3 -6
    -2 3 6
    -2 -3 6
    2 3 -6
    -2 3 5
    2 -3 -5
    -2 -3 5
    2 3 -5
    -2 3 4
    2 -3 -4
    2 3 -4
    -2 -3 4
    -2 -3 3
    -2 3 3
    2 3 -3
    -2 3 2
    2 3 -2
    -2 -3 1
    -2 3 1
    2 -3 -1
    2 3 -1
    2 3 0
    -2 3 0
    2 -3 0
    -2 -3 0
    -2 -3 -1
    2 -3 1
    2 3 1
    -2 3 -1
    -2 3 -2
    2 -3 2
    2 3 2
    -2 -3 -2
    -2 3 -3
    2 3 3
    -2 -3 -3
    2 -3 3
    2 -3 4
    -2 -3 -4
    2 3 4
    -2 3 -4
    -2 3 -5
    2 -3 5
    2 3 5
    -2 -3 -5
    2 -3 7
    -2 3 -7
    2 -3 8
    2 3 8
    -2 3 -8
    -2 -3 -8
    -2 3 -9
    2 -3 9
    2 3 9
    -2 -3 -9
    2 -3 10
    -2 3 -10
    2 3 10
    -2 -3 -10
    2 -3 11
    2 3 11
    -2 3 -11
    -2 -3 -11
    -2 -3 -12
    2 3 12
    2 -3 13
    -2 4 10
    2 -4 -10
    -2 4 9
    2 -4 -9
    -2 4 8
    2 -4 -8
    2 -4 -7
    -2 4 7
    -2 4 6
    2 -4 -6
    -2 4 5
    -2 -4 5
    2 -4 -5
    2 4 -5
    2 -4 -4
    2 4 -4
    -2 -4 4
    -2 4 4
    -2 4 3
    2 -4 -3
    -2 -4 3
    2 4 -3
    2 -4 -2
    -2 -4 2
    -2 4 2
    2 4 -2
    2 -4 -1
    2 4 -1
    -2 -4 1
    -2 4 0
    2 -4 0
    -2 4 -3
    2 -4 3
    2 4 3
    -2 -4 -3
    2 -4 4
    2 4 4
    -2 -4 -4
    -2 4 -4
    2 -4 5
    2 4 5
    -2 4 -5
    -2 -4 -5
    -2 4 -6
    2 4 6
    -2 -4 -6
    2 -4 6
    2 -4 7
    -2 -4 -7
    -2 4 -7
    2 4 7
    -2 4 -8
    2 -4 8
    2 4 8
    -2 -4 -8
    -2 -4 -9
    2 -4 9
    2 4 9
    -2 4 -9
    2 4 10
    -2 -4 -10
    2 -4 11
    -2 -4 -11
    2 4 11
    -2 4 -11
    2 -4 12
    -2 4 -12
    -2 -5 10
    2 5 -10
    2 5 -9
    -2 -5 9
    -2 5 9
    2 -5 -9
    -2 -5 8
    2 5 -8
    -2 5 8
    2 -5 -8
    2 5 -7
    2 -5 -7
    -2 -5 7
    -2 5 7
    2 -5 -6
    -2 -5 6
    -2 5 6
    2 5 -6
    -2 -5 5
    2 5 -5
    -2 5 5
    2 -5 -5
    -2 5 4
    -2 -5 4
    2 5 -4
    2 -5 -4
    -2 -5 3
    2 -5 -3
    2 5 -3
    -2 -5 2
    2 -5 -2
    2 5 -2
    -2 5 2
    -2 -5 1
    2 -5 -1
    2 5 -1
    -2 5 1
    -2 5 0
    2 -5 0
    2 5 0
    -2 -5 0
    -2 -5 -1
    -2 5 -1
    2 -5 1
    2 5 1
    -2 -5 -2
    2 5 2
    -2 -5 -3
    -2 5 -3
    2 5 3
    2 5 4
    -2 -5 -4
    -2 5 -4
    2 -5 4
    2 5 5
    -2 -5 -5
    -2 5 -5
    2 -5 5
    -2 5 -6
    2 -5 6
    -2 -5 -6
    2 5 7
    -2 -5 -7
    -2 5 -8
    2 -5 8
    2 5 9
    2 -5 9
    -2 5 -9
    -2 -5 -9
    2 5 10
    2 -5 10
    -2 -5 -10
    -2 5 -10
    2 -5 11
    -2 5 -11
    -2 -5 -11
    2 5 11
    -2 -6 10
    -2 -6 9
    -2 6 9
    2 6 -9
    -2 6 8
    2 -6 -8
    2 6 -8
    -2 -6 8
    2 -6 -7
    -2 -6 7
    -2 6 7
    2 6 -7
    -2 -6 6
    -2 6 6
    2 6 -6
    2 -6 -6
    -2 -6 5
    -2 6 5
    2 6 -5
    2 -6 -5
    -2 6 4
    2 -6 -4
    2 -6 -3
    -2 6 3
    -2 6 2
    2 -6 -1
    -2 6 1
    -2 -6 -2
    -2 6 -2
    2 -6 2
    2 6 2
    -2 -6 -3
    -2 6 -3
    2 -6 3
    2 6 3
    -2 6 -4
    2 -6 4
    -2 -6 -4
    2 6 4
    2 -6 5
    -2 6 -5
    2 6 5
    2 6 6
    -2 6 -6
    2 -6 6
    -2 -6 -6
    -2 -6 -7
    -2 6 -7
    2 -6 8
    2 6 8
    -2 -6 -8
    -2 6 -8
    2 6 9
    -2 -6 -9
    2 6 10
    -2 6 -10
    2 -6 10
    -2 -6 -10
    -2 6 -11
    2 -6 11
    2 -6 12
    -2 -7 9
    2 7 -9
    -2 7 8
    2 -7 -7
    -2 7 7
    2 -7 -6
    -2 -7 6
    -2 7 6
    2 7 -6
    -2 -7 5
    2 -7 -5
    -2 7 5
    2 7 -5
    -2 -7 4
    2 -7 -4
    2 7 -4
    -2 7 4
    2 -7 -3
    2 7 -3
    -2 -7 3
    -2 7 3
    -2 -7 2
    2 -7 -2
    2 7 -2
    2 -7 -1
    -2 -7 1
    2 7 -1
    -2 7 1
    -2 -7 0
    2 -7 0
    2 7 0
    -2 7 0
    2 -7 1
    2 7 1
    -2 7 -1
    -2 -7 -1
    -2 -7 -2
    2 -7 2
    2 7 2
    -2 7 -2
    -2 7 -3
    2 -7 3
    -2 -7 -3
    2 7 3
    2 7 4
    -2 -7 -4
    2 -7 5
    -2 7 -5
    -2 7 -6
    2 -7 6
    -2 7 -7
    2 7 7
    2 -7 7
    -2 -7 -7
    2 -7 8
    2 7 8
    -2 -7 -8
    -2 7 -9
    2 7 9
    2 -7 9
    -2 -7 -9
    2 -7 10
    -2 7 -10
    2 7 10
    -2 -7 -10
    2 -7 11
    -2 7 -11
    2 8 -8
    -2 -8 8
    -2 8 7
    -2 -8 6
    2 -8 -6
    -2 8 6
    2 8 -6
    2 -8 -5
    -2 -8 5
    2 8 -5
    -2 8 5
    -2 -8 4
    2 -8 -4
    -2 8 4
    2 8 -4
    -2 -8 3
    2 -8 -3
    -2 8 3
    -2 -8 2
    -2 8 2
    2 8 -2
    2 -8 -2
    -2 -8 1
    2 -8 -1
    2 8 -1
    -2 8 1
    2 -8 0
    -2 8 0
    2 8 0
    -2 -8 0
    -2 -8 -1
    2 -8 1
    2 8 1
    -2 8 -1
    2 -8 2
    -2 -8 -2
    2 8 2
    -2 8 -2
    2 -8 3
    -2 8 -3
    -2 -8 -3
    2 -8 4
    2 8 4
    2 8 5
    -2 -8 -5
    2 -8 6
    2 -8 7
    2 8 7
    -2 -8 -7
    2 -8 8
    2 8 8
    -2 -8 -8
    -2 8 -8
    2 8 9
    -2 8 -10
    2 -8 10
    2 9 -7
    -2 -9 7
    2 9 -6
    -2 -9 6
    2 -9 -5
    -2 9 5
    -2 -9 4
    2 -9 -4
    -2 9 4
    2 9 -4
    2 -9 -3
    2 9 -3
    -2 9 3
    -2 -9 2
    2 9 -2
    2 -9 -2
    -2 9 2
    -2 9 1
    -2 -9 1
    2 9 -1
    2 -9 -1
    -2 9 0
    -2 -9 0
    2 9 0
    -2 -9 -1
    -2 9 -1
    2 9 1
    2 -9 1
    -2 -9 -2
    2 9 2
    -2 9 -2
    2 -9 2
    2 9 3
    -2 -9 -3
    2 -9 5
    -2 9 -5
    -2 -9 -6
    -2 9 -6
    2 9 7
    -2 -9 -7
    -2 9 -7
    2 -9 7
    2 9 8
    -2 9 -8
    -2 9 -9
    -2 -10 4
    2 -10 -4
    2 10 -4
    -2 10 4
    -2 10 3
    2 10 -3
    -2 -10 3
    -2 -10 2
    2 -10 -2
    2 10 -2
    -2 10 2
    2 -10 -1
    2 10 -1
    -2 -10 1
    -2 10 1
    2 -10 0
    -2 -10 0
    2 10 0
    -2 10 -1
    -2 -10 -1
    2 10 1
    2 -10 1
    -2 10 -2
    2 -10 2
    2 10 2
    -2 -10 -2
    2 -10 3
    -2 10 -3
    -2 -10 -3
    2 10 4
    -2 -10 -4
    3 0 -5
    -3 0 5
    -3 0 4
    3 0 -4
    3 0 -3
    -3 0 3
    3 0 -2
    -3 0 2
    3 0 0
    -3 0 0
    -3 0 -1
    3 0 1
    -3 0 -2
    3 0 2
    3 0 3
    -3 0 -3
    3 0 4
    -3 0 -4
    3 0 5
    -3 0 -5
    -3 0 -6
    3 0 6
    -3 0 -8
    3 0 8
    -3 0 -9
    3 0 9
    -3 0 -10
    3 0 10
    -3 0 -11
    3 0 11
    -3 0 -12
    3 0 12
    -3 -1 7
    3 1 -7
    -3 1 6
    -3 -1 6
    -3 1 5
    3 1 -5
    -3 -1 5
    3 -1 -5
    -3 -1 4
    3 -1 -4
    3 1 -4
    -3 1 4
    3 -1 -3
    -3 1 3
    -3 -1 1
    -3 1 1
    3 -1 -1
    3 1 -1
    3 -1 0
    -3 -1 0
    3 1 0
    3 -1 1
    -3 1 -1
    3 1 1
    -3 -1 -1
    3 -1 2
    3 1 2
    -3 1 -2
    -3 -1 -2
    3 -1 3
    -3 -1 -3
    3 1 3
    -3 1 -3
    3 -1 4
    3 1 4
    -3 1 -4
    -3 -1 -4
    3 -1 5
    3 1 5
    -3 1 -5
    -3 -1 -5
    3 -1 6
    3 1 6
    -3 -1 -6
    3 -1 8
    3 1 8
    -3 1 -8
    -3 -1 -8
    3 1 9
    -3 1 -9
    -3 -1 -9
    3 -1 9
    3 -1 10
    3 1 10
    -3 1 -10
    -3 -1 -10
    3 -1 11
    3 1 11
    -3 -1 -11
    -3 1 -12
    -3 -1 -12
    3 -1 12
    3 1 12
    3 -1 13
    -3 1 -13
    3 2 -10
    -3 -2 10
    -3 -2 9
    3 2 -9
    3 -2 -7
    -3 2 7
    3 -2 -6
    3 2 -6
    -3 2 6
    -3 -2 6
    3 -2 -5
    3 2 -5
    -3 -2 5
    -3 2 5
    3 2 -4
    -3 -2 4
    3 -2 -3
    -3 -2 3
    3 -2 -2
    3 2 -2
    -3 -2 2
    3 -2 -1
    -3 -2 1
    3 2 -1
    -3 2 1
    -3 2 0
    3 2 0
    3 -2 0
    -3 -2 0
    3 -2 1
    -3 2 -1
    3 2 1
    -3 -2 -1
    3 -2 2
    -3 -2 -2
    -3 2 -2
    3 2 2
    -3 2 -3
    3 -2 3
    3 2 3
    -3 -2 -3
    3 -2 4
    -3 2 -4
    3 2 4
    -3 -2 -4
    -3 -2 -5
    3 2 5
    -3 2 -6
    3 -2 6
    3 -2 7
    -3 -2 -7
    3 2 7
    -3 2 -7
    -3 -2 -8
    -3 2 -8
    3 2 8
    3 -2 9
    3 2 9
    -3 2 -9
    -3 -2 -9
    3 -2 10
    -3 2 -10
    3 2 10
    -3 -2 -10
    3 -2 11
    -3 2 -11
    3 2 11
    -3 -2 -11
    -3 2 -12
    3 -2 12
    3 -2 13
    3 2 13
    3 3 -10
    -3 -3 10
    3 3 -9
    -3 3 9
    -3 -3 9
    3 -3 -9
    -3 -3 8
    3 3 -8
    -3 -3 7
    3 -3 -7
    3 3 -7
    -3 3 7
    -3 -3 6
    -3 3 6
    3 -3 -6
    3 3 -6
    -3 -3 5
    -3 3 5
    3 -3 -5
    3 3 -5
    -3 -3 4
    3 3 -4
    -3 3 3
    3 -3 -3
    -3 -3 3
    -3 3 2
    3 3 -2
    -3 -3 2
    3 -3 -1
    -3 3 1
    3 3 -1
    -3 -3 1
    -3 3 0
    3 -3 0
    3 3 0
    -3 -3 0
    3 -3 1
    -3 3 -1
    -3 -3 -1
    3 3 1
    3 -3 2
    -3 3 -2
    3 3 2
    -3 -3 -2
    3 -3 4
    3 3 4
    -3 -3 -4
    3 -3 5
    3 3 5
    -3 -3 -5
    3 -3 6
    3 3 6
    -3 -3 -6
    3 -3 7
    -3 -3 -7
    -3 -3 -8
    3 3 8
    3 -3 9
    3 3 9
    -3 -3 -9
    3 3 10
    -3 -3 -10
    3 -3 11
    -3 3 -11
    3 -3 12
    -3 3 -12
    3 3 12
    -3 -3 -12
    3 -3 13
    -3 3 -13
    -3 4 9
    3 -4 -9
    3 -4 -8
    -3 4 8
    -3 4 7
    3 -4 -7
    3 -4 -6
    -3 4 6
    3 -4 -5
    -3 4 5
    -3 4 4
    3 -4 -4
    -3 4 3
    3 -4 -3
    -3 -4 3
    -3 -4 2
    3 4 -2
    3 4 -1
    -3 -4 1
    -3 4 0
    3 4 0
    3 -4 0
    -3 -4 0
    -3 4 -1
    -3 -4 -1
    3 4 1
    3 4 2
    -3 4 -2
    3 -4 2
    -3 -4 -2
    -3 4 -3
    3 4 3
    -3 -4 -3
    3 -4 3
    -3 4 -4
    3 -4 4
    3 4 4
    -3 -4 -4
    -3 4 -5
    3 -4 5
    -3 -4 -5
    3 4 5
    3 -4 6
    -3 4 -6
    3 4 6
    -3 -4 -6
    -3 4 -7
    3 -4 7
    -3 -4 -7
    3 4 7
    3 4 8
    -3 -4 -8
    -3 4 -9
    3 -4 9
    -3 4 -10
    3 -4 10
    3 4 10
    -3 -4 -10
    -3 4 -11
    -3 -4 -11
    3 4 11
    3 -4 12
    -3 -4 -12
    -3 4 -12
    3 4 12
    3 -4 13
    -3 -5 9
    3 5 -9
    -3 -5 8
    3 -5 -8
    3 5 -8
    -3 5 8
    -3 -5 7
    3 -5 -7
    -3 5 7
    3 5 -7
    -3 -5 6
    3 -5 -6
    3 5 -6
    -3 5 6
    3 -5 -5
    -3 5 5
    3 5 -5
    -3 -5 5
    -3 5 4
    -3 -5 4
    3 -5 -4
    3 5 -4
    -3 5 3
    3 -5 -3
    3 5 -3
    -3 -5 3
    -3 -5 2
    3 -5 -2
    3 5 -2
    -3 -5 1
    3 -5 -1
    3 5 -1
    -3 -5 0
    -3 5 0
    3 -5 0
    3 5 0
    -3 5 -1
    3 -5 1
    3 5 1
    -3 -5 -1
    3 -5 2
    3 5 2
    -3 5 -2
    -3 -5 -2
    3 -5 3
    3 5 3
    -3 -5 -3
    -3 5 -3
    3 5 4
    -3 -5 -4
    3 -5 5
    -3 5 -5
    3 -5 6
    3 5 6
    -3 5 -6
    -3 5 -7
    3 5 7
    3 -5 7
    -3 -5 -7
    3 -5 8
    -3 -5 -8
    3 5 8
    -3 5 -8
    3 5 9
    -3 -5 -9
    -3 5 -9
    3 -5 9
    -3 -5 -10
    3 5 10
    -3 5 -11
    3 -5 11
    3 5 11
    -3 -5 -11
    -3 5 -12
    3 -5 12
    -3 -6 9
    3 6 -9
    3 6 -8
    -3 6 8
    -3 -6 8
    3 -6 -8
    -3 6 7
    3 6 -7
    -3 -6 7
    3 -6 -7
    -3 6 6
    3 6 -6
    -3 -6 6
    3 -6 -6
    -3 -6 5
    3 -6 -5
    -3 6 5
    3 6 -5
    -3 -6 4
    3 -6 -4
    3 6 -4
    -3 6 4
    -3 -6 3
    3 6 -3
    3 6 -2
    -3 -6 2
    3 6 -1
    -3 -6 1
    -3 -6 0
    -3 6 0
    3 -6 0
    3 6 0
    3 -6 1
    -3 6 -1
    3 6 1
    -3 -6 -1
    3 -6 2
    -3 -6 -2
    3 6 2
    3 6 3
    -3 -6 -3
    -3 6 -4
    3 6 4
    -3 -6 -4
    -3 6 -5
    3 -6 5
    3 6 5
    -3 -6 -5
    -3 6 -6
    3 -6 6
    -3 -6 -6
    3 6 7
    -3 -6 -7
    -3 6 -8
    3 -6 8
    3 -6 9
    -3 6 -9
    -3 -6 -9
    3 6 9
    3 6 10
    -3 6 -10
    -3 -6 -10
    3 -6 10
    3 6 11
    3 -6 12
    3 7 -8
    -3 -7 8
    -3 7 7
    3 -7 -7
    -3 7 6
    3 -7 -6
    -3 7 5
    3 -7 -5
    -3 -7 4
    3 -7 -4
    3 7 -4
    -3 7 4
    3 -7 -3
    3 7 -3
    -3 7 3
    -3 -7 2
    3 -7 -2
    3 7 -2
    -3 7 2
    -3 -7 1
    3 -7 -1
    3 7 -1
    3 -7 0
    -3 -7 0
    -3 7 0
    3 7 0
    3 -7 1
    -3 7 -1
    3 -7 3
    3 7 3
    -3 -7 -3
    -3 7 -3
    -3 7 -4
    3 -7 4
    3 7 4
    -3 -7 -4
    -3 7 -5
    3 -7 5
    3 7 5
    3 -7 6
    3 7 6
    -3 7 -6
    -3 -7 -6
    3 -7 7
    -3 7 -7
    3 7 7
    -3 -7 -7
    3 7 8
    -3 -7 -8
    -3 7 -9
    3 -7 9
    -3 7 -10
    3 7 10
    -3 -7 -10
    3 -7 10
    3 8 -7
    -3 -8 7
    -3 8 6
    3 -8 -6
    3 -8 -5
    -3 8 5
    -3 8 4
    3 8 -4
    3 -8 -4
    -3 -8 4
    3 -8 -3
    3 8 -3
    -3 8 3
    -3 -8 3
    3 -8 -2
    -3 8 2
    -3 -8 2
    3 -8 -1
    3 8 -1
    -3 -8 1
    -3 8 1
    3 8 0
    -3 -8 0
    -3 8 0
    -3 8 -1
    3 -8 1
    3 8 1
    -3 -8 -1
    3 -8 2
    3 8 2
    -3 8 -2
    -3 -8 -2
    3 -8 4
    3 8 4
    -3 8 -4
    -3 -8 -4
    3 -8 5
    -3 -8 -5
    -3 8 -5
    3 -8 6
    3 8 6
    -3 8 -6
    -3 -8 -6
    -3 8 -7
    3 8 7
    -3 -8 -7
    3 8 8
    3 -8 8
    -3 -8 -8
    -3 8 -8
    3 -8 9
    3 8 9
    -3 -8 -9
    -3 8 -9
    -3 -9 6
    3 9 -6
    3 9 -5
    -3 9 5
    -3 -9 5
    -3 -9 4
    3 -9 -4
    3 9 -4
    -3 9 4
    3 -9 -3
    -3 9 3
    -3 9 2
    3 -9 -2
    3 -9 -1
    -3 9 1
    3 -9 0
    -3 9 0
    3 -9 2
    3 9 2
    -3 9 -2
    -3 -9 -2
    3 -9 3
    3 9 3
    -3 9 -3
    -3 -9 -3
    3 -9 4
    3 9 4
    -3 9 -4
    3 -9 5
    3 9 5
    -3 -9 -5
    -3 9 -5
    3 9 6
    -3 -9 -6
    3 -9 7
    -3 9 -7
    3 -9 8
    -3 9 -8
    -3 -9 -8
    3 9 8
    -3 10 3
    3 -10 -3
    -3 -10 2
    3 10 -2
    3 -10 -2
    -3 10 1
    3 10 -1
    -3 -10 1
    3 -10 0
    3 10 0
    -3 10 0
    -3 -10 0
    3 10 1
    -3 -10 -1
    3 -10 1
    4 0 -6
    -4 0 6
    -4 0 5
    4 0 -5
    -4 0 3
    4 0 -3
    4 0 -2
    -4 0 2
    -4 0 1
    4 0 -1
    4 0 0
    -4 0 0
    4 0 1
    -4 0 -1
    4 0 2
    -4 0 -2
    4 0 3
    -4 0 -3
    -4 0 -5
    4 0 5
    4 0 6
    -4 0 -6
    -4 0 -7
    4 0 8
    -4 0 -8
    -4 0 -9
    4 0 9
    4 0 10
    -4 0 -10
    -4 0 -11
    4 0 11
    -4 0 -12
    4 0 12
    -4 0 -13
    4 0 13
    -4 -1 8
    4 1 -8
    4 1 -7
    -4 -1 7
    -4 1 6
    4 -1 -6
    4 1 -6
    4 -1 -5
    -4 1 5
    4 1 -5
    -4 -1 5
    4 -1 -4
    4 1 -4
    -4 1 4
    -4 -1 4
    4 -1 -3
    4 1 -3
    -4 1 3
    -4 -1 3
    4 -1 -2
    -4 1 2
    4 -1 -1
    4 1 -1
    -4 1 1
    -4 -1 1
    4 -1 0
    4 1 0
    -4 1 0
    -4 -1 0
    -4 1 -1
    4 1 1
    -4 -1 -1
    4 -1 2
    4 1 2
    -4 1 -2
    -4 -1 -2
    4 -1 3
    4 1 3
    -4 1 -3
    -4 -1 -3
    4 -1 5
    4 1 5
    -4 1 -5
    -4 -1 -5
    4 -1 6
    4 1 6
    -4 1 -6
    -4 -1 -6
    4 -1 7
    4 1 7
    -4 -1 -7
    4 -1 8
    -4 1 -8
    -4 -1 -8
    4 -1 9
    -4 -1 -9
    4 1 9
    -4 1 -9
    4 -1 11
    -4 -1 -11
    4 1 11
    -4 1 -11
    -4 1 -12
    4 -1 12
    -4 -1 -12
    4 1 12
    -4 1 -13
    -4 -1 -13
    4 -1 13
    4 1 13
    4 2 -9
    -4 -2 9
    4 -2 -7
    4 2 -7
    -4 2 7
    -4 -2 7
    4 2 -6
    -4 -2 6
    -4 2 5
    4 -2 -5
    -4 -2 5
    4 2 -5
    -4 -2 4
    4 -2 -4
    -4 2 4
    4 2 -4
    4 -2 -3
    4 2 -3
    -4 -2 3
    4 -2 -2
    -4 -2 2
    4 -2 -1
    -4 2 1
    4 2 -1
    4 -2 0
    -4 2 0
    4 2 0
    -4 -2 0
    4 -2 1
    4 2 1
    -4 2 -1
    -4 -2 -1
    4 -2 3
    4 2 3
    -4 2 -3
    -4 -2 -3
    4 -2 4
    4 2 4
    -4 -2 -4
    -4 2 -4
    4 -2 5
    -4 2 -5
    4 2 5
    -4 -2 -5
    4 -2 6
    -4 2 -6
    4 2 6
    -4 -2 -6
    -4 2 -7
    4 -2 7
    4 2 7
    -4 -2 -7
    4 -2 8
    -4 -2 -8
    4 2 9
    -4 -2 -9
    4 -2 10
    4 2 10
    -4 2 -10
    -4 -2 -10
    4 -2 11
    -4 2 -11
    4 2 11
    -4 -2 -11
    4 -2 12
    4 2 12
    -4 2 -12
    -4 -2 -12
    4 2 13
    -4 -2 -13
    4 3 -9
    -4 3 9
    -4 -3 9
    4 3 -8
    -4 -3 8
    4 -3 -7
    4 3 -7
    -4 3 7
    -4 3 6
    4 -3 -6
    4 3 -6
    -4 -3 6
    -4 3 5
    4 3 -5
    -4 -3 5
    -4 3 4
    4 -3 -4
    4 3 -4
    -4 -3 4
    -4 3 3
    4 -3 -3
    -4 -3 3
    4 3 -3
    4 -3 -2
    -4 -3 2
    -4 3 2
    -4 3 1
    4 3 0
    -4 -3 0
    4 -3 1
    4 3 1
    -4 3 -1
    -4 -3 -1
    4 -3 2
    4 3 2
    -4 3 -2
    -4 -3 -2
    4 -3 3
    -4 3 -3
    4 3 3
    -4 -3 -3
    4 -3 4
    -4 3 -4
    4 3 4
    -4 -3 -4
    4 -3 5
    4 3 5
    -4 3 -5
    -4 -3 -5
    4 -3 6
    4 3 6
    -4 3 -6
    -4 -3 -6
    4 -3 7
    4 3 7
    -4 3 -7
    4 -3 8
    4 -3 9
    4 3 9
    -4 3 -9
    -4 -3 -9
    4 -3 10
    -4 3 -10
    4 3 10
    -4 -3 -10
    4 -3 11
    4 3 11
    -4 -3 -11
    4 3 12
    -4 -3 -12
    4 -3 13
    -4 3 -13
    4 4 -8
    -4 -4 8
    -4 4 8
    4 -4 -8
    4 -4 -7
    4 4 -7
    -4 4 7
    -4 -4 7
    -4 4 6
    4 -4 -6
    -4 -4 6
    4 4 -6
    -4 4 5
    4 -4 -5
    4 4 -5
    -4 -4 5
    4 4 -4
    -4 -4 4
    4 -4 -3
    4 4 -3
    -4 4 3
    -4 -4 3
    4 -4 -2
    -4 -4 2
    -4 4 2
    -4 4 1
    4 -4 -1
    4 4 -1
    -4 -4 1
    -4 4 0
    4 -4 0
    4 4 0
    -4 -4 0
    -4 4 -1
    4 -4 1
    4 4 1
    -4 -4 -1
    -4 4 -2
    4 -4 2
    4 4 2
    -4 -4 -2
    4 -4 3
    -4 4 -3
    4 4 3
    -4 -4 -3
    4 -4 4
    -4 4 -4
    4 4 4
    -4 -4 -4
    4 4 5
    -4 -4 -5
    4 -4 6
    -4 4 -6
    4 -4 7
    -4 4 -7
    4 4 7
    -4 -4 -7
    4 -4 8
    -4 4 -8
    4 4 8
    -4 -4 -8
    4 -4 9
    -4 4 -9
    4 4 9
    -4 -4 -9
    -4 4 -10
    4 -4 10
    4 4 10
    -4 -4 -10
    4 -4 11
    -4 4 -11
    -4 4 -12
    4 -4 12
    4 4 12
    -4 -4 -12
    4 -4 13
    -4 -5 9
    -4 5 8
    4 5 -8
    -4 -5 8
    -4 5 7
    -4 -5 7
    4 5 -7
    4 -5 -7
    4 -5 -6
    4 5 -6
    -4 5 6
    -4 -5 6
    -4 5 5
    4 -5 -5
    4 5 -5
    -4 -5 5
    -4 5 4
    4 -5 -4
    4 5 -4
    -4 -5 4
    -4 5 3
    4 -5 -3
    4 5 -3
    -4 -5 3
    -4 5 2
    -4 -5 2
    4 -5 -1
    4 5 -1
    -4 -5 1
    -4 5 0
    4 -5 0
    4 5 0
    -4 -5 0
    -4 5 -1
    4 -5 1
    4 5 2
    -4 -5 -2
    -4 5 -3
    4 -5 3
    4 5 3
    -4 -5 -3
    -4 5 -4
    4 -5 4
    4 5 4
    -4 -5 -4
    -4 5 -5
    4 -5 5
    4 5 5
    -4 -5 -5
    -4 5 -6
    4 5 6
    -4 -5 -6
    -4 5 -7
    4 -5 7
    -4 -5 -7
    4 5 8
    -4 -5 -8
    -4 5 -9
    4 -5 9
    4 -5 10
    -4 5 -10
    -4 -5 -10
    4 5 10
    4 -5 11
    -4 5 -11
    -4 -5 -11
    4 5 11
    -4 5 -12
    4 -5 12
    4 5 12
    -4 -6 8
    4 6 -8
    4 6 -7
    -4 6 7
    -4 -6 7
    -4 -6 6
    4 6 -6
    4 6 -5
    -4 -6 5
    -4 6 4
    4 -6 -4
    4 6 -4
    -4 -6 4
    -4 6 3
    4 -6 -3
    4 6 -3
    -4 -6 3
    -4 6 2
    4 -6 -2
    4 6 -2
    -4 -6 2
    -4 6 1
    4 -6 -1
    4 6 -1
    -4 -6 1
    4 6 0
    -4 -6 0
    -4 6 -1
    4 6 1
    -4 -6 -1
    4 -6 2
    4 6 2
    -4 -6 -2
    -4 6 -3
    4 -6 3
    4 6 3
    -4 -6 -3
    -4 6 -4
    4 -6 4
    4 6 4
    -4 -6 -4
    4 6 6
    4 -6 6
    -4 6 -6
    -4 6 -7
    4 -6 7
    4 6 7
    -4 -6 -7
    -4 6 -8
    4 6 8
    -4 -6 -8
    4 6 9
    -4 -6 -9
    -4 6 -10
    4 -6 10
    4 -6 11
    -4 -6 -11
    -4 6 -11
    4 6 11
    -4 -7 7
    4 7 -7
    -4 7 6
    -4 -7 6
    4 7 -6
    4 -7 -6
    -4 -7 5
    4 -7 -5
    4 7 -5
    -4 7 5
    4 -7 -4
    4 7 -4
    -4 7 4
    -4 -7 4
    4 -7 -3
    4 7 -3
    -4 7 3
    -4 -7 3
    4 7 -2
    4 7 -1
    -4 -7 1
    4 -7 0
    4 7 0
    -4 -7 0
    -4 7 -1
    4 -7 1
    4 7 1
    -4 -7 -1
    -4 7 -2
    4 -7 2
    4 7 2
    -4 -7 -2
    4 -7 3
    4 7 3
    -4 7 -3
    -4 -7 -3
    4 -7 4
    4 7 4
    -4 7 -4
    -4 -7 -4
    4 7 5
    -4 -7 -5
    -4 -7 -6
    -4 7 -7
    -4 -7 -7
    4 7 7
    4 7 8
    4 -7 8
    -4 7 -8
    -4 -7 -8
    4 7 9
    4 -7 9
    -4 -7 -9
    4 -7 10
    -4 7 -10
    -4 7 -11
    4 -7 11
    4 8 -6
    -4 -8 6
    4 -8 -5
    4 8 -5
    -4 8 5
    -4 -8 5
    -4 8 4
    4 8 -4
    4 -8 -4
    -4 -8 4
    4 -8 -3
    -4 8 3
    -4 -8 3
    4 8 -3
    4 -8 -2
    4 8 -2
    -4 -8 2
    -4 8 2
    -4 -8 1
    4 8 0
    -4 -8 0
    -4 8 -1
    4 8 1
    -4 -8 -1
    -4 8 -2
    4 -8 2
    4 8 2
    -4 -8 -2
    4 -8 3
    4 8 3
    -4 -8 -3
    -4 8 -3
    -4 8 -4
    4 -8 4
    4 8 4
    -4 -8 -4
    4 -8 5
    4 8 5
    -4 8 -5
    -4 8 -6
    4 -8 6
    4 -8 7
    4 8 7
    -4 -8 -7
    4 8 8
    4 -8 8
    -4 -8 -8
    -4 8 -8
    4 -8 9
    -4 8 -9
    -4 8 -10
    4 -8 10
    4 9 -5
    -4 -9 5
    4 9 -4
    -4 -9 4
    4 9 -3
    -4 -9 3
    4 -9 -2
    4 9 -2
    -4 9 2
    -4 -9 2
    4 -9 -1
    -4 9 1
    -4 -9 1
    4 -9 0
    4 9 0
    -4 -9 0
    -4 9 0
    4 -9 1
    -4 9 -1
    4 9 1
    -4 -9 -1
    4 -9 2
    -4 -9 -2
    4 9 2
    -4 9 -2
    4 -9 3
    4 9 3
    -4 9 -3
    -4 -9 -3
    4 -9 5
    -4 -9 -5
    -4 9 -5
    4 -9 6
    4 9 6
    -4 9 -6
    -4 -9 -6
    5 0 -7
    -5 0 7
    -5 0 6
    5 0 -6
    5 0 -5
    -5 0 5
    -5 0 4
    5 0 -4
    5 0 -3
    -5 0 3
    -5 0 2
    5 0 -2
    5 0 -1
    -5 0 1
    5 0 0
    -5 0 0
    -5 0 -2
    5 0 2
    5 0 3
    -5 0 -3
    -5 0 -4
    5 0 4
    5 0 5
    -5 0 -5
    -5 0 -6
    5 0 6
    5 0 7
    -5 0 -7
    -5 0 -8
    5 0 8
    5 0 9
    -5 0 -9
    -5 0 -10
    5 0 10
    5 0 11
    -5 0 -11
    5 0 13
    -5 0 -13
    -5 -1 8
    5 1 -8
    -5 1 7
    5 -1 -7
    -5 -1 7
    5 -1 -6
    5 1 -6
    -5 -1 6
    5 -1 -5
    5 1 -5
    -5 1 5
    -5 -1 5
    5 -1 -4
    5 1 -4
    -5 1 4
    -5 -1 4
    5 -1 -3
    5 1 -3
    -5 1 3
    -5 -1 3
    5 -1 -2
    5 1 -2
    -5 -1 2
    5 -1 -1
    -5 1 1
    -5 -1 1
    5 1 1
    -5 1 -1
    -5 -1 -1
    -5 1 -2
    -5 -1 -2
    5 -1 2
    5 1 2
    5 -1 3
    5 1 3
    -5 1 -3
    -5 -1 -3
    5 -1 4
    5 1 4
    -5 1 -4
    -5 -1 -4
    5 -1 5
    5 1 5
    -5 1 -5
    -5 -1 -5
    5 -1 6
    5 1 6
    -5 1 -6
    -5 -1 -6
    5 1 7
    -5 -1 -7
    5 -1 8
    5 1 8
    -5 -1 -9
    5 -1 9
    5 1 9
    -5 1 -9
    5 -1 10
    5 1 10
    -5 1 -10
    -5 -1 -10
    -5 1 -11
    -5 -1 -11
    5 -1 11
    5 1 11
    5 -1 12
    -5 1 -12
    5 -1 13
    5 1 13
    -5 1 -13
    -5 -1 -13
    5 -2 -8
    5 2 -8
    -5 -2 8
    5 2 -7
    -5 -2 7
    -5 2 6
    5 -2 -6
    5 2 -6
    -5 -2 6
    -5 -2 5
    5 2 -5
    -5 2 5
    5 -2 -4
    5 2 -4
    -5 -2 4
    5 -2 -3
    5 2 -3
    -5 2 3
    -5 -2 3
    5 -2 -2
    -5 2 2
    5 -2 0
    5 2 0
    -5 2 0
    -5 -2 0
    -5 2 -1
    5 -2 1
    -5 -2 -1
    5 2 1
    -5 2 -2
    5 -2 2
    -5 -2 -2
    5 2 2
    -5 2 -3
    5 -2 3
    5 2 3
    -5 -2 -3
    5 -2 4
    5 2 4
    -5 2 -4
    -5 -2 -4
    5 -2 5
    5 2 5
    -5 2 -5
    -5 -2 -5
    5 -2 6
    5 2 6
    -5 2 -6
    -5 -2 -6
    5 -2 7
    5 2 7
    -5 2 -7
    -5 -2 -7
    -5 2 -8
    5 -2 8
    5 2 8
    5 2 9
    -5 2 -9
    -5 -2 -9
    -5 2 -10
    5 -2 10
    -5 -2 -10
    5 2 10
    5 -2 12
    -5 2 -12
    5 2 12
    -5 -2 -12
    -5 2 -13
    5 -2 13
    -5 -2 -13
    5 2 13
    5 3 -8
    -5 3 8
    -5 -3 8
    -5 3 7
    5 -3 -7
    5 3 -7
    -5 -3 7
    -5 3 6
    5 -3 -6
    -5 3 5
    5 -3 -5
    -5 3 4
    5 -3 -4
    5 3 -4
    -5 -3 4
    5 3 -3
    -5 -3 3
    5 -3 -2
    -5 3 2
    5 3 -2
    -5 -3 2
    5 -3 -1
    -5 -3 1
    5 3 0
    -5 3 0
    -5 -3 0
    5 3 1
    -5 3 -1
    5 -3 1
    -5 -3 -1
    5 -3 2
    5 3 2
    -5 3 -2
    -5 -3 -2
    5 -3 3
    5 3 3
    -5 3 -3
    -5 -3 -3
    5 -3 4
    -5 3 -4
    5 3 4
    -5 -3 -4
    -5 3 -6
    5 -3 6
    -5 -3 -6
    5 3 6
    5 -3 7
    5 3 7
    -5 3 -7
    -5 -3 -7
    5 -3 8
    -5 3 -8
    -5 -3 -8
    5 -3 9
    5 3 9
    -5 3 -9
    -5 -3 -9
    5 -3 11
    5 3 11
    -5 3 -11
    -5 -3 -11
    5 -3 12
    5 3 12
    -5 -3 -12
    5 3 13
    5 4 -8
    -5 -4 8
    5 -4 -7
    5 4 -7
    -5 4 7
    -5 -4 7
    5 4 -6
    -5 -4 6
    5 4 -5
    -5 -4 5
    -5 4 4
    5 -4 -4
    5 4 -4
    -5 -4 4
    -5 4 3
    5 -4 -3
    5 4 -3
    -5 -4 3
    5 4 -2
    5 -4 -2
    -5 4 2
    -5 -4 2
    -5 4 1
    5 -4 -1
    -5 -4 1
    5 -4 0
    -5 4 0
    5 4 0
    -5 -4 0
    5 -4 1
    -5 4 -1
    5 4 1
    -5 -4 -1
    5 -4 3
    -5 4 -3
    5 4 3
    -5 -4 -3
    5 -4 4
    -5 4 -4
    5 4 4
    -5 -4 -4
    5 -4 5
    5 4 5
    -5 -4 -5
    -5 4 -5
    5 -4 6
    -5 4 -6
    5 4 6
    -5 -4 -6
    5 -4 7
    -5 4 -7
    5 4 7
    -5 -4 -7
    -5 -4 -8
    5 4 8
    5 -4 9
    -5 4 -9
    5 4 9
    -5 -4 -9
    5 -4 10
    -5 4 -10
    5 4 10
    -5 -4 -10
    5 -4 11
    -5 4 -11
    -5 -4 -11
    5 4 11
    -5 4 -12
    5 -4 12
    -5 4 -13
    5 -4 13
    -5 5 7
    -5 5 6
    5 -5 -6
    -5 5 5
    5 -5 -5
    -5 5 4
    5 -5 -4
    5 5 -4
    -5 -5 4
    -5 5 3
    5 -5 -3
    5 5 -3
    -5 -5 3
    5 5 -2
    -5 -5 2
    5 5 -1
    -5 -5 1
    5 -5 0
    5 5 0
    -5 -5 0
    -5 5 -1
    5 -5 1
    5 5 1
    -5 -5 -1
    -5 5 -2
    5 -5 2
    5 5 2
    -5 -5 -2
    -5 5 -3
    5 -5 3
    5 5 3
    -5 -5 -3
    -5 5 -4
    5 -5 4
    5 5 4
    -5 -5 -4
    5 5 5
    -5 5 -5
    5 -5 5
    -5 -5 -5
    -5 5 -7
    5 -5 7
    5 5 7
    -5 5 -8
    5 5 8
    -5 -5 -8
    -5 5 -9
    5 -5 9
    -5 -5 -9
    -5 5 -10
    5 -5 10
    -5 5 -11
    5 -5 11
    5 5 11
    -5 -5 -11
    5 5 12
    5 6 -7
    -5 -6 7
    -5 6 6
    -5 -6 6
    5 6 -6
    -5 6 5
    5 -6 -5
    5 6 -5
    -5 -6 5
    -5 6 4
    5 -6 -4
    5 6 -4
    -5 -6 4
    -5 6 3
    5 -6 -3
    5 6 -3
    -5 -6 3
    5 -6 -2
    5 6 -2
    -5 -6 2
    -5 6 1
    5 6 -1
    -5 -6 1
    -5 6 0
    5 -6 0
    5 6 0
    -5 -6 0
    -5 6 -1
    5 6 3
    5 -6 3
    -5 -6 -3
    -5 6 -3
    5 6 4
    5 -6 4
    -5 -6 -4
    -5 6 -4
    -5 6 -5
    5 -6 5
    5 6 5
    -5 -6 -5
    5 6 6
    -5 6 -6
    5 -6 6
    -5 -6 -6
    -5 -6 -7
    5 6 8
    5 -6 8
    -5 -6 -8
    -5 6 -9
    5 -6 9
    5 6 9
    -5 -6 -9
    -5 -6 -10
    5 6 10
    5 6 11
    5 -6 11
    -5 -6 -11
    5 7 -6
    -5 -7 6
    5 7 -5
    -5 -7 5
    5 -7 -4
    5 7 -4
    -5 7 4
    -5 -7 4
    5 -7 -3
    5 7 -3
    -5 -7 3
    -5 7 3
    -5 7 2
    5 -7 -2
    5 7 -2
    -5 -7 2
    5 -7 -1
    5 7 -1
    -5 7 1
    -5 7 0
    5 -7 0
    5 7 0
    -5 -7 0
    5 -7 1
    5 7 1
    -5 -7 -1
    5 7 2
    -5 -7 -2
    -5 7 -4
    5 -7 4
    5 7 4
    -5 -7 -4
    5 7 5
    5 -7 5
    -5 7 -5
    -5 -7 -5
    5 -7 6
    -5 7 -6
    5 7 6
    -5 7 -7
    5 -7 7
    5 7 7
    -5 -7 -7
    5 -7 8
    -5 7 -9
    5 -7 9
    5 7 9
    -5 -7 -9
    5 -7 10
    -5 7 -10
    -5 -7 -10
    5 7 10
    -5 7 -11
    5 8 -5
    -5 -8 5
    5 8 -4
    -5 -8 4
    -5 8 4
    5 -8 -3
    5 8 -3
    -5 -8 3
    -5 8 3
    -5 8 2
    5 -8 -2
    -5 -8 2
    -5 8 1
    5 -8 -1
    5 8 -1
    -5 -8 1
    -5 8 0
    5 -8 0
    -5 8 -1
    5 -8 1
    5 8 1
    -5 -8 -1
    5 -8 2
    5 8 2
    -5 -8 -2
    -5 8 -2
    -5 8 -4
    5 -8 4
    5 8 4
    -5 -8 -4
    -5 8 -5
    5 -8 5
    5 8 5
    -5 -8 -5
    -5 8 -6
    5 -8 6
    -5 -8 -6
    -5 8 -7
    5 -8 7
    5 8 8
    -5 8 -8
    -5 -8 -8
    5 9 -4
    -5 -9 4
    5 9 -3
    -5 -9 3
    5 -9 -2
    5 9 -2
    -5 9 2
    -5 -9 2
    5 -9 -1
    5 9 -1
    -5 9 1
    -5 -9 1
    -5 -9 0
    5 9 1
    -5 -9 -1
    -5 9 -2
    5 -9 2
    5 9 2
    -5 -9 -2
    -5 9 -3
    5 9 3
    -5 -9 -3
    5 -9 4
    5 9 4
    -5 -9 -4
    -5 9 -4
    -6 0 7
    6 0 -7
    6 0 -6
    -6 0 6
    -6 0 5
    6 0 -5
    6 0 -4
    -6 0 4
    6 0 -2
    -6 0 2
    -6 0 1
    6 0 -1
    6 0 0
    -6 0 0
    -6 0 -1
    6 0 1
    6 0 2
    -6 0 -2
    -6 0 -3
    6 0 3
    -6 0 -4
    6 0 4
    -6 0 -5
    6 0 5
    6 0 6
    -6 0 -6
    -6 0 -7
    6 0 7
    -6 0 -8
    6 0 8
    -6 0 -9
    -6 0 -10
    6 0 10
    -6 0 -11
    6 0 11
    6 0 12
    -6 0 -12
    -6 0 -13
    6 0 13
    -6 -1 8
    6 -1 -7
    6 1 -7
    -6 -1 7
    6 -1 -6
    6 1 -6
    -6 1 6
    -6 -1 6
    6 -1 -5
    6 1 -5
    -6 1 5
    -6 -1 5
    6 -1 -4
    -6 1 4
    6 1 -3
    6 -1 -2
    6 1 -2
    -6 1 2
    -6 -1 2
    -6 1 1
    6 -1 -1
    6 1 -1
    -6 -1 1
    6 -1 0
    -6 1 0
    -6 -1 0
    6 -1 1
    6 1 1
    -6 1 -1
    -6 -1 -1
    6 -1 2
    6 1 2
    -6 1 -2
    -6 -1 -2
    -6 1 -3
    -6 -1 -3
    6 -1 3
    6 1 3
    6 -1 5
    6 1 5
    -6 1 -5
    -6 -1 -5
    6 -1 6
    6 1 6
    -6 -1 -6
    6 -1 7
    6 1 7
    -6 -1 -7
    6 -1 8
    6 1 8
    -6 1 -8
    -6 -1 -8
    6 -1 10
    6 1 10
    -6 1 -10
    -6 -1 -10
    -6 1 -11
    -6 -1 -11
    6 -1 11
    6 1 11
    6 1 12
    -6 -1 -12
    6 -1 13
    6 1 13
    -6 1 -13
    -6 -1 -13
    -6 2 7
    6 -2 -7
    6 2 -7
    -6 -2 7
    -6 2 6
    6 -2 -6
    6 2 -6
    -6 -2 6
    6 -2 -5
    6 2 -4
    -6 -2 4
    6 -2 -3
    6 2 -3
    -6 2 3
    -6 -2 3
    6 -2 -2
    -6 -2 2
    6 2 -2
    -6 2 2
    6 -2 -1
    6 2 -1
    -6 2 1
    -6 -2 1
    6 -2 0
    -6 -2 0
    6 -2 1
    6 2 1
    -6 2 -1
    -6 -2 -1
    6 -2 2
    6 2 2
    -6 2 -2
    -6 -2 -2
    -6 2 -4
    6 -2 4
    -6 -2 -4
    6 2 4
    6 -2 5
    6 2 5
    -6 2 -5
    -6 -2 -5
    6 -2 6
    6 2 6
    -6 2 -6
    -6 -2 -6
    6 -2 7
    6 2 7
    -6 2 -7
    -6 -2 -7
    6 -2 8
    6 2 8
    -6 2 -8
    -6 -2 -8
    6 -2 9
    6 2 9
    -6 2 -9
    -6 -2 -9
    -6 2 -10
    6 -2 10
    -6 -2 -10
    6 2 10
    -6 2 -11
    6 -2 11
    -6 -2 -11
    6 2 11
    -6 2 -12
    6 -2 12
    6 -2 13
    6 2 13
    -6 2 -13
    -6 -2 -13
    6 3 -7
    -6 -3 7
    6 3 -6
    -6 -3 6
    6 -3 -5
    -6 3 5
    -6 -3 5
    6 3 -5
    6 -3 -4
    -6 3 4
    -6 -3 4
    6 3 -4
    6 -3 -3
    -6 3 3
    6 3 -3
    -6 -3 3
    6 -3 -2
    -6 -3 2
    6 3 -2
    6 -3 -1
    6 3 -1
    -6 3 1
    -6 -3 1
    6 -3 0
    -6 3 0
    -6 -3 0
    -6 3 -1
    6 3 2
    -6 -3 -2
    6 -3 3
    6 3 3
    -6 3 -3
    -6 -3 -3
    6 -3 4
    6 3 4
    -6 3 -4
    -6 -3 -4
    6 -3 5
    6 3 5
    -6 3 -5
    -6 -3 -5
    6 -3 6
    6 3 6
    -6 3 -6
    -6 -3 -6
    6 3 7
    -6 -3 -7
    6 -3 8
    6 3 8
    -6 3 -8
    6 -3 9
    6 3 9
    -6 3 -9
    -6 -3 -9
    6 -3 10
    6 3 10
    -6 3 -10
    -6 -3 -10
    6 -3 11
    -6 3 -11
    6 -3 12
    6 3 12
    -6 3 -12
    -6 -3 -12
    6 3 13
    6 4 -7
    -6 -4 7
    6 -4 -6
    6 4 -6
    -6 -4 6
    -6 4 5
    6 -4 -5
    6 4 -5
    -6 -4 5
    -6 4 4
    6 4 -4
    6 -4 -4
    -6 -4 4
    -6 4 3
    6 -4 -3
    -6 4 2
    6 -4 -2
    6 4 -2
    -6 -4 2
    6 4 -1
    -6 -4 1
    6 -4 0
    -6 4 0
    -6 -4 0
    6 -4 1
    -6 4 -1
    6 4 1
    -6 -4 -1
    6 4 2
    6 -4 2
    -6 -4 -2
    -6 4 -2
    6 -4 3
    6 4 3
    -6 -4 -3
    6 -4 4
    6 4 4
    -6 -4 -4
    6 -4 5
    6 4 5
    -6 -4 -5
    6 -4 6
    6 4 6
    -6 -4 -6
    6 -4 7
    6 4 7
    -6 -4 -7
    6 -4 8
    -6 -4 -8
    6 4 8
    6 -4 9
    6 4 9
    -6 -4 -9
    6 -4 10
    -6 4 -10
    -6 -4 -10
    6 4 10
    6 -4 11
    -6 4 -11
    -6 -4 -11
    6 4 11
    6 -4 12
    -6 4 -12
    6 -4 13
    6 5 -6
    -6 -5 6
    6 5 -5
    -6 -5 5
    6 -5 -4
    -6 5 4
    6 5 -4
    -6 -5 4
    6 5 -3
    6 -5 -3
    -6 -5 3
    -6 5 3
    -6 5 2
    6 -5 -2
    6 5 -2
    -6 -5 2
    -6 5 1
    6 -5 -1
    6 5 -1
    -6 -5 1
    -6 5 0
    6 -5 0
    6 5 0
    -6 -5 0
    6 -5 1
    6 5 1
    -6 -5 -1
    -6 5 -2
    6 -5 2
    6 5 3
    -6 -5 -3
    6 5 4
    6 -5 4
    -6 5 -4
    -6 -5 -4
    -6 5 -5
    6 -5 5
    6 5 5
    -6 -5 -5
    6 -5 6
    -6 -5 -6
    -6 5 -6
    6 5 6
    6 -5 7
    -6 -5 -7
    -6 5 -7
    6 5 7
    -6 5 -8
    6 -5 8
    -6 -5 -8
    -6 5 -9
    -6 -5 -9
    6 5 9
    -6 -5 -10
    6 5 10
    -6 5 -11
    6 -5 11
    -6 -5 -11
    6 5 11
    6 5 12
    -6 -6 6
    6 6 -5
    -6 -6 5
    -6 6 5
    -6 6 4
    6 -6 -4
    6 6 -4
    -6 -6 4
    6 -6 -3
    -6 6 3
    6 6 -3
    -6 -6 3
    6 6 -2
    -6 -6 2
    -6 6 1
    6 -6 -1
    6 6 -1
    -6 -6 1
    -6 6 0
    6 -6 0
    6 6 0
    -6 6 -1
    6 -6 1
    6 6 1
    -6 -6 -1
    -6 6 -2
    6 6 2
    6 -6 2
    -6 -6 -2
    -6 6 -3
    6 -6 3
    6 6 3
    -6 -6 -3
    -6 6 -4
    6 -6 4
    6 6 5
    6 -6 5
    -6 6 -5
    -6 -6 -5
    -6 6 -6
    6 -6 6
    6 6 6
    -6 -6 -6
    6 -6 7
    -6 6 -7
    6 6 7
    -6 6 -9
    -6 -6 -9
    6 6 9
    -6 -6 -10
    6 6 10
    -6 6 -11
    6 -6 11
    -6 -6 -11
    6 6 11
    -6 7 3
    6 -7 -3
    6 7 -3
    -6 7 2
    6 -7 -2
    6 7 -2
    -6 -7 2
    6 -7 -1
    6 7 -1
    -6 7 1
    -6 -7 1
    6 7 0
    -6 7 -1
    6 7 1
    -6 -7 -1
    -6 7 -2
    6 -7 2
    6 7 2
    -6 -7 -2
    6 7 3
    6 -7 3
    -6 7 -3
    -6 -7 -3
    6 7 4
    6 -7 4
    -6 -7 -4
    -6 7 -4
    6 7 6
    6 -7 6
    -6 -7 -6
    -6 7 -6
    -6 7 -7
    6 -7 7
    -6 -7 -7
    -6 7 -8
    6 -7 8
    -6 7 -9
    6 -7 9
    6 7 9
    -6 -7 -9
    6 8 -4
    -6 -8 4
    6 8 -3
    -6 -8 3
    6 8 -2
    -6 -8 2
    6 8 -1
    -6 8 0
    6 -8 0
    6 8 0
    -6 -8 0
    -6 8 -1
    6 -8 1
    -6 -8 -1
    -6 8 -2
    6 -8 2
    6 8 2
    -6 -8 -2
    6 -8 3
    6 8 4
    -6 -8 -4
    6 8 5
    6 -8 5
    -6 8 -5
    -6 -8 -5
    6 8 6
    6 -8 6
    -6 9 1
    6 -9 0
    7 0 -5
    -7 0 5
    -7 0 4
    7 0 -4
    7 0 -3
    -7 0 3
    -7 0 2
    7 0 -2
    7 0 -1
    -7 0 1
    -7 0 0
    7 0 0
    -7 0 -2
    7 0 2
    7 0 3
    -7 0 -3
    -7 0 -4
    7 0 4
    7 0 5
    -7 0 -5
    -7 0 -6
    7 0 6
    7 0 7
    -7 0 -7
    -7 0 -8
    7 0 8
    7 0 9
    -7 0 -11
    7 0 11
    -7 0 -12
    7 0 12
    7 0 13
    -7 0 -13
    7 1 -6
    -7 -1 6
    7 -1 -5
    7 1 -5
    -7 1 5
    -7 -1 5
    7 -1 -4
    7 1 -4
    -7 1 4
    -7 -1 4
    7 -1 -3
    7 1 -3
    -7 1 3
    -7 -1 3
    7 -1 -2
    7 1 -2
    -7 1 2
    -7 1 1
    7 -1 -1
    -7 -1 1
    7 1 -1
    7 -1 0
    7 1 0
    -7 -1 0
    7 1 1
    -7 -1 -1
    -7 1 -2
    -7 -1 -2
    7 -1 2
    7 1 2
    7 -1 3
    7 1 3
    -7 1 -3
    -7 -1 -3
    7 -1 4
    7 1 4
    -7 1 -4
    -7 -1 -4
    -7 1 -5
    -7 -1 -5
    7 -1 5
    7 1 5
    7 -1 7
    7 1 7
    -7 -1 -7
    -7 1 -8
    7 -1 8
    7 1 8
    -7 -1 -8
    7 -1 9
    7 1 9
    7 -1 11
    7 1 11
    -7 1 -11
    -7 -1 -11
    7 1 12
    -7 -1 -12
    -7 1 -13
    -7 -1 -13
    7 -1 13
    7 1 13
    -7 2 6
    7 2 -6
    -7 -2 6
    7 -2 -5
    -7 -2 5
    7 2 -5
    7 -2 -4
    7 2 -4
    -7 2 4
    -7 -2 4
    -7 2 3
    7 -2 -3
    -7 -2 3
    7 2 -3
    7 -2 -2
    7 2 -2
    -7 2 2
    -7 -2 2
    7 -2 -1
    -7 2 1
    -7 -2 0
    7 2 0
    -7 2 -1
    7 -2 1
    7 2 1
    -7 -2 -1
    7 2 2
    -7 2 -2
    -7 -2 -2
    7 -2 3
    7 2 3
    -7 2 -3
    -7 -2 -3
    7 -2 4
    7 2 4
    -7 2 -4
    -7 -2 -4
    7 -2 5
    7 2 5
    -7 2 -5
    -7 -2 -5
    7 -2 6
    7 2 6
    -7 2 -6
    -7 -2 -6
    -7 2 -7
    7 -2 7
    -7 -2 -7
    7 2 7
    7 -2 8
    7 2 8
    -7 2 -8
    -7 -2 -8
    -7 -2 -9
    -7 2 -10
    7 -2 10
    -7 -2 -10
    7 2 10
    7 -2 11
    7 2 11
    -7 2 -11
    -7 -2 -11
    -7 2 -12
    7 -2 12
    -7 -2 -12
    7 2 12
    -7 2 -13
    7 -2 13
    7 2 13
    -7 -3 6
    7 3 -6
    -7 3 5
    7 -3 -5
    7 3 -5
    -7 -3 5
    7 -3 -4
    -7 3 4
    7 -3 -3
    -7 -3 2
    7 3 -2
    7 -3 -1
    7 3 -1
    -7 3 1
    -7 -3 1
    -7 3 0
    7 -3 0
    7 3 0
    -7 -3 0
    -7 3 -1
    7 -3 1
    -7 -3 -1
    7 3 1
    7 3 2
    -7 3 -2
    -7 -3 -2
    7 -3 3
    7 3 3
    -7 3 -3
    -7 -3 -3
    -7 3 -5
    7 -3 5
    -7 -3 -5
    7 3 5
    7 -3 6
    7 3 6
    -7 3 -6
    -7 -3 -6
    7 -3 7
    7 3 7
    -7 3 -7
    -7 -3 -7
    7 3 8
    -7 -3 -8
    7 -3 9
    -7 3 -9
    -7 -3 -9
    -7 3 -10
    7 -3 10
    -7 -3 -10
    7 3 10
    -7 3 -11
    7 -3 11
    -7 3 -12
    7 -3 12
    -7 -3 -12
    7 3 12
    7 -3 13
    -7 3 -13
    -7 -4 6
    7 4 -5
    -7 -4 5
    7 -4 -4
    -7 4 4
    -7 -4 4
    7 4 -4
    -7 4 3
    7 -4 -3
    7 4 -3
    -7 -4 3
    -7 4 2
    7 -4 -2
    7 4 -2
    -7 -4 2
    7 -4 -1
    -7 4 1
    -7 -4 1
    7 4 -1
    7 -4 0
    -7 4 0
    7 4 0
    -7 -4 0
    7 -4 1
    -7 4 -1
    7 4 1
    -7 -4 -1
    7 -4 3
    7 4 3
    -7 -4 -3
    7 -4 4
    7 4 4
    -7 4 -4
    -7 -4 -4
    7 -4 5
    7 4 5
    -7 4 -5
    -7 -4 -5
    7 -4 6
    7 4 6
    -7 4 -6
    -7 -4 -6
    -7 4 -7
    7 -4 7
    7 -4 8
    7 4 8
    -7 -4 -8
    7 -4 9
    -7 -4 -9
    7 4 9
    7 -4 10
    -7 4 -10
    7 4 10
    -7 -4 -10
    7 -4 11
    -7 -4 -11
    7 4 11
    -7 4 -11
    -7 4 -12
    -7 -4 -12
    7 4 12
    -7 -5 5
    7 -5 -4
    -7 5 4
    7 -5 -3
    -7 5 3
    7 5 -2
    -7 5 2
    7 -5 -2
    -7 -5 2
    7 5 -1
    -7 -5 1
    7 5 0
    7 -5 0
    -7 -5 0
    -7 5 0
    -7 5 -1
    7 -5 1
    7 5 1
    7 -5 2
    -7 5 -2
    -7 -5 -2
    7 5 2
    -7 5 -3
    7 5 3
    -7 -5 -3
    7 -5 4
    -7 5 -4
    7 -5 5
    -7 5 -5
    7 5 5
    -7 -5 -5
    7 -5 6
    -7 5 -6
    7 5 6
    -7 -5 -6
    7 -5 7
    -7 5 -7
    7 5 7
    -7 -5 -7
    7 -5 8
    -7 5 -8
    7 -5 9
    7 5 9
    -7 -5 -9
    -7 5 -11
    7 -5 11
    7 5 11
    -7 -5 -11
    7 6 -4
    -7 -6 4
    7 6 -3
    -7 -6 3
    7 6 -2
    7 -6 -2
    -7 6 2
    -7 -6 2
    -7 6 1
    7 -6 -1
    -7 6 0
    7 -6 0
    7 6 1
    -7 6 -2
    7 -6 2
    7 6 2
    -7 -6 -2
    7 6 3
    7 -6 3
    -7 -6 -3
    7 -6 4
    -7 6 -4
    -7 -6 -4
    7 6 4
    7 -6 6
    -7 -6 -6
    -7 6 -6
    7 6 6
    7 -6 7
    -7 -6 -7
    -7 6 -7
    7 6 7
    -7 6 -8
    7 -6 9
    -7 -6 -9
    7 6 9
    -7 -7 4
    7 7 -3
    -7 -7 3
    7 7 -2
    -7 7 2
    -7 -7 2
    7 -7 -1
    -7 7 1
    -7 7 0
    7 -7 0
    7 7 1
    -7 -7 -1
    7 -7 2
    -7 7 -2
    -7 -7 -2
    -7 7 -3
    7 -7 3
    7 7 3
    -7 -7 -3
    -7 7 -4
    7 7 4
    -7 -7 -4
    7 -7 6
    -7 -7 -6
    -7 7 -6
    7 7 6
    -7 -8 3
    7 8 -2
    -7 -8 2
    7 8 -1
    -7 -8 1
    -7 8 0
    7 8 0
    7 -8 0
    -7 -8 0
    7 8 1
    -7 -8 -1
    7 -8 2
    -7 8 -2
    -7 -8 -2
    -8 0 5
    8 0 -4
    -8 0 4
    8 0 -2
    -8 0 2
    -8 0 1
    8 0 -1
    -8 0 0
    8 0 0
    -8 0 -1
    8 0 1
    8 0 2
    8 0 4
    -8 0 -4
    -8 0 -5
    8 0 5
    8 0 6
    -8 0 -6
    8 0 8
    -8 0 -8
    -8 0 -9
    8 0 9
    -8 0 -11
    8 0 11
    -8 0 -12
    8 0 12
    -8 1 5
    -8 -1 5
    8 -1 -4
    -8 1 4
    8 1 -3
    -8 -1 3
    8 -1 -2
    8 1 -2
    -8 1 2
    -8 -1 2
    -8 1 1
    8 1 -1
    -8 -1 1
    8 -1 -1
    -8 1 0
    -8 -1 0
    8 -1 0
    8 1 0
    -8 1 -1
    -8 -1 -1
    8 -1 1
    8 1 1
    8 -1 2
    8 1 2
    -8 1 -2
    -8 1 -4
    -8 -1 -4
    8 -1 4
    8 1 4
    8 -1 5
    8 1 5
    -8 1 -5
    -8 -1 -5
    8 -1 6
    -8 1 -6
    -8 -1 -6
    8 -1 8
    8 1 8
    -8 1 -8
    -8 -1 -8
    8 -1 9
    8 1 9
    -8 1 -9
    -8 -1 -9
    8 1 10
    -8 1 -10
    -8 -1 -10
    -8 1 -11
    -8 -1 -11
    8 -1 11
    8 1 11
    8 -1 12
    8 1 12
    -8 1 -12
    -8 -1 -12
    8 2 -4
    -8 -2 4
    8 -2 -3
    8 2 -3
    -8 2 3
    -8 -2 3
    -8 2 2
    8 -2 -2
    -8 -2 2
    8 2 -2
    8 -2 -1
    8 2 -1
    -8 2 1
    -8 -2 1
    8 -2 0
    8 2 0
    -8 2 0
    -8 -2 0
    -8 2 -1
    8 -2 1
    -8 -2 -1
    8 2 1
    8 2 3
    -8 2 -3
    -8 -2 -3
    8 -2 4
    8 2 4
    -8 2 -4
    -8 -2 -4
    -8 2 -5
    8 -2 5
    -8 -2 -5
    8 2 5
    8 -2 6
    8 2 6
    -8 2 -6
    -8 -2 -6
    8 -2 7
    8 2 7
    -8 2 -7
    -8 -2 -7
    8 -2 8
    8 2 8
    -8 2 -8
    -8 -2 -8
    -8 2 -10
    -8 -2 -10
    8 2 10
    8 -2 12
    -8 -2 -12
    8 2 12
    -8 3 4
    8 3 -4
    -8 -3 4
    8 -3 -3
    8 3 -3
    -8 -3 3
    -8 3 2
    8 -3 -2
    8 3 -2
    -8 -3 2
    -8 3 1
    8 -3 -1
    -8 -3 1
    8 3 -1
    -8 3 0
    8 -3 0
    8 -3 1
    -8 3 -1
    8 3 1
    -8 -3 -1
    -8 3 -2
    8 -3 2
    8 3 2
    8 -3 3
    8 3 3
    -8 -3 -3
    8 -3 4
    8 3 4
    -8 3 -4
    -8 -3 -4
    8 -3 6
    8 3 6
    -8 -3 -6
    8 -3 7
    8 3 7
    -8 3 -7
    -8 -3 -7
    8 3 8
    -8 -3 -8
    8 3 9
    -8 3 -9
    -8 -3 -9
    -8 3 -10
    -8 -3 -10
    8 3 10
    8 -3 11
    8 3 11
    -8 3 -11
    -8 -3 -11
    8 -4 -3
    8 4 -3
    -8 -4 3
    -8 -4 2
    8 4 -2
    8 -4 -1
    -8 4 1
    8 4 -1
    -8 -4 1
    8 -4 0
    -8 4 0
    -8 -4 0
    8 4 0
    8 -4 1
    8 4 1
    -8 -4 -1
    8 -4 2
    8 4 2
    8 -4 3
    -8 4 -3
    -8 4 -4
    8 -4 4
    -8 -4 -4
    8 4 4
    -8 4 -5
    8 -4 5
    -8 -4 -5
    8 4 5
    8 -4 6
    8 4 6
    -8 4 -6
    -8 -4 -6
    -8 4 -7
    8 -4 7
    8 -4 8
    8 4 8
    -8 4 -8
    -8 -4 -8
    8 4 10
    -8 -4 -10
    -8 -5 4
    -8 -5 3
    8 5 -3
    8 -5 -2
    -8 5 2
    8 5 -2
    -8 -5 2
    8 -5 -1
    -8 5 1
    8 -5 0
    -8 -5 0
    8 5 0
    -8 5 0
    8 -5 1
    -8 -5 -1
    8 5 1
    -8 5 -2
    8 -5 2
    8 5 2
    8 -5 3
    8 5 3
    -8 -5 -3
    -8 5 -4
    -8 -5 -4
    8 5 4
    8 -5 5
    -8 5 -5
    -8 -5 -5
    8 5 5
    -8 5 -6
    8 -5 6
    -8 -5 -6
    8 5 6
    -8 5 -7
    8 -5 7
    -8 -5 -7
    8 5 7
    8 -5 8
    -8 5 -8
    8 5 8
    -8 -5 -8
    8 5 9
    -8 -5 -9
    -8 -6 3
    -8 -6 2
    8 6 -2
    8 -6 -1
    -8 -6 1
    -8 6 1
    8 6 -1
    8 -6 0
    -8 6 0
    -8 6 -1
    8 -6 1
    -8 -6 -1
    8 6 1
    8 -6 2
    -8 6 -2
    -8 -6 -2
    8 6 2
    -8 6 -3
    8 -6 3
    -8 -6 -3
    8 -6 4
    -8 -6 -4
    -8 6 -4
    8 6 4
    8 6 5
    -8 -6 -5
    8 -6 6
    -8 -6 -6
    -8 6 -6
    8 6 6
    8 -7 0
    -8 7 0
    -8 -7 0
    8 7 0
    -8 -7 -1
    8 7 1
    -8 7 -2
    8 -7 2
    -8 -7 -2
    8 -7 3
    -8 -7 -3
    -8 7 -3
    9 0 -3
    -9 0 3
    -9 0 2
    9 0 -2
    -9 0 0
    9 0 0
    -9 0 -1
    9 0 1
    -9 0 -2
    9 0 2
    9 0 3
    -9 0 -3
    -9 0 -4
    9 0 5
    -9 0 -5
    -9 0 -6
    9 0 6
    -9 0 -8
    9 0 8
    -9 0 -10
    9 1 -3
    -9 1 3
    9 -1 -2
    -9 1 2
    -9 -1 1
    9 -1 -1
    9 1 -1
    -9 1 0
    -9 -1 0
    9 -1 0
    9 1 0
    -9 1 -1
    -9 -1 -1
    9 -1 1
    9 1 1
    9 -1 2
    9 1 2
    -9 1 -2
    -9 -1 -2
    9 -1 3
    -9 1 -3
    -9 -1 -3
    -9 1 -4
    -9 -1 -4
    -9 1 -5
    -9 -1 -5
    9 -1 5
    9 1 5
    9 -1 6
    9 1 6
    -9 1 -6
    -9 -1 -6
    9 -1 7
    9 1 7
    -9 1 -7
    -9 -1 -7
    9 -1 8
    9 1 8
    -9 1 -8
    -9 -1 -8
    -9 1 -10
    -9 -1 -10
    9 2 -2
    -9 -2 2
    9 -2 -1
    9 2 -1
    -9 2 1
    -9 -2 1
    9 -2 0
    9 2 0
    -9 2 0
    -9 -2 0
    9 -2 1
    9 2 1
    -9 2 -1
    -9 -2 -1
    -9 2 -2
    9 -2 2
    -9 -2 -2
    9 2 2
    9 2 3
    -9 -2 -3
    9 -2 4
    9 2 4
    9 -2 5
    9 2 5
    -9 2 -5
    -9 -2 -5
    9 -2 7
    9 2 7
    -9 2 -7
    -9 -2 -7
    -9 2 -8
    9 -2 8
    -9 -2 -8
    9 2 8
    9 -2 9
    9 2 9
    -9 2 -9
    -9 -2 -9
    -9 -3 3
    9 3 -2
    -9 3 2
    -9 -3 2
    9 -3 -1
    9 3 -1
    -9 3 1
    -9 -3 1
    -9 3 0
    9 -3 0
    -9 -3 0
    9 3 0
    9 -3 2
    9 3 2
    -9 3 -2
    -9 -3 -2
    9 -3 3
    9 3 3
    -9 3 -3
    -9 -3 -3
    9 -3 4
    9 3 4
    -9 3 -4
    -9 -3 -4
    -9 3 -6
    9 -3 6
    -9 -3 -6
    9 3 6
    9 -3 7
    9 3 7
    -9 3 -7
    -9 -3 -7
    9 -3 8
    9 3 8
    -9 3 -8
    -9 -3 -8
    9 3 9
    -9 -4 2
    9 4 -2
    -9 -4 1
    9 4 -1
    9 -4 0
    -9 4 0
    9 4 0
    -9 -4 0
    9 -4 1
    -9 4 -1
    9 4 1
    -9 -4 -1
    9 -4 2
    9 4 2
    -9 4 -4
    9 -4 4
    -9 -4 -4
    9 4 5
    -9 4 -5
    -9 -4 -5
    -9 4 -7
    9 -4 7
    -9 -4 -7
    9 4 7
    -9 -5 2
    -9 -5 0
    9 5 0
    -9 5 0
    -9 5 -1
    9 -5 1
    9 5 1
    -9 -5 -1
    9 -5 2
    -9 -5 -2
    -9 5 -2
    9 5 2
    9 -5 3
    -9 5 -3
    9 5 3
    -9 -5 -3
    -9 -5 -4
    9 -5 5
    9 5 5
    -9 -5 -5
    9 6 0
    -9 -6 0
    -9 6 -1
    9 -6 1
    9 6 1
    -9 -6 -1
    -9 6 -2
    9 -6 2
    9 6 2
    -9 -6 -2
    9 -6 3
    -9 6 -3
    10 0 0
    -10 0 0
    -10 0 -1
    10 0 1
    10 0 2
    -10 0 -2
    10 0 4
    -10 0 -4
    10 0 5
    -10 0 -7
    10 0 7
    10 1 -1
    -10 -1 1
    10 -1 0
    10 1 0
    -10 1 0
    -10 -1 0
    -10 1 -1
    -10 -1 -1
    10 -1 1
    10 1 1
    10 -1 2
    10 1 2
    -10 1 -2
    -10 -1 -2
    10 -1 4
    10 1 4
    -10 1 -4
    -10 -1 -4
    10 -1 5
    10 1 5
    -10 1 -6
    10 -1 6
    10 1 6
    -10 -1 -6
    -10 1 -7
    -10 -1 -7
    10 -1 7
    10 1 7
    -10 -2 1
    10 -2 0
    10 2 0
    -10 2 0
    -10 -2 0
    10 -2 1
    10 2 1
    -10 2 -1
    -10 -2 -1
    10 -2 3
    10 2 3
    -10 2 -3
    10 -2 4
    10 2 4
    -10 2 -4
    -10 -2 -4
    -10 2 -6
    -10 -2 -6
    10 2 6
    -10 -3 1
    -10 3 0
    -10 3 -1
    10 -3 1
    -10 -3 -1
    10 3 1
    -10 3 -2
    10 -3 2
    -10 -3 -2
    10 3 2
    10 -3 3
    10 3 3
    -10 3 -3
    -10 -3 -3
    10 3 4
    -10 -3 -4
    -10 3 -5
    -10 -3 -5
    10 4 0
    -10 -4 0
    -10 4 -1
    -10 -4 -2
    10 4 2
    10 -4 3
    10 4 3
    -10 -4 -3
    10 -4 4
    -11 0 -2
    11 0 2
    11 0 3
    -11 0 -3
    -11 1 -2
    -11 -1 -2
    11 -1 2
    11 1 2
    11 -1 3
    11 1 3
    -11 -1 -3
    11 2 2
    -11 2 -2
_diffrn_reflns_number     4773
_diffrn_reflns_av_R_equivalents     0.0175
_diffrn_reflns_av_unetI/netI     0.0192
_diffrn_reflns_theta_min     3.21
_diffrn_reflns_theta_max     32.77
_diffrn_reflns_theta_full     23.4849
_diffrn_measured_fraction_theta_max     0.6670
_diffrn_measured_fraction_theta_full     0.8987
_diffrn_reflns_limit_h_min     -11
_diffrn_reflns_limit_h_max     11
_diffrn_reflns_limit_k_min     -10
_diffrn_reflns_limit_k_max     10
_diffrn_reflns_limit_l_min     -13
_diffrn_reflns_limit_l_max     13
_diffrn_radiation_probe     x-ray
_refine_special_details
                      'This is a non-spherical atom refinement using NoSpherA2.'
_reflns_number_total     1542
_reflns_number_gt     1375
_reflns_threshold_expression     I>=2u(I)
_refine_ls_structure_factor_coef     Fsqd
_refine_ls_matrix_type     full
_refine_ls_R_factor_all     0.0342
_refine_ls_R_factor_gt     0.0309
_refine_ls_wR_factor_gt     0.0809
_refine_ls_wR_factor_ref     0.0833
_refine_ls_goodness_of_fit_ref     1.0397
_refine_ls_restrained_S_all     1.0071
_refine_ls_number_reflns     1542
_refine_ls_number_parameters     127
_refine_ls_number_restraints     93
_refine_ls_number_constraints     0
_refine_ls_hydrogen_treatment     refall
_refine_ls_weighting_scheme     calc
_refine_ls_weighting_details
              'w=1/[\s^2^(Fo^2^)+(0.0449P)^2^+0.1514P] where P=(Fo^2^+2Fc^2^)/3'
_atom_sites_solution_primary     notdet
_refine_ls_shift/su_max     0.0008
_refine_ls_shift/su_mean     0.0001
_refine_diff_density_max     0.2280
_refine_diff_density_min     -0.2647
loop_
    _atom_type_symbol
    _atom_type_scat_dispersion_source
    _atom_type_scat_dispersion_real
    _atom_type_scat_dispersion_imag
    _atom_type_scat_source
    H custom  0.00000 0.00000
                             'NoSpherA2: Chem.Sci. 2021, DOI:10.1039/D0SC05526C'
    C custom 0.00280 0.00140 'NoSpherA2: Chem.Sci. 2021, DOI:10.1039/D0SC05526C'
    O custom 0.00970 0.00540 'NoSpherA2: Chem.Sci. 2021, DOI:10.1039/D0SC05526C'
    N custom 0.00560 0.00290 'NoSpherA2: Chem.Sci. 2021, DOI:10.1039/D0SC05526C'
_computing_data_collection
;
CrysAlisPro 1.171.40.67a (Rigaku OD, 2019)
;
_computing_cell_refinement
;
CrysAlisPro 1.171.40.67a (Rigaku OD, 2019)
;
_computing_data_reduction
;
CrysAlisPro 1.171.40.67a (Rigaku OD, 2019)
;
_computing_structure_refinement
;
olex2.refine 1.3 (Bourhis <i>et al.</i>,  2015)
;
_computing_molecular_graphics
;
Olex2 1.3 (Dolomanov <i>et al.</i>,  2009)
;
_computing_publication_material
;
Olex2 1.3 (Dolomanov <i>et al.</i>,  2009)
;
loop_
    _atom_site_type_symbol
    _atom_site_label
    _atom_site_fract_x
    _atom_site_fract_y
    _atom_site_fract_z
    _atom_site_U_iso_or_equiv
    _atom_site_adp_type
    _atom_site_occupancy
    O O12 0.58065(9) 0.70035(11) 0.58105(7) 0.02311(17) Uani 1.000000
    O O11 0.52216(9) 0.55729(10) 0.75028(6) 0.01912(16) Uani 1.000000
    O O22 0.19562(10) 0.66544(11) 0.83637(6) 0.02143(17) Uani 1.000000
    O O21 -0.01974(9) 0.55629(10) 0.71281(6) 0.02010(17) Uani 1.000000
    N N12 0.14303(10) 0.62635(10) 0.73401(7) 0.01445(17) Uani 1.000000
    N N11 0.46455(10) 0.64319(11) 0.65817(7) 0.01496(16) Uani 1.000000
    N N22 -0.00385(10) 0.75466(11) 0.50996(7) 0.01695(18) Uani 1.000000
    H H22a -0.052(2) 0.808(3) 0.4318(15) 0.042(5) Uani 1.000000
    H H22b -0.098(3) 0.699(3) 0.5682(17) 0.037(4) Uani 1.000000
    N N21 0.29836(11) 0.80063(12) 0.43846(7) 0.01980(18) Uani 1.000000
    H H21a 0.242(2) 0.852(3) 0.3611(14) 0.040(5) Uani 1.000000
    H H21b 0.441(2) 0.799(3) 0.4473(16) 0.033(4) Uani 1.000000
    C C2 0.18600(11) 0.74030(11) 0.52564(8) 0.01377(18) Uani 1.000000
    C C1 0.26691(11) 0.66820(12) 0.63690(8) 0.01388(18) Uani 1.000000
loop_
    _atom_site_aniso_label
    _atom_site_aniso_U_11
    _atom_site_aniso_U_22
    _atom_site_aniso_U_33
    _atom_site_aniso_U_12
    _atom_site_aniso_U_13
    _atom_site_aniso_U_23
    O12 0.0135(3) 0.0401(4) 0.0157(4) -0.0001(2) 0.0021(3) 0.0063(3)
    O11 0.0159(3) 0.0300(3) 0.0114(4) 0.0020(2) -0.0022(2) 0.0038(2)
    O22 0.0177(3) 0.0399(3) 0.0068(4) -0.0020(2) -0.0001(3) -0.0016(2)
    O21 0.0160(3) 0.0331(3) 0.0112(4) -0.0056(2) 0.0010(2) 0.0006(2)
    N12 0.0139(3) 0.0223(3) 0.0072(4) 0.0001(2) 0.0002(3) 0.0002(2)
    N11 0.0131(3) 0.0230(3) 0.0088(4) 0.0004(2) -0.0001(3) 0.0007(2)
    N22 0.0146(3) 0.0256(3) 0.0107(4) 0.0005(2) -0.0016(3) 0.0020(3)
    H22a 0.025(7) 0.076(12) 0.025(5)  0.000(4) -0.006(3) 0.023(4)
    H22b 0.023(5) 0.062(11) 0.027(7) -0.001(4) 0.002(3) 0.020(4)
    N21 0.0171(3) 0.0323(4) 0.0100(4) 0.0004(3) 0.0023(3) 0.0045(3)
    H21a 0.030(7) 0.072(12) 0.018(5) 0.001(5) -0.001(3) 0.019(3)
    H21b 0.019(3) 0.051(11) 0.030(8) 0.0002(18) 0.0014(18) 0.011(5)
    C2 0.0143(3) 0.0201(3) 0.0069(5) 0.0008(2) -0.0004(3) -0.0001(2)
    C1 0.0121(3) 0.0222(3) 0.0073(5) 0.0001(2) 0.0001(3) 0.0010(3)
loop_
    _geom_bond_atom_site_label_1
    _geom_bond_atom_site_label_2
    _geom_bond_site_symmetry_2
    _geom_bond_distance
    _geom_bond_publ_flag
    O12 N11 . 1.2465(11) ?
    O11 N11 . 1.2427(9) ?
    O22 N12 . 1.2335(9) ?
    O21 N12 . 1.2373(9) ?
    N12 C1 . 1.4231(12) ?
    N11 C1 . 1.3961(10) ?
    N22 C2 . 1.3275(10) ?
    N21 C2 . 1.3189(13) ?
    C2 C1 . 1.4478(11) ?
loop_
    _geom_angle_atom_site_label_1
    _geom_angle_atom_site_label_2
    _geom_angle_atom_site_label_3
    _geom_angle_site_symmetry_1
    _geom_angle_site_symmetry_3
    _geom_angle
    _geom_angle_publ_flag
    O21 N12 O22 . . 121.18(8) ?
    C1 N12 O22 . . 120.34(7) ?
    C1 N12 O21 . . 118.45(7) ?
    O11 N11 O12 . . 120.94(7) ?
    C1 N11 O12 . . 118.81(7) ?
    C1 N11 O11 . . 120.18(8) ?
    N21 C2 N22 . . 117.99(7) ?
    C1 C2 N22 . . 120.86(9) ?
    C1 C2 N21 . . 121.11(7) ?
    N11 C1 N12 . . 116.21(7) ?
    C2 C1 N12 . . 119.86(7) ?
    C2 C1 N11 . . 123.88(8) ?
loop_
    _geom_torsion_atom_site_label_1
    _geom_torsion_atom_site_label_2
    _geom_torsion_atom_site_label_3
    _geom_torsion_atom_site_label_4
    _geom_torsion_site_symmetry_1
    _geom_torsion_site_symmetry_2
    _geom_torsion_site_symmetry_3
    _geom_torsion_site_symmetry_4
    _geom_torsion
    _geom_torsion_publ_flag
    O12 N11 C1 N12 . . . . -171.73(8) ?
    O12 N11 C1 C2 . . . . 5.76(9) ?
    O11 N11 C1 N12 . . . . 11.35(8) ?
    O11 N11 C1 C2 . . . . -171.17(7) ?
    O22 N12 C1 N11 . . . . 34.29(8) ?
    O22 N12 C1 C2 . . . . -143.30(7) ?
    O21 N12 C1 N11 . . . . -147.92(7) ?
    O21 N12 C1 C2 . . . . 34.49(8) ?
    N12 C1 C2 N22 . . . . -4.71(9) ?
    N12 C1 C2 N21 . . . . 172.81(7) ?
    N11 C1 C2 N22 . . . . 177.89(8) ?
    N11 C1 C2 N21 . . . . -4.59(10) ?
_iucr_refine_instructions_details
;
TITL 080_a.res in P2(1)/n
REM Old TITL 080 in P2(1)/n
REM SHELXT solution in P2(1)/n: R1 0.095, Rweak 0.008, Alpha 0.021
REM <I/s> 0.719 for 71 systematic absences, Orientation as input
REM Formula found by SHELXT: C3 N2 O5
CELL 0.66418 6.9209 6.5336 11.2726 90 90.5215 90
ZERR 4 0.0001 0.0001 0.0002 0 0.0014 0
LATT 1
SYMM 0.5-X,0.5+Y,0.5-Z
SFAC C H N O
DISP C 0.0028 0.0014 9.9123
DISP H -0 0 0.6652
DISP N 0.0056 0.0029 16.5876
DISP O 0.0097 0.0054 27.0096
UNIT 8 16 16 16
RIGU O11 O12 O21 O22 N11 N12 N21 H21a H21b N22 H22a H22b C1 C2
L.S. 30
PLAN  5
TEMP -109.15
CONF
BOND
MORE -1
BOND $H
fmap 2
acta
LIST -6
OMIT -1 0 9
WGHT 0.044941 0.15136
FVAR 9.216136
REM <olex2.extras>
REM <HklSrc "%.\\164.hkl">
REM </olex2.extras>
O12   4     0.58065  0.70035  0.58105  11.00000  0.01352  0.04010  0.01575 =
 0.00626  0.00207 -0.00006
O11   4     0.52216  0.55729  0.75028  11.00000  0.01589  0.02999  0.01142 =
 0.00376 -0.00223  0.00201
O22   4     0.19562  0.66544  0.83637  11.00000  0.01766  0.03989  0.00675 =
 -0.00160 -0.00012 -0.00204
O21   4    -0.01974  0.55629  0.71281  11.00000  0.01605  0.03308  0.01118 =
 0.00060  0.00102 -0.00558
N12   3     0.14303  0.62635  0.73401  11.00000  0.01389  0.02229  0.00717 =
 0.00024  0.00018  0.00011
N11   3     0.46455  0.64319  0.65817  11.00000  0.01307  0.02298  0.00882 =
 0.00066 -0.00014  0.00038
N22   3    -0.00385  0.75466  0.50996  11.00000  0.01459  0.02558  0.01065 =
 0.00197 -0.00156  0.00055
H22a  2    -0.05233  0.80817  0.43176  11.00000  0.02466  0.07562  0.02460 =
 0.02310 -0.00608 -0.00046
H22b  2    -0.09751  0.69889  0.56818  11.00000  0.02311  0.06218  0.02695 =
 0.02026  0.00234 -0.00101
N21   3     0.29836  0.80063  0.43846  11.00000  0.01710  0.03231  0.01001 =
 0.00448  0.00227  0.00039
H21a  2     0.24211  0.85250  0.36114  11.00000  0.02991  0.07158  0.01781 =
 0.01888 -0.00124  0.00119
H21b  2     0.44105  0.79905  0.44731  11.00000  0.01922  0.05080  0.02972 =
 0.01148  0.00142  0.00021
C2    1     0.18600  0.74030  0.52564  11.00000  0.01429  0.02011  0.00690 =
 -0.00008 -0.00043  0.00083
C1    1     0.26691  0.66820  0.63690  11.00000  0.01212  0.02222  0.00731 =
 0.00098  0.00009  0.00008
HKLF 4
END
Q1 1 0.333333 0.703704 0.511111 11 0.05 0.23
Q2 1 -0.166667 0.37037 0.8 11 0.05 0.2
Q3 1 0.033333 0.796296 0.611111 11 0.05 0.18
Q4 1 0.633333 0.333333 0.711111 11 0.05 0.18
Q5 1 0.533333 0.759259 0.477778 11 0.05 0.18
  REM The information below was added by Olex2.
  REM
  REM R1 = 0.0309 for 1375 Fo > 4sig(Fo) and 0.0342 for all 1542 data
  REM 127 parameters refined using 93 restraints
  REM Highest difference peak 0.2280, deepest hole -0.2647
  REM Mean Shift 0.0001, Max Shift 0.0008.
  REM +++ Tabular Listing of Refinement Information +++
  REM R1_all = 0.0342
  REM R1_gt = 0.0309
  REM wR_ref = 0.0833
  REM GOOF = 1.0397
  REM Shift_max = 0.0008
  REM Shift_mean = 0.0001
  REM Reflections_all = 1542
  REM Reflections_gt = 1375
  REM Parameters = 127
  REM Hole = -0.2647
  REM Peak = 0.2280
  REM Flack = n/a
;
data_200
_audit_creation_method
;
Olex2 1.3
(compiled 2020.11.12 svn.r5f609507 for OlexSys, GUI svn.r6408)
;
_chemical_name_systematic     '1,1-Diamino-2,2-dinitroethylene'
_chemical_formula_moiety     'C2 H4 N4 O4'
_chemical_formula_sum     'C2 H4 N4 O4'
_chemical_formula_weight     148.079
_space_group_crystal_system     monoclinic
_space_group_name_H-M_alt     'P 1 21/n 1'
_space_group_name_Hall     '-P 2yn'
loop_
    _space_group_symop_id
    _space_group_symop_operation_xyz
    1 x,y,z
    2 -x+1/2,y+1/2,-z+1/2
    3 -x,-y,-z
    4 x-1/2,-y-1/2,z-1/2
_cell_length_a     6.92540(10)
_cell_length_b     6.55820(10)
_cell_length_c     11.2866(2)
_cell_angle_alpha     90
_cell_angle_beta     90.5441(13)
_cell_angle_gamma     90
_cell_volume     512.593(14)
_cell_formula_units_Z     4
_cell_measurement_reflns_used     1840
_cell_measurement_theta_min     3.3530
_cell_measurement_theta_max     32.7450
_cell_measurement_temperature     200
_exptl_crystal_description     block
_exptl_crystal_colour     'clear yellow'
_exptl_crystal_size_max     0.2
_exptl_crystal_size_mid     0.1
_exptl_crystal_size_min     0.1
_exptl_crystal_density_diffrn     1.919
_exptl_crystal_F_000     304.164
_exptl_absorpt_coefficient_mu     0.154
_exptl_absorpt_correction_type     multi-scan
_exptl_absorpt_process_details
;
CrysAlisPro 1.171.40.67a (Rigaku OD, 2019)
Empirical absorption correction using spherical harmonics,
implemented in SCALE3 ABSPACK scaling algorithm.
;
_exptl_absorpt_correction_T_min     0.66640
_exptl_absorpt_correction_T_max     1.00000
_diffrn_ambient_temperature     200.0
_diffrn_source
;
European Synchrotron Radiation Facility (ESRF), BM01 - The Swiss-Norwegian
Beamlines
;
_diffrn_radiation_type     synchrotron
_diffrn_radiation_wavelength     0.66418
_diffrn_radiation_monochromator     'silicon 111'
_diffrn_measurement_device_type     'BM01 ESRF 2M 20210501'
_diffrn_measurement_device     'one-circle diffractometer'
_diffrn_measurement_method     '\w scans'
_diffrn_detector     'Hybrid Pixel Array Detector'
_diffrn_detector_area_resol_mean     5.8140
loop_
    _diffrn_refln_index_h
    _diffrn_refln_index_k
    _diffrn_refln_index_l
    0 0 2
    0 0 -2
    0 0 3
    0 0 -3
    0 0 -4
    0 0 4
    0 0 -5
    0 0 5
    0 0 -6
    0 0 7
    0 0 -7
    0 0 -8
    0 0 8
    0 0 11
    0 0 -12
    0 0 12
    0 1 0
    0 -1 0
    0 1 1
    0 -1 -1
    0 1 -1
    0 -1 1
    0 -1 2
    0 1 -2
    0 -1 -2
    0 1 2
    0 1 -3
    0 1 3
    0 -1 -3
    0 -1 3
    0 -1 -4
    0 -1 4
    0 1 -4
    0 1 4
    0 1 5
    0 1 -5
    0 -1 5
    0 -1 -6
    0 1 6
    0 1 -6
    0 1 7
    0 -1 -7
    0 1 8
    0 -1 8
    0 -1 -8
    0 1 -8
    0 1 -9
    0 -1 9
    0 1 -10
    0 -1 10
    0 1 -11
    0 -1 -11
    0 1 11
    0 -1 11
    0 1 12
    0 -1 -12
    0 -1 12
    0 1 -12
    0 -2 0
    0 2 0
    0 2 1
    0 -2 -1
    0 -2 1
    0 2 -1
    0 -2 -2
    0 2 2
    0 2 3
    0 -2 -3
    0 2 -4
    0 -2 4
    0 2 -5
    0 -2 5
    0 2 -6
    0 -2 7
    0 2 -7
    0 -2 -7
    0 2 7
    0 -2 8
    0 -2 -8
    0 2 -8
    0 2 8
    0 -2 -9
    0 2 -9
    0 2 9
    0 -2 9
    0 -2 10
    0 2 -10
    0 -2 -10
    0 2 10
    0 -2 11
    0 2 11
    0 2 -11
    0 -2 -11
    0 2 12
    0 -2 -12
    0 2 -12
    0 3 0
    0 -3 0
    0 3 1
    0 -3 1
    0 -3 -1
    0 3 -1
    0 3 -2
    0 -3 2
    0 3 2
    0 -3 -2
    0 3 3
    0 3 -3
    0 -3 3
    0 -3 -3
    0 3 4
    0 -3 4
    0 -3 -4
    0 3 5
    0 -3 -5
    0 -3 -6
    0 3 -6
    0 3 6
    0 3 7
    0 -3 -7
    0 3 -7
    0 -3 -8
    0 3 -8
    0 3 8
    0 -3 -9
    0 3 -9
    0 3 10
    0 3 -10
    0 -3 -10
    0 -3 10
    0 -3 -11
    0 3 11
    0 3 12
    0 -3 12
    0 -4 0
    0 4 0
    0 -4 -1
    0 4 1
    0 -4 1
    0 4 -1
    0 -4 -2
    0 -4 2
    0 4 -2
    0 4 2
    0 -4 -3
    0 4 -3
    0 4 3
    0 -4 3
    0 4 -4
    0 -4 4
    0 4 4
    0 -4 -4
    0 -4 -5
    0 4 6
    0 -4 -6
    0 -4 -7
    0 4 7
    0 4 -7
    0 -4 7
    0 -4 -8
    0 -4 8
    0 4 8
    0 4 -8
    0 -4 9
    0 4 -9
    0 4 -10
    0 -4 10
    0 4 -11
    0 -4 11
    0 -4 12
    0 -5 0
    0 5 0
    0 -5 -1
    0 5 1
    0 -5 1
    0 5 -1
    0 -5 2
    0 -5 -2
    0 5 -2
    0 5 2
    0 5 3
    0 -5 -3
    0 5 -3
    0 -5 3
    0 -5 4
    0 5 4
    0 5 -4
    0 5 -5
    0 -5 -5
    0 -5 5
    0 5 5
    0 -5 6
    0 5 -6
    0 -5 -6
    0 5 6
    0 5 -7
    0 -5 -7
    0 -5 7
    0 5 7
    0 -5 -8
    0 -5 8
    0 5 8
    0 5 -8
    0 -5 -9
    0 5 9
    0 5 -9
    0 -5 9
    0 5 10
    0 -5 -10
    0 -5 11
    0 5 11
    0 5 -11
    0 -6 0
    0 6 0
    0 6 -1
    0 -6 -1
    0 -6 1
    0 6 1
    0 6 2
    0 -6 -2
    0 6 -2
    0 -6 2
    0 6 -3
    0 6 3
    0 -6 3
    0 -6 -3
    0 -6 -4
    0 6 5
    0 -6 -5
    0 -6 6
    0 6 6
    0 -6 -6
    0 6 -6
    0 6 -7
    0 -6 7
    0 6 -8
    0 -6 8
    0 6 -9
    0 -6 9
    0 6 10
    0 -6 10
    0 6 -10
    0 -6 11
    0 6 -11
    0 7 0
    0 -7 0
    0 7 -1
    0 -7 1
    0 7 1
    0 -7 -1
    0 -7 2
    0 7 2
    0 7 -2
    0 -7 -2
    0 7 -3
    0 7 3
    0 7 4
    0 -7 -4
    0 -7 4
    0 7 -4
    0 -7 -5
    0 7 5
    0 -7 5
    0 7 -6
    0 7 6
    0 -7 6
    0 -7 -6
    0 -7 -7
    0 -7 -8
    0 7 -8
    0 -7 8
    0 7 8
    0 7 9
    0 -7 9
    0 -7 -9
    0 7 -9
    0 -7 10
    0 7 -10
    0 -8 0
    0 8 0
    0 -8 -1
    0 8 1
    0 8 -1
    0 -8 1
    0 8 2
    0 -8 2
    0 -8 -2
    0 8 -2
    0 8 -3
    0 -8 -3
    0 -8 3
    0 -8 -4
    0 8 4
    0 -8 4
    0 -8 -5
    0 8 5
    0 8 -5
    0 -8 6
    0 8 6
    0 8 -6
    0 -8 -6
    0 -8 -7
    0 8 7
    0 8 -8
    0 8 8
    0 -8 8
    0 -8 -8
    0 -8 9
    0 8 -9
    0 -9 0
    0 9 0
    0 9 -1
    0 -9 -1
    0 -9 1
    0 9 1
    0 9 -2
    0 -9 2
    0 9 2
    0 9 3
    0 9 -3
    0 -9 3
    0 -9 -3
    0 9 4
    0 9 -4
    0 -9 4
    0 -9 -4
    0 -9 5
    0 -9 -5
    0 9 5
    0 9 -5
    0 -9 -6
    0 9 6
    0 9 -7
    0 9 7
    0 -9 -7
    0 -9 7
    0 -9 8
    0 9 -8
    0 10 0
    0 -10 0
    0 10 1
    0 -10 -1
    0 10 2
    0 -10 -2
    0 -10 3
    0 10 -3
    0 -10 4
    0 -10 5
    0 10 -5
    0 -10 -5
    0 10 5
    0 10 6
    -1 0 9
    1 0 -9
    1 0 -8
    -1 0 8
    1 0 -7
    -1 0 7
    -1 0 1
    1 0 -1
    1 0 0
    -1 0 0
    1 0 1
    -1 0 -1
    -1 0 -2
    1 0 2
    -1 0 -3
    1 0 3
    1 0 4
    -1 0 -4
    1 0 6
    1 0 7
    -1 0 -7
    -1 0 -8
    1 0 8
    -1 0 -9
    1 0 9
    1 0 10
    -1 0 -10
    1 0 11
    -1 0 -11
    1 0 12
    -1 0 -12
    1 0 13
    -1 -1 12
    -1 -1 11
    1 1 -11
    1 1 -10
    -1 -1 10
    1 1 -9
    -1 -1 9
    -1 1 9
    -1 1 8
    -1 -1 8
    -1 -1 7
    -1 1 7
    -1 -1 6
    -1 1 6
    1 1 -5
    -1 -1 5
    -1 -1 4
    -1 1 4
    1 1 -3
    -1 1 3
    1 -1 -3
    -1 -1 3
    -1 1 2
    1 -1 -2
    -1 -1 2
    1 1 -2
    -1 -1 1
    1 1 -1
    1 -1 -1
    -1 1 1
    1 1 0
    -1 1 0
    1 -1 0
    -1 -1 0
    -1 1 -1
    -1 -1 -1
    1 -1 1
    1 1 1
    -1 1 -2
    -1 -1 -2
    1 -1 2
    1 1 2
    1 1 3
    -1 -1 -3
    1 -1 3
    -1 1 -3
    1 1 4
    -1 -1 -4
    -1 1 -5
    1 -1 5
    1 -1 6
    1 1 6
    -1 -1 -6
    -1 -1 -7
    -1 1 -7
    1 1 7
    1 -1 7
    -1 1 -8
    -1 -1 -8
    1 1 8
    1 -1 8
    1 1 9
    -1 -1 -9
    -1 1 -9
    1 -1 9
    1 1 10
    -1 1 -10
    1 -1 10
    -1 -1 -11
    1 1 11
    1 -1 11
    -1 1 -12
    1 1 12
    -1 -1 -12
    1 1 13
    -1 -2 12
    1 2 -11
    1 -2 -11
    -1 -2 11
    -1 -2 10
    1 -2 -10
    1 2 -10
    -1 2 10
    -1 2 9
    1 -2 -9
    1 2 -9
    -1 -2 9
    1 -2 -8
    -1 2 8
    1 2 -8
    -1 -2 8
    -1 -2 7
    1 -2 -7
    -1 2 7
    1 2 -7
    -1 2 6
    1 -2 -6
    -1 2 5
    1 -2 -5
    -1 2 4
    1 -2 -3
    -1 2 3
    1 -2 -2
    -1 2 2
    1 -2 -1
    -1 2 1
    1 -2 2
    -1 -2 -2
    -1 2 -2
    1 2 2
    1 2 3
    -1 -2 -3
    -1 2 -3
    1 -2 3
    1 2 4
    1 -2 4
    -1 -2 -4
    -1 2 -4
    -1 -2 -5
    -1 2 -5
    1 -2 5
    1 2 5
    1 2 6
    -1 -2 -6
    1 -2 6
    1 -2 7
    -1 2 -7
    -1 -2 -7
    1 2 7
    1 2 8
    1 -2 8
    -1 2 -8
    -1 -2 -8
    1 2 9
    -1 -2 -9
    -1 2 -9
    1 -2 9
    -1 2 -10
    1 -2 10
    1 2 10
    -1 -2 -10
    -1 -2 -11
    1 2 11
    1 -2 12
    -1 -2 -12
    1 2 12
    1 -2 13
    -1 -3 12
    -1 -3 11
    1 -3 -11
    -1 3 11
    1 3 -11
    -1 3 10
    1 3 -10
    1 -3 -10
    -1 -3 10
    1 3 -9
    -1 3 9
    1 -3 -9
    -1 -3 9
    -1 -3 8
    1 -3 -8
    -1 3 8
    1 3 -8
    1 3 -7
    -1 3 7
    1 -3 -7
    1 -3 -6
    1 3 -6
    -1 3 6
    -1 -3 6
    1 -3 -5
    -1 3 5
    1 3 -5
    -1 3 4
    1 -3 -4
    1 3 -4
    -1 -3 4
    1 -3 -3
    1 3 -3
    -1 -3 3
    -1 3 3
    -1 3 2
    -1 -3 2
    1 -3 -2
    -1 -3 1
    1 3 -1
    1 -3 -1
    -1 3 1
    -1 -3 0
    1 3 0
    -1 3 -1
    1 3 1
    -1 -3 -1
    1 -3 1
    -1 -3 -2
    -1 3 -2
    1 3 2
    1 -3 2
    1 3 3
    1 -3 3
    -1 3 -3
    -1 -3 -3
    1 -3 4
    -1 -3 -4
    -1 3 -4
    1 3 4
    -1 -3 -5
    1 -3 5
    1 3 5
    -1 3 -5
    1 -3 6
    -1 -3 -6
    -1 -3 -7
    1 -3 7
    -1 3 -7
    1 3 7
    -1 -3 -8
    1 3 8
    -1 3 -9
    1 -3 9
    1 3 9
    -1 -3 -9
    1 -3 10
    -1 3 -10
    -1 3 -11
    1 -3 11
    -1 -3 -12
    1 3 12
    -1 3 -12
    1 -3 12
    -1 -4 11
    1 4 -11
    -1 4 11
    1 4 -10
    -1 4 10
    -1 -4 10
    1 -4 -10
    1 4 -9
    1 -4 -9
    -1 -4 9
    -1 4 9
    -1 4 8
    1 4 -8
    1 -4 -8
    -1 -4 8
    1 -4 -7
    -1 4 7
    -1 4 6
    1 -4 -6
    1 4 -5
    -1 4 5
    -1 -4 5
    1 -4 -5
    1 -4 -4
    1 4 -4
    -1 -4 4
    1 4 -3
    1 -4 -3
    -1 -4 3
    -1 4 3
    1 4 -2
    -1 4 2
    -1 -4 2
    1 -4 -2
    1 4 -1
    -1 -4 1
    -1 4 1
    1 -4 -1
    -1 4 0
    1 -4 0
    -1 -4 0
    1 4 0
    1 -4 1
    -1 -4 -1
    -1 4 -1
    1 4 1
    1 4 2
    1 -4 2
    -1 -4 -2
    1 4 3
    -1 -4 -3
    -1 -4 -4
    1 4 4
    -1 4 -5
    1 -4 5
    1 -4 6
    1 -4 7
    -1 -4 -7
    1 4 7
    -1 4 -7
    -1 4 -8
    1 4 8
    -1 -4 -8
    1 -4 8
    1 -4 9
    -1 4 -9
    -1 -4 -9
    1 4 9
    1 -4 10
    -1 4 -10
    -1 -4 -10
    1 4 10
    -1 -4 -11
    -1 4 -11
    1 4 11
    1 5 -11
    -1 -5 11
    -1 5 10
    1 5 -10
    -1 -5 10
    1 -5 -10
    1 5 -9
    -1 5 9
    1 -5 -9
    -1 -5 9
    1 -5 -8
    1 5 -8
    -1 5 8
    1 -5 -7
    -1 5 7
    -1 -5 7
    1 5 -7
    -1 -5 6
    -1 5 6
    1 5 -6
    1 -5 -6
    -1 5 5
    1 5 -5
    1 -5 -5
    -1 5 4
    1 -5 -4
    -1 -5 4
    1 5 -4
    1 5 -3
    -1 5 3
    -1 -5 3
    -1 -5 2
    1 5 -2
    1 -5 -2
    -1 5 2
    1 5 -1
    1 -5 -1
    -1 -5 1
    -1 -5 0
    -1 5 0
    1 -5 0
    1 5 0
    -1 5 -1
    1 5 1
    1 -5 1
    -1 -5 -1
    1 -5 2
    -1 5 -2
    1 5 2
    -1 -5 -2
    1 5 3
    -1 5 -3
    -1 -5 -3
    1 -5 3
    -1 -5 -4
    1 -5 4
    1 5 4
    -1 5 -4
    -1 5 -5
    -1 -5 -5
    1 -5 5
    1 5 5
    1 -5 6
    1 5 6
    -1 -5 -6
    -1 -5 -7
    1 5 7
    -1 5 -7
    1 -5 7
    -1 5 -8
    1 5 8
    1 -5 8
    -1 -5 -8
    -1 -5 -9
    1 5 9
    -1 5 -9
    1 5 10
    1 -5 10
    -1 -5 -10
    1 -5 11
    -1 5 -11
    1 -5 12
    1 6 -10
    -1 -6 10
    -1 -6 9
    1 -6 -9
    1 6 -9
    -1 6 9
    -1 6 8
    -1 -6 8
    1 -6 -8
    1 6 -8
    1 -6 -7
    -1 6 7
    1 6 -7
    -1 -6 7
    1 6 -6
    -1 6 6
    -1 -6 6
    1 -6 -6
    1 -6 -5
    -1 6 5
    -1 6 4
    1 -6 -4
    1 -6 -3
    -1 6 3
    1 6 -3
    -1 -6 3
    -1 -6 2
    1 6 -2
    -1 6 2
    1 -6 -2
    -1 6 1
    -1 -6 1
    1 -6 -1
    1 6 -1
    1 -6 0
    -1 -6 0
    1 6 0
    -1 6 0
    -1 -6 -1
    1 -6 1
    -1 6 -1
    1 6 1
    -1 -6 -2
    1 6 2
    1 -6 2
    -1 6 -2
    1 6 3
    -1 -6 -3
    1 -6 4
    -1 6 -4
    -1 6 -5
    1 -6 5
    -1 6 -6
    -1 -6 -6
    1 6 6
    1 -6 6
    -1 6 -7
    1 6 7
    -1 -6 -7
    1 -6 7
    1 -6 8
    -1 -6 -8
    1 6 8
    -1 6 -8
    1 -6 9
    -1 -6 -9
    -1 6 -9
    1 6 9
    -1 6 -10
    1 6 10
    1 -6 10
    -1 -6 -10
    1 -6 11
    -1 6 -11
    -1 -7 10
    -1 -7 9
    1 7 -9
    -1 7 8
    1 -7 -8
    1 -7 -7
    -1 -7 7
    -1 7 7
    -1 -7 6
    -1 7 6
    1 -7 -6
    1 7 -6
    1 7 -5
    -1 -7 5
    1 -7 -5
    -1 7 5
    -1 -7 4
    -1 7 4
    1 -7 -4
    1 -7 -3
    -1 -7 3
    -1 7 3
    1 7 -3
    1 -7 -2
    1 7 -2
    -1 -7 2
    -1 7 2
    1 -7 -1
    -1 7 1
    -1 -7 1
    1 7 -1
    -1 7 0
    1 7 0
    1 -7 0
    -1 -7 0
    1 -7 1
    1 7 1
    -1 7 -1
    -1 -7 -1
    -1 7 -2
    1 7 2
    1 -7 2
    -1 -7 -2
    1 -7 3
    1 7 3
    -1 -7 -3
    -1 7 -3
    1 7 4
    -1 7 -4
    1 -7 4
    -1 -7 -4
    1 -7 5
    -1 7 -5
    1 7 5
    -1 -7 -5
    -1 -7 -6
    1 7 6
    1 7 7
    1 -7 7
    -1 7 -7
    -1 -7 -7
    1 -7 8
    -1 7 -8
    -1 -7 -9
    -1 7 -9
    1 7 9
    1 -7 9
    1 -7 10
    -1 7 -10
    -1 -8 9
    1 8 -9
    -1 8 7
    1 -8 -7
    1 8 -7
    -1 -8 7
    -1 -8 6
    -1 8 6
    1 -8 -6
    1 8 -6
    -1 -8 5
    1 8 -5
    1 -8 -5
    -1 8 5
    -1 -8 4
    -1 8 4
    1 -8 -4
    1 -8 -3
    -1 -8 3
    1 8 -3
    -1 8 3
    1 -8 -2
    1 8 -2
    -1 -8 2
    1 -8 -1
    -1 -8 1
    1 8 -1
    -1 8 1
    1 -8 0
    -1 8 0
    1 8 0
    -1 -8 0
    -1 -8 -1
    1 -8 1
    -1 8 -1
    1 8 1
    1 8 2
    -1 -8 -2
    -1 8 -2
    1 -8 2
    1 -8 3
    -1 8 -3
    -1 -8 -3
    -1 8 -4
    1 8 4
    -1 -8 -4
    1 -8 4
    -1 8 -5
    -1 -8 -5
    1 -8 5
    -1 -8 -6
    1 8 6
    1 -8 7
    -1 -8 -7
    1 8 7
    -1 8 -7
    -1 8 -8
    1 -8 8
    1 -8 9
    -1 8 -9
    1 9 -8
    -1 -9 8
    1 9 -7
    -1 -9 7
    1 -9 -6
    -1 9 6
    1 9 -5
    -1 -9 5
    -1 9 5
    1 -9 -5
    1 9 -4
    -1 9 4
    1 -9 -4
    1 9 -3
    -1 9 3
    -1 -9 3
    1 -9 -3
    1 9 -2
    -1 -9 2
    -1 9 2
    1 -9 -2
    -1 -9 1
    1 9 -1
    -1 9 1
    -1 9 0
    -1 -9 0
    1 -9 0
    1 9 0
    1 -9 1
    1 9 1
    -1 9 -1
    -1 -9 -1
    -1 -9 -2
    1 9 2
    -1 9 -2
    1 -9 2
    -1 9 -3
    -1 -9 -3
    1 -9 3
    1 9 4
    1 -9 4
    -1 9 -4
    -1 -9 -4
    -1 -9 -5
    1 9 5
    -1 9 -6
    1 9 6
    -1 -9 -6
    1 -9 6
    1 -9 7
    -1 9 -7
    -1 9 -8
    1 -9 8
    -1 9 -9
    1 -9 9
    1 10 -5
    1 -10 -5
    -1 10 5
    -1 -10 5
    -1 -10 4
    1 10 -4
    1 10 -3
    -1 -10 3
    1 -10 -2
    -1 10 2
    -1 10 1
    1 -10 -1
    1 -10 2
    -1 10 -2
    -1 -10 -3
    1 10 3
    1 -10 3
    -1 10 -3
    1 10 4
    -1 10 -4
    1 -10 4
    -1 -10 -4
    1 10 5
    -1 10 -5
    -1 -10 -5
    -1 -10 -6
    1 10 6
    -2 0 4
    2 0 -4
    2 0 -3
    -2 0 3
    -2 0 2
    2 0 -2
    -2 0 1
    2 0 -1
    -2 0 0
    2 0 0
    -2 0 -1
    2 0 1
    2 0 3
    -2 0 -3
    -2 0 -4
    2 0 4
    2 0 5
    -2 0 -5
    -2 0 -6
    2 0 6
    2 0 7
    -2 0 -7
    -2 0 -8
    2 0 8
    2 0 9
    -2 0 -9
    -2 0 -11
    2 0 11
    2 0 12
    -2 0 -12
    -2 0 -13
    2 0 13
    -2 -1 8
    2 1 -8
    -2 -1 7
    2 1 -7
    2 1 -6
    -2 -1 6
    -2 -1 5
    -2 1 5
    2 1 -5
    2 -1 -5
    2 1 -4
    2 -1 -4
    -2 1 4
    -2 -1 4
    -2 1 3
    -2 -1 3
    2 -1 -3
    2 1 -3
    2 -1 -2
    -2 1 2
    2 1 -2
    -2 -1 2
    2 1 -1
    -2 1 1
    2 -1 -1
    -2 -1 1
    -2 1 0
    -2 -1 0
    2 1 0
    2 -1 0
    -2 1 -2
    -2 -1 -2
    2 1 2
    2 -1 2
    -2 -1 -3
    -2 1 -3
    2 -1 3
    2 1 3
    2 -1 4
    -2 1 -4
    2 1 4
    -2 -1 -4
    2 1 5
    -2 1 -5
    -2 -1 -5
    2 -1 5
    -2 1 -6
    2 -1 6
    2 1 6
    -2 -1 -6
    -2 1 -7
    2 -1 7
    -2 -1 -7
    2 -1 8
    -2 1 -8
    2 1 8
    -2 -1 -8
    2 -1 9
    -2 -1 -9
    -2 1 -9
    2 1 9
    -2 1 -10
    -2 1 -11
    -2 -1 -11
    2 -1 11
    2 1 12
    -2 -1 -12
    2 -1 12
    2 -1 13
    2 1 13
    -2 1 -13
    -2 -2 11
    2 2 -11
    2 2 -10
    -2 -2 10
    2 -2 -8
    -2 2 8
    2 -2 -7
    -2 2 7
    -2 2 6
    2 -2 -6
    2 -2 -5
    -2 2 5
    2 -2 -4
    -2 -2 3
    2 2 -3
    -2 2 3
    2 -2 -3
    2 2 -2
    -2 -2 2
    -2 2 1
    2 2 -1
    -2 -2 1
    2 -2 -1
    -2 2 0
    2 2 0
    2 -2 0
    -2 -2 0
    2 -2 1
    2 2 1
    -2 2 -1
    -2 -2 -1
    -2 -2 -2
    2 2 2
    2 -2 2
    -2 2 -2
    -2 2 -3
    -2 -2 -3
    2 -2 3
    2 2 3
    -2 -2 -4
    2 2 4
    2 -2 4
    -2 2 -4
    -2 -2 -5
    2 -2 5
    2 2 5
    -2 2 -5
    -2 2 -6
    2 -2 6
    2 2 6
    -2 -2 -6
    2 2 7
    -2 -2 -7
    2 -2 7
    -2 2 -7
    2 2 8
    -2 -2 -8
    -2 2 -9
    2 -2 9
    2 2 10
    2 -2 10
    -2 -2 -11
    2 -2 11
    2 2 11
    2 2 12
    -2 -2 -12
    2 -2 12
    -2 2 -12
    2 -2 13
    -2 2 -13
    2 2 13
    2 3 -11
    -2 -3 11
    -2 -3 10
    -2 3 10
    2 -3 -10
    2 3 -10
    2 3 -9
    -2 -3 9
    2 3 -8
    -2 -3 8
    -2 3 7
    2 3 -7
    2 -3 -7
    -2 -3 7
    -2 -3 6
    2 3 -6
    2 -3 -6
    -2 3 6
    2 -3 -5
    2 3 -5
    -2 -3 5
    -2 3 5
    2 -3 -4
    -2 3 4
    2 3 -4
    -2 -3 4
    -2 -3 3
    -2 3 3
    2 3 -3
    2 3 -2
    -2 3 2
    -2 -3 2
    -2 -3 1
    2 3 -1
    2 -3 -1
    -2 3 1
    2 -3 0
    2 3 0
    -2 3 0
    -2 -3 0
    2 3 1
    2 -3 1
    -2 3 -1
    -2 -3 -1
    2 -3 2
    -2 -3 -2
    2 3 2
    -2 3 -2
    2 -3 3
    -2 3 -3
    -2 -3 -3
    2 3 3
    -2 3 -4
    2 3 4
    2 -3 4
    -2 -3 -4
    2 -3 5
    -2 3 -5
    -2 -3 -5
    2 3 5
    2 3 6
    2 -3 7
    -2 3 -7
    2 -3 8
    -2 3 -8
    2 3 8
    -2 -3 -8
    -2 3 -9
    2 -3 9
    2 3 9
    -2 -3 -9
    -2 3 -10
    -2 -3 -10
    2 -3 10
    2 3 10
    2 -3 11
    2 3 11
    -2 -3 -11
    -2 3 -11
    2 3 12
    -2 -3 -12
    2 -3 13
    2 -4 -10
    -2 4 10
    -2 4 9
    2 -4 -9
    -2 4 8
    2 -4 -8
    2 -4 -7
    -2 4 7
    2 -4 -6
    -2 4 6
    -2 -4 5
    2 4 -5
    2 -4 -5
    -2 4 5
    -2 4 4
    2 4 -4
    -2 -4 4
    2 -4 -4
    2 -4 -3
    -2 4 3
    2 4 -3
    -2 -4 3
    2 -4 -2
    2 4 -2
    -2 4 2
    -2 -4 2
    2 -4 -1
    2 4 -1
    -2 -4 1
    -2 4 0
    2 -4 0
    2 -4 3
    2 4 3
    -2 -4 -3
    -2 4 -3
    2 4 4
    -2 -4 -4
    2 -4 4
    -2 4 -4
    2 -4 5
    2 4 5
    -2 4 -5
    -2 -4 -5
    -2 4 -6
    -2 -4 -6
    2 -4 6
    2 4 6
    2 -4 7
    -2 -4 -7
    2 4 7
    -2 4 -7
    2 -4 8
    2 4 8
    -2 4 -8
    -2 -4 -8
    -2 4 -9
    2 -4 9
    -2 -4 -9
    2 4 9
    -2 -4 -10
    2 4 10
    -2 -4 -11
    2 4 11
    -2 4 -11
    2 -4 11
    2 -4 12
    -2 4 -12
    -2 -5 10
    2 5 -10
    2 5 -9
    -2 5 9
    -2 -5 9
    2 -5 -9
    -2 5 8
    2 5 -8
    -2 -5 8
    2 -5 -8
    2 5 -7
    -2 5 7
    -2 -5 7
    2 -5 -7
    -2 5 6
    -2 -5 6
    2 -5 -6
    2 5 -6
    -2 -5 5
    2 5 -5
    -2 5 5
    2 -5 -5
    2 -5 -4
    2 5 -4
    -2 -5 4
    -2 5 4
    2 5 -3
    -2 -5 3
    2 -5 -3
    2 5 -2
    2 -5 -2
    -2 5 2
    -2 -5 2
    -2 -5 1
    -2 5 1
    2 5 -1
    2 -5 -1
    2 5 0
    -2 -5 0
    2 -5 0
    -2 5 0
    -2 -5 -1
    -2 5 -1
    2 5 1
    2 -5 1
    -2 -5 -2
    -2 5 -2
    2 5 2
    2 -5 3
    -2 5 -3
    2 5 3
    -2 -5 -3
    2 5 4
    2 -5 4
    -2 -5 -4
    -2 5 -4
    2 5 5
    -2 -5 -5
    2 -5 5
    -2 5 -5
    2 5 6
    -2 5 -6
    2 -5 6
    -2 -5 -6
    2 5 7
    -2 -5 -7
    2 -5 8
    -2 5 -8
    2 5 9
    -2 5 -9
    -2 -5 -9
    2 5 10
    2 -5 10
    -2 -5 -10
    -2 5 -10
    -2 -5 -11
    -2 5 -11
    2 -5 11
    2 5 11
    -2 -6 10
    2 6 -9
    -2 -6 9
    2 6 -8
    2 -6 -8
    -2 -6 8
    -2 6 7
    2 6 -7
    2 -6 -7
    -2 -6 7
    -2 6 6
    2 6 -6
    2 -6 -6
    -2 -6 6
    2 -6 -5
    -2 6 5
    2 -6 -4
    -2 6 4
    2 -6 -3
    -2 6 3
    -2 6 2
    -2 6 1
    2 -6 -1
    2 -6 0
    -2 6 0
    2 -6 2
    -2 6 -2
    2 -6 3
    -2 6 -3
    2 6 3
    -2 -6 -3
    2 -6 4
    -2 6 -4
    2 6 4
    -2 -6 -4
    2 6 5
    2 -6 5
    -2 6 -5
    2 6 6
    -2 -6 -6
    2 -6 6
    -2 6 -6
    -2 -6 -7
    -2 6 -7
    -2 6 -8
    -2 -6 -8
    2 6 8
    2 -6 8
    -2 -6 -9
    2 6 9
    -2 -6 -10
    -2 6 -10
    2 -6 10
    2 6 10
    2 -6 11
    -2 6 -11
    2 -6 12
    2 7 -9
    -2 -7 9
    -2 7 8
    2 -7 -7
    -2 7 7
    2 7 -6
    -2 7 6
    2 -7 -6
    -2 -7 6
    -2 7 5
    2 7 -5
    2 -7 -5
    -2 -7 5
    2 -7 -4
    2 7 -4
    -2 7 4
    -2 -7 4
    2 -7 -3
    -2 7 3
    2 7 -3
    2 -7 -2
    2 7 -2
    -2 -7 2
    -2 7 1
    -2 -7 1
    2 7 -1
    2 -7 -1
    -2 -7 0
    2 7 0
    2 -7 0
    -2 7 0
    2 7 1
    -2 7 -1
    -2 -7 -1
    2 -7 1
    2 7 2
    -2 7 -2
    -2 -7 -2
    2 -7 2
    2 -7 3
    -2 -7 -3
    -2 7 -3
    2 7 3
    -2 -7 -4
    2 7 4
    -2 -7 -5
    -2 7 -5
    2 -7 5
    2 -7 6
    -2 7 -6
    2 -7 7
    2 7 7
    -2 7 -7
    -2 -7 -7
    2 -7 8
    -2 -7 -8
    2 7 8
    -2 -7 -9
    2 -7 9
    2 7 9
    -2 7 -9
    2 -7 10
    -2 -7 -10
    -2 7 -10
    2 7 10
    -2 7 -11
    2 -7 11
    2 8 -8
    -2 -8 8
    -2 8 7
    2 -8 -6
    2 8 -6
    -2 -8 6
    -2 8 5
    -2 -8 5
    2 -8 -5
    2 8 -5
    2 -8 -4
    2 8 -4
    -2 8 4
    -2 -8 4
    2 -8 -3
    -2 -8 3
    -2 8 3
    2 8 -2
    -2 8 2
    2 -8 -2
    -2 -8 2
    2 -8 -1
    2 8 -1
    -2 8 1
    -2 -8 1
    -2 8 0
    2 8 0
    2 -8 0
    -2 -8 0
    2 -8 1
    -2 -8 -1
    2 8 1
    -2 8 -1
    2 -8 2
    -2 8 -2
    2 8 2
    -2 -8 -2
    -2 8 -3
    2 8 3
    -2 -8 -3
    2 -8 3
    -2 8 -4
    2 8 4
    2 -8 4
    -2 -8 -5
    2 8 5
    2 -8 6
    2 -8 7
    -2 -8 -7
    2 8 7
    2 8 8
    -2 8 -8
    -2 -8 -8
    2 -8 8
    -2 -8 -9
    2 8 9
    2 -8 10
    -2 8 -10
    -2 -9 7
    2 9 -7
    2 9 -6
    -2 -9 6
    -2 9 5
    2 -9 -5
    2 9 -4
    -2 -9 4
    2 -9 -4
    -2 -9 3
    -2 9 3
    2 -9 -3
    2 9 -3
    -2 9 2
    2 9 -2
    -2 -9 2
    2 -9 -2
    -2 9 1
    -2 -9 1
    2 -9 -1
    2 9 -1
    2 9 0
    -2 9 0
    -2 -9 0
    2 -9 0
    2 9 1
    -2 -9 -1
    -2 9 -1
    2 -9 1
    2 9 2
    -2 -9 -2
    2 -9 2
    -2 9 -2
    -2 9 -3
    2 -9 3
    -2 -9 -3
    2 9 3
    -2 -9 -4
    2 9 4
    2 -9 5
    -2 9 -5
    -2 9 -6
    -2 -9 -6
    -2 -9 -7
    2 9 7
    2 -9 7
    -2 9 -7
    -2 9 -8
    -2 -9 -8
    2 9 8
    2 -9 8
    -2 9 -9
    2 -9 9
    2 10 -5
    -2 -10 5
    2 10 -4
    -2 10 4
    -2 -10 4
    2 -10 -4
    2 10 -3
    -2 -10 3
    2 10 -2
    -2 -10 2
    2 10 -1
    -2 -10 1
    -2 -10 0
    2 -10 0
    2 10 0
    2 10 1
    -2 10 -1
    -2 -10 -1
    2 -10 1
    2 10 2
    -2 -10 -2
    2 -10 2
    -2 10 -2
    -2 10 -3
    -2 -10 -3
    2 -10 3
    2 10 4
    -2 -10 -4
    2 -10 4
    -2 10 -4
    -2 -10 -5
    2 10 5
    3 0 -5
    -3 0 5
    -3 0 4
    3 0 -4
    3 0 -3
    -3 0 3
    3 0 -2
    -3 0 2
    -3 0 0
    3 0 0
    3 0 1
    -3 0 -1
    -3 0 -2
    3 0 2
    3 0 3
    -3 0 -3
    -3 0 -4
    3 0 4
    3 0 5
    -3 0 -5
    -3 0 -6
    3 0 6
    -3 0 -8
    3 0 8
    -3 0 -9
    3 0 9
    3 0 10
    -3 0 -10
    3 0 11
    -3 0 -11
    -3 0 -12
    3 0 12
    -3 -1 7
    3 1 -7
    -3 -1 6
    3 1 -6
    -3 1 6
    -3 -1 5
    3 1 -5
    3 -1 -5
    -3 1 5
    3 -1 -4
    3 1 -4
    -3 1 4
    -3 -1 4
    -3 1 3
    3 -1 -3
    -3 -1 1
    3 1 -1
    -3 1 1
    3 -1 -1
    3 -1 0
    -3 -1 0
    -3 1 0
    3 1 0
    -3 -1 -1
    -3 1 -1
    3 -1 1
    3 1 1
    -3 -1 -2
    3 1 2
    3 -1 2
    -3 1 -2
    -3 1 -3
    3 -1 3
    3 1 3
    -3 -1 -3
    3 -1 4
    -3 1 -4
    3 1 4
    -3 -1 -4
    -3 1 -5
    3 -1 5
    -3 -1 -5
    3 1 5
    -3 1 -6
    3 1 6
    3 -1 6
    -3 -1 -6
    -3 -1 -8
    3 -1 8
    3 1 8
    -3 1 -8
    3 -1 9
    3 1 9
    -3 1 -9
    -3 -1 -9
    -3 1 -10
    3 1 10
    3 -1 10
    -3 -1 -10
    3 -1 11
    3 1 11
    -3 1 -11
    3 1 12
    3 -1 12
    -3 1 -12
    -3 -1 -12
    -3 1 -13
    3 -1 13
    3 2 -10
    -3 -2 10
    -3 -2 9
    3 2 -9
    3 -2 -7
    -3 2 7
    3 -2 -6
    -3 2 6
    3 2 -6
    -3 -2 6
    3 -2 -5
    -3 2 5
    -3 -2 5
    3 2 -5
    3 2 -4
    -3 -2 4
    3 -2 -3
    -3 -2 3
    3 -2 -2
    3 2 -2
    -3 -2 2
    -3 -2 1
    3 2 -1
    -3 2 1
    3 -2 -1
    -3 2 0
    3 -2 0
    -3 -2 0
    3 2 0
    3 -2 1
    -3 2 -1
    3 2 1
    -3 -2 -1
    3 -2 2
    3 2 2
    -3 2 -2
    -3 -2 -2
    -3 -2 -3
    3 -2 3
    3 2 3
    -3 2 -3
    3 -2 4
    3 2 4
    -3 2 -4
    -3 -2 -4
    3 2 5
    -3 -2 -5
    3 -2 6
    -3 2 -6
    -3 2 -7
    3 -2 7
    -3 -2 -7
    3 2 7
    -3 2 -8
    -3 -2 -8
    3 2 8
    -3 -2 -9
    3 -2 9
    3 2 9
    3 -2 10
    3 2 10
    -3 2 -10
    -3 -2 -10
    3 -2 11
    3 2 11
    -3 2 -11
    -3 -2 -11
    -3 2 -12
    3 -2 12
    3 2 12
    3 -2 13
    3 2 13
    -3 -3 10
    3 3 -10
    -3 -3 9
    -3 3 9
    3 3 -9
    3 -3 -9
    3 3 -8
    -3 -3 8
    -3 3 7
    3 3 -7
    -3 -3 7
    3 -3 -6
    3 3 -6
    -3 3 6
    -3 -3 6
    -3 3 5
    3 3 -5
    3 -3 -5
    -3 -3 5
    -3 -3 4
    3 3 -4
    -3 -3 3
    3 -3 -3
    -3 3 3
    3 3 -2
    -3 -3 2
    -3 3 2
    -3 3 1
    3 -3 -1
    -3 -3 1
    3 3 -1
    -3 3 0
    3 -3 0
    -3 -3 0
    3 3 0
    3 -3 1
    3 3 1
    -3 -3 -1
    -3 3 -1
    -3 3 -2
    3 -3 2
    3 3 2
    -3 -3 -2
    3 -3 4
    3 3 4
    -3 -3 -4
    3 3 5
    3 -3 5
    -3 -3 -5
    -3 3 -5
    3 -3 6
    3 3 6
    -3 3 -6
    3 -3 7
    -3 -3 -7
    -3 -3 -8
    3 3 8
    3 -3 9
    3 3 9
    3 3 10
    -3 -3 -10
    3 -3 11
    -3 3 -11
    -3 3 -12
    3 3 12
    3 -3 12
    -3 -3 -12
    3 -3 13
    -3 3 -13
    3 -4 -9
    -3 4 9
    -3 4 8
    3 -4 -8
    -3 4 7
    3 -4 -7
    -3 4 6
    3 -4 -6
    3 -4 -5
    -3 4 5
    -3 4 4
    3 -4 -4
    -3 -4 3
    3 -4 -3
    -3 4 3
    3 4 -2
    -3 -4 2
    -3 -4 1
    3 4 -1
    -3 -4 0
    3 -4 0
    3 4 0
    -3 4 -1
    3 4 1
    3 -4 1
    -3 -4 -1
    3 -4 2
    -3 4 -2
    3 4 2
    -3 -4 -2
    3 4 3
    -3 -4 -3
    -3 4 -3
    3 -4 3
    3 -4 4
    -3 -4 -4
    3 4 4
    -3 4 -4
    3 -4 5
    -3 -4 -5
    3 4 5
    -3 4 -5
    -3 4 -6
    3 -4 6
    -3 -4 -6
    3 4 6
    3 4 7
    -3 -4 -7
    -3 4 -7
    3 -4 7
    -3 -4 -8
    3 4 8
    3 -4 9
    -3 4 -9
    3 -4 10
    3 4 10
    -3 -4 -10
    -3 4 -10
    -3 4 -11
    3 4 11
    -3 -4 -11
    3 -4 12
    3 4 12
    -3 4 -12
    -3 -4 -12
    3 -4 13
    -3 -5 10
    3 5 -9
    -3 -5 9
    3 5 -8
    -3 5 8
    -3 -5 8
    3 -5 -8
    3 -5 -7
    3 5 -7
    -3 5 7
    -3 -5 7
    3 -5 -6
    -3 5 6
    3 5 -6
    -3 -5 6
    -3 5 5
    -3 -5 5
    3 -5 -5
    3 5 -5
    3 -5 -4
    -3 5 4
    3 5 -4
    -3 -5 4
    -3 5 3
    3 5 -3
    3 -5 -3
    -3 -5 3
    3 -5 -2
    3 5 -2
    -3 -5 2
    3 5 -1
    -3 -5 1
    3 -5 0
    -3 -5 0
    3 5 0
    -3 5 0
    -3 5 -1
    3 -5 1
    3 5 1
    -3 -5 -1
    3 5 2
    -3 -5 -2
    -3 5 -2
    3 -5 2
    -3 -5 -3
    -3 5 -3
    3 -5 3
    3 5 3
    3 -5 4
    3 5 4
    -3 5 -4
    -3 -5 -4
    3 -5 5
    -3 5 -5
    3 5 6
    -3 5 -6
    3 -5 6
    -3 -5 -7
    3 5 7
    3 -5 7
    -3 5 -7
    3 -5 8
    -3 -5 -8
    3 5 8
    -3 5 -8
    -3 -5 -9
    -3 5 -9
    3 5 9
    3 -5 9
    -3 -5 -10
    3 5 10
    3 -5 11
    -3 -5 -11
    -3 5 -11
    3 5 11
    3 -5 12
    -3 5 -12
    3 6 -9
    -3 -6 9
    3 6 -8
    -3 6 8
    -3 -6 8
    3 6 -7
    -3 6 7
    -3 -6 7
    3 -6 -7
    3 6 -6
    -3 -6 6
    3 -6 -6
    -3 6 6
    -3 -6 5
    3 6 -5
    3 -6 -5
    -3 6 5
    3 -6 -4
    3 6 -4
    -3 6 4
    -3 -6 4
    3 -6 -3
    -3 6 3
    3 6 -3
    -3 -6 3
    3 6 -2
    -3 -6 2
    3 6 -1
    -3 -6 1
    3 -6 0
    3 6 0
    -3 6 0
    -3 -6 0
    3 6 1
    -3 6 -1
    -3 -6 -1
    3 -6 1
    3 6 2
    -3 6 -2
    3 -6 2
    -3 -6 -2
    -3 -6 -3
    -3 6 -3
    3 6 3
    -3 -6 -4
    3 6 4
    -3 6 -4
    -3 6 -5
    3 -6 5
    3 6 5
    -3 -6 -6
    3 -6 6
    -3 6 -6
    3 6 7
    -3 -6 -7
    3 -6 8
    -3 6 -8
    3 -6 9
    3 6 9
    -3 6 -9
    -3 -6 -9
    -3 6 -10
    3 6 10
    -3 -6 -10
    3 -6 10
    3 6 11
    3 -6 12
    -3 6 -12
    3 7 -8
    -3 -7 8
    -3 7 7
    3 -7 -7
    3 -7 -6
    -3 7 6
    -3 7 5
    3 -7 -5
    3 7 -4
    -3 -7 4
    3 -7 -4
    -3 7 4
    3 -7 -3
    3 7 -3
    -3 7 3
    3 -7 -2
    -3 7 2
    3 7 -2
    -3 -7 2
    3 -7 -1
    3 7 -1
    -3 -7 1
    3 -7 0
    3 7 0
    -3 7 0
    -3 -7 0
    3 7 1
    -3 -7 -1
    -3 7 -1
    3 -7 1
    3 -7 3
    -3 7 -3
    3 7 4
    3 -7 4
    -3 7 -4
    -3 -7 -4
    -3 7 -5
    3 -7 5
    3 -7 6
    3 7 6
    -3 7 -6
    -3 -7 -6
    3 -7 7
    -3 -7 -7
    -3 7 -7
    3 7 7
    -3 -7 -8
    3 7 8
    3 -7 9
    -3 7 -9
    -3 -7 -10
    3 7 10
    -3 7 -10
    3 -7 10
    3 8 -7
    -3 8 6
    3 -8 -5
    3 8 -5
    -3 8 5
    -3 -8 5
    -3 8 4
    3 8 -4
    -3 -8 4
    3 -8 -4
    3 8 -3
    -3 -8 3
    3 -8 -3
    -3 8 3
    -3 8 2
    3 8 -2
    3 -8 -2
    -3 -8 2
    -3 8 1
    3 8 -1
    -3 -8 1
    3 -8 -1
    3 8 0
    -3 8 0
    -3 -8 0
    3 -8 1
    3 8 1
    -3 8 -1
    -3 -8 -1
    3 8 2
    -3 8 -2
    -3 -8 -2
    3 -8 2
    3 -8 4
    -3 8 -4
    3 -8 5
    -3 -8 -5
    -3 8 -5
    -3 -8 -6
    -3 8 -6
    3 -8 6
    3 8 6
    3 8 7
    -3 8 -7
    -3 -8 -7
    3 -8 8
    3 8 8
    -3 -8 -8
    -3 8 -8
    3 -8 9
    -3 8 -9
    -3 -9 7
    -3 -9 6
    3 9 -5
    -3 -9 5
    -3 9 5
    3 -9 -4
    -3 9 4
    3 -9 -3
    -3 9 3
    3 -9 -2
    -3 9 2
    3 -9 -1
    -3 9 1
    -3 9 0
    3 -9 0
    3 9 3
    -3 9 -3
    3 -9 3
    -3 -9 -3
    3 9 4
    -3 9 -4
    3 -9 4
    -3 -9 -5
    3 -9 5
    -3 9 -5
    3 9 5
    -3 -9 -6
    3 9 6
    -3 9 -7
    3 -9 7
    3 9 8
    -3 9 -8
    -3 -9 -8
    3 -9 8
    3 10 -3
    -3 -10 3
    -3 10 3
    3 -10 -3
    3 10 -2
    -3 -10 2
    3 -10 -2
    3 10 -1
    -3 -10 1
    -3 10 1
    3 10 0
    3 -10 0
    -3 -10 0
    -3 10 0
    3 10 1
    -3 -10 -1
    3 -10 1
    3 -10 2
    3 10 2
    -3 10 -2
    -3 -10 -2
    4 0 -6
    -4 0 6
    4 0 -5
    -4 0 5
    -4 0 3
    4 0 -3
    4 0 -2
    -4 0 2
    -4 0 1
    4 0 -1
    4 0 0
    -4 0 0
    -4 0 -1
    4 0 1
    4 0 2
    -4 0 -2
    -4 0 -3
    4 0 3
    -4 0 -5
    4 0 5
    4 0 6
    -4 0 -6
    -4 0 -7
    4 0 7
    4 0 8
    -4 0 -8
    -4 0 -9
    4 0 9
    -4 0 -10
    4 0 10
    -4 0 -11
    4 0 11
    -4 0 -12
    4 0 12
    -4 0 -13
    4 0 13
    4 1 -8
    -4 -1 8
    4 1 -7
    -4 -1 7
    4 -1 -6
    -4 1 6
    4 1 -6
    -4 1 5
    4 -1 -5
    4 1 -5
    -4 -1 5
    4 -1 -4
    4 1 -4
    -4 -1 4
    -4 1 4
    4 -1 -3
    4 1 -3
    -4 1 3
    -4 -1 3
    4 -1 -2
    -4 -1 2
    -4 1 2
    -4 1 1
    4 -1 -1
    -4 -1 1
    4 1 -1
    4 -1 0
    4 1 0
    -4 1 0
    -4 -1 0
    4 -1 1
    -4 1 -1
    4 1 1
    -4 -1 -1
    4 -1 2
    -4 -1 -2
    4 1 2
    -4 1 -2
    4 -1 3
    4 1 3
    -4 1 -3
    -4 -1 -3
    4 -1 5
    4 1 5
    -4 -1 -5
    -4 1 -5
    -4 1 -6
    4 -1 6
    4 1 6
    -4 -1 -6
    4 -1 7
    4 1 7
    -4 1 -7
    -4 -1 -7
    -4 1 -8
    -4 -1 -8
    4 -1 8
    -4 1 -9
    -4 -1 -9
    4 -1 9
    4 1 9
    -4 -1 -11
    4 -1 11
    4 1 11
    -4 1 -11
    -4 1 -12
    -4 -1 -12
    4 -1 12
    4 1 12
    -4 1 -13
    -4 -1 -13
    4 -1 13
    4 1 13
    4 2 -9
    -4 -2 9
    -4 2 7
    4 -2 -7
    -4 -2 7
    4 2 -7
    4 2 -6
    -4 -2 6
    -4 2 5
    4 -2 -5
    4 2 -5
    -4 -2 5
    4 -2 -4
    4 2 -4
    -4 -2 4
    -4 2 4
    4 -2 -3
    4 2 -3
    -4 -2 3
    4 -2 -2
    -4 -2 2
    -4 2 1
    4 -2 -1
    -4 -2 1
    4 2 -1
    -4 2 0
    4 -2 0
    -4 -2 0
    4 2 0
    4 -2 1
    4 2 1
    -4 2 -1
    -4 -2 -1
    4 -2 3
    4 2 3
    -4 2 -3
    -4 -2 -3
    -4 -2 -4
    4 -2 4
    4 2 4
    -4 2 -4
    4 -2 5
    4 2 5
    -4 2 -5
    -4 -2 -5
    4 -2 6
    4 2 6
    -4 2 -6
    -4 -2 -6
    4 -2 7
    4 2 7
    -4 2 -7
    -4 -2 -7
    4 -2 8
    -4 2 -8
    -4 -2 -8
    -4 -2 -9
    4 2 9
    4 -2 10
    4 2 10
    -4 2 -10
    -4 -2 -10
    -4 2 -11
    4 -2 11
    -4 -2 -11
    4 2 11
    4 -2 12
    -4 -2 -12
    4 2 12
    -4 2 -12
    4 2 13
    -4 -2 -13
    4 3 -9
    -4 3 9
    -4 -3 9
    -4 -3 8
    4 3 -8
    4 -3 -7
    -4 -3 7
    4 3 -7
    -4 3 7
    4 3 -6
    -4 3 6
    -4 -3 6
    -4 3 5
    4 -3 -5
    4 3 -5
    -4 -3 5
    4 -3 -4
    4 3 -4
    -4 3 4
    -4 -3 4
    -4 -3 3
    -4 3 3
    4 3 -3
    -4 3 2
    -4 -3 2
    4 -3 -2
    -4 3 1
    4 3 0
    -4 -3 0
    -4 -3 -1
    4 -3 1
    4 3 1
    -4 3 -1
    4 -3 2
    4 3 2
    -4 3 -2
    -4 -3 -2
    4 -3 3
    -4 3 -3
    4 3 3
    -4 -3 -3
    4 -3 4
    4 3 4
    -4 3 -4
    -4 -3 -4
    4 -3 5
    4 3 5
    -4 3 -5
    -4 -3 -5
    4 -3 6
    -4 -3 -6
    -4 3 -6
    4 3 6
    4 -3 7
    4 3 7
    -4 3 -7
    4 -3 8
    4 -3 9
    4 3 9
    -4 3 -9
    -4 -3 -9
    4 -3 10
    4 3 10
    -4 3 -10
    -4 -3 -10
    4 -3 11
    4 3 11
    -4 -3 -11
    -4 -3 -12
    4 3 12
    4 -3 13
    -4 3 -13
    4 4 -8
    -4 -4 8
    -4 4 8
    4 -4 -8
    4 -4 -7
    4 4 -7
    -4 4 7
    -4 -4 7
    4 -4 -6
    -4 4 6
    4 4 -6
    -4 -4 6
    -4 4 5
    4 4 -5
    -4 -4 5
    4 4 -4
    -4 -4 4
    -4 4 3
    4 4 -3
    4 -4 -3
    -4 -4 3
    -4 -4 2
    -4 4 2
    4 -4 -2
    4 -4 -1
    4 4 -1
    -4 -4 1
    -4 4 1
    4 -4 0
    4 4 0
    -4 -4 0
    -4 4 0
    4 4 1
    4 -4 1
    -4 -4 -1
    -4 4 -1
    4 -4 2
    -4 -4 -2
    -4 4 -2
    4 4 2
    -4 -4 -3
    4 -4 3
    4 4 3
    -4 4 -3
    4 -4 4
    4 4 4
    -4 4 -4
    -4 -4 -4
    4 4 5
    -4 -4 -5
    4 -4 6
    -4 4 -6
    4 -4 7
    4 4 7
    -4 -4 -7
    -4 4 -7
    4 -4 8
    4 4 8
    -4 4 -8
    4 -4 9
    -4 -4 -9
    4 4 9
    -4 4 -9
    4 -4 10
    4 4 10
    -4 -4 -10
    -4 4 -10
    -4 4 -11
    4 -4 11
    4 -4 12
    4 4 12
    -4 -4 -12
    -4 4 -12
    -4 4 -13
    4 -4 13
    -4 -5 9
    -4 5 8
    -4 -5 8
    4 5 -8
    4 5 -7
    -4 5 7
    -4 -5 7
    4 -5 -7
    -4 -5 6
    4 -5 -6
    -4 5 6
    4 5 -6
    4 -5 -5
    -4 5 5
    4 5 -5
    -4 -5 5
    4 -5 -4
    -4 -5 4
    4 5 -4
    -4 5 4
    4 -5 -3
    -4 5 3
    4 5 -3
    -4 -5 3
    -4 5 2
    -4 -5 2
    4 5 -1
    -4 -5 1
    4 -5 -1
    -4 5 0
    4 5 0
    -4 -5 0
    4 -5 1
    -4 5 -1
    4 -5 3
    -4 -5 -3
    4 5 3
    -4 5 -3
    4 -5 4
    -4 -5 -4
    4 5 4
    -4 5 -4
    4 -5 5
    4 5 5
    -4 -5 -5
    -4 5 -5
    4 -5 6
    -4 -5 -6
    4 5 6
    -4 5 -6
    4 -5 7
    -4 -5 -7
    -4 5 -7
    -4 -5 -8
    4 5 8
    4 -5 9
    -4 5 -9
    -4 5 -10
    -4 -5 -10
    4 5 10
    4 -5 10
    -4 5 -11
    -4 -5 -11
    4 5 11
    4 -5 11
    4 -5 12
    -4 5 -12
    4 6 -8
    -4 -6 8
    4 -6 -7
    4 6 -7
    -4 6 7
    -4 -6 7
    -4 -6 6
    4 6 -6
    4 6 -5
    -4 -6 5
    4 6 -4
    -4 -6 4
    4 6 -3
    -4 6 3
    -4 -6 3
    4 -6 -2
    4 6 -2
    -4 6 2
    -4 -6 2
    4 -6 -1
    -4 6 1
    -4 -6 1
    4 6 0
    -4 -6 0
    -4 6 0
    4 -6 1
    4 6 1
    -4 6 -1
    -4 -6 -1
    4 -6 2
    4 6 2
    -4 6 -2
    4 -6 3
    -4 -6 -3
    4 6 3
    -4 6 -3
    4 -6 4
    4 6 4
    -4 6 -4
    -4 -6 -4
    -4 6 -6
    4 6 6
    4 -6 6
    4 -6 7
    4 6 7
    -4 -6 -7
    -4 6 -7
    4 6 8
    -4 -6 -8
    -4 6 -8
    4 -6 9
    -4 -6 -9
    4 6 9
    -4 6 -9
    4 -6 10
    -4 6 -10
    -4 -6 -11
    -4 6 -11
    4 6 11
    4 -6 11
    4 7 -7
    -4 -7 7
    4 7 -6
    -4 -7 6
    4 -7 -6
    -4 7 6
    -4 -7 5
    4 7 -5
    4 -7 -5
    -4 7 5
    4 -7 -4
    4 7 -4
    -4 7 4
    -4 -7 4
    4 7 -3
    -4 7 3
    -4 -7 3
    4 -7 -3
    4 7 -2
    -4 7 2
    4 -7 -2
    4 7 -1
    -4 -7 1
    4 -7 0
    4 7 0
    -4 -7 0
    4 -7 1
    -4 7 -1
    -4 -7 -1
    4 7 1
    4 -7 2
    -4 7 -2
    -4 -7 -2
    4 7 2
    4 -7 3
    -4 -7 -3
    4 7 3
    -4 7 -3
    -4 7 -4
    4 -7 4
    -4 -7 -4
    4 7 4
    -4 7 -5
    -4 -7 -5
    4 7 5
    -4 -7 -6
    -4 7 -7
    4 -7 7
    -4 7 -8
    -4 -7 -8
    4 7 8
    4 -7 8
    -4 -7 -9
    4 7 9
    -4 7 -9
    -4 7 -10
    -4 -7 -10
    4 7 10
    4 -7 11
    -4 7 -11
    -4 -8 7
    4 8 -6
    -4 -8 6
    4 8 -5
    -4 8 5
    4 8 -4
    -4 -8 4
    4 -8 -4
    -4 8 4
    -4 8 3
    4 8 -3
    4 -8 -3
    -4 -8 3
    4 -8 -2
    4 8 -2
    -4 -8 2
    -4 8 2
    4 8 -1
    4 -8 -1
    -4 8 1
    -4 -8 1
    4 8 0
    -4 -8 0
    4 8 1
    -4 8 -1
    -4 -8 -1
    -4 8 -2
    4 -8 2
    -4 -8 -2
    4 -8 3
    -4 -8 -3
    -4 8 -3
    4 8 3
    -4 -8 -4
    -4 8 -4
    4 -8 4
    4 8 4
    -4 8 -5
    4 -8 5
    4 8 5
    -4 -8 -7
    4 8 7
    4 -8 7
    -4 -8 -8
    -4 8 -8
    4 8 8
    4 -8 8
    -4 -8 -9
    -4 8 -9
    4 8 9
    4 -8 9
    4 -8 10
    -4 8 -10
    -4 -9 6
    4 9 -5
    -4 -9 5
    4 9 -4
    -4 -9 4
    4 9 -3
    -4 -9 3
    4 9 -2
    -4 -9 2
    -4 9 1
    4 -9 -1
    -4 -9 1
    4 -9 0
    4 9 0
    -4 9 0
    4 9 1
    -4 9 -1
    -4 -9 -1
    4 -9 1
    -4 9 -2
    -4 -9 -2
    4 -9 2
    4 9 2
    -4 9 -3
    -4 -9 -3
    4 -9 3
    4 9 3
    -4 -9 -5
    -4 9 -5
    4 -9 5
    4 9 5
    -4 -9 -6
    -4 9 -6
    4 -9 6
    4 9 6
    -4 -9 -7
    4 9 7
    -5 0 7
    5 0 -7
    -5 0 6
    5 0 -6
    5 0 -5
    -5 0 5
    -5 0 4
    5 0 -4
    5 0 -3
    -5 0 3
    -5 0 2
    5 0 -2
    5 0 -1
    -5 0 1
    -5 0 0
    5 0 0
    -5 0 -2
    5 0 2
    5 0 3
    -5 0 -3
    -5 0 -4
    5 0 4
    5 0 5
    -5 0 -5
    -5 0 -6
    5 0 6
    5 0 7
    -5 0 -7
    -5 0 -8
    5 0 8
    5 0 9
    -5 0 -9
    -5 0 -10
    5 0 10
    5 0 11
    -5 0 -11
    -5 0 -13
    5 0 13
    -5 -1 8
    5 1 -8
    -5 -1 7
    5 1 -7
    -5 1 7
    5 -1 -7
    5 -1 -6
    5 1 -6
    -5 -1 6
    5 -1 -5
    5 1 -5
    -5 1 5
    -5 -1 5
    5 -1 -4
    5 1 -4
    -5 1 4
    -5 -1 4
    5 -1 -3
    5 1 -3
    -5 1 3
    -5 -1 3
    5 -1 -2
    5 1 -2
    -5 1 2
    -5 -1 2
    5 -1 -1
    -5 1 1
    -5 -1 1
    5 -1 1
    5 1 1
    -5 1 -1
    -5 -1 -1
    -5 1 -2
    -5 -1 -2
    5 -1 2
    5 1 2
    5 -1 3
    5 1 3
    -5 1 -3
    -5 -1 -3
    5 -1 4
    5 1 4
    -5 1 -4
    -5 -1 -4
    5 -1 5
    5 1 5
    -5 1 -5
    -5 -1 -5
    5 -1 6
    5 1 6
    -5 1 -6
    -5 -1 -6
    5 1 7
    -5 -1 -7
    5 -1 8
    5 1 8
    -5 1 -8
    5 -1 9
    5 1 9
    -5 1 -9
    -5 -1 -9
    -5 1 -10
    5 -1 10
    5 1 10
    -5 -1 -10
    -5 1 -11
    -5 -1 -11
    5 -1 11
    5 1 11
    -5 1 -12
    5 -1 12
    5 -1 13
    5 1 13
    -5 1 -13
    -5 -1 -13
    5 -2 -8
    5 2 -8
    -5 2 8
    -5 -2 8
    -5 -2 7
    5 2 -7
    -5 2 7
    5 -2 -6
    -5 -2 6
    5 2 -6
    -5 2 6
    -5 -2 5
    5 2 -5
    -5 2 5
    -5 -2 4
    5 -2 -4
    5 2 -4
    5 -2 -3
    5 2 -3
    -5 2 3
    -5 -2 3
    5 -2 -2
    -5 2 2
    -5 -2 0
    5 -2 0
    5 2 0
    -5 2 0
    -5 2 -1
    5 -2 1
    -5 -2 -1
    5 2 1
    -5 2 -2
    5 -2 2
    -5 -2 -2
    5 2 2
    5 -2 3
    5 2 3
    -5 2 -3
    -5 -2 -3
    5 -2 4
    5 2 4
    -5 2 -4
    -5 -2 -4
    5 -2 5
    5 2 5
    -5 2 -5
    -5 -2 -5
    5 -2 6
    5 2 6
    -5 2 -6
    -5 -2 -6
    5 -2 7
    5 2 7
    -5 2 -7
    -5 -2 -7
    5 -2 8
    5 2 8
    -5 2 -8
    -5 -2 -8
    5 -2 9
    5 2 9
    -5 2 -9
    -5 -2 -9
    -5 2 -10
    5 -2 10
    -5 -2 -10
    5 2 10
    5 2 11
    -5 2 -12
    5 -2 12
    -5 -2 -12
    5 2 12
    -5 2 -13
    5 -2 13
    -5 -2 -13
    5 2 13
    -5 -3 8
    5 3 -8
    -5 3 8
    5 -3 -7
    5 3 -7
    -5 3 7
    -5 -3 7
    5 -3 -6
    -5 3 6
    5 -3 -5
    -5 3 5
    5 -3 -4
    5 3 -4
    -5 -3 4
    -5 3 4
    5 3 -3
    -5 -3 3
    -5 3 2
    5 -3 -2
    5 3 -2
    -5 -3 2
    5 -3 -1
    -5 -3 1
    -5 -3 0
    5 3 0
    -5 3 0
    -5 3 -1
    5 -3 1
    -5 -3 -1
    5 3 1
    5 -3 2
    -5 -3 -2
    5 3 2
    -5 3 -2
    5 -3 3
    5 3 3
    -5 3 -3
    -5 -3 -3
    5 -3 4
    -5 3 -4
    5 3 4
    -5 -3 -4
    -5 3 -6
    5 -3 6
    -5 -3 -6
    5 3 6
    5 -3 7
    5 3 7
    -5 3 -7
    -5 -3 -7
    5 -3 8
    -5 3 -8
    -5 -3 -8
    5 -3 9
    -5 3 -9
    -5 -3 -9
    5 -3 11
    5 3 11
    -5 3 -11
    -5 -3 -11
    5 -3 12
    -5 -3 -12
    5 3 13
    5 4 -8
    -5 -4 8
    -5 4 7
    -5 -4 7
    5 -4 -7
    5 4 -7
    5 4 -6
    -5 -4 6
    5 4 -5
    -5 4 5
    -5 -4 5
    5 -4 -4
    5 4 -4
    -5 4 4
    -5 -4 4
    5 -4 -3
    5 4 -3
    -5 4 3
    -5 -4 3
    -5 4 2
    -5 -4 2
    5 4 -2
    5 -4 -2
    5 -4 -1
    -5 -4 1
    -5 4 1
    5 -4 0
    5 4 0
    -5 -4 0
    -5 4 0
    5 -4 1
    5 4 1
    -5 -4 -1
    -5 4 -1
    5 -4 2
    -5 4 -2
    -5 4 -3
    5 -4 3
    5 4 3
    -5 -4 -3
    -5 4 -4
    5 -4 4
    5 4 4
    -5 -4 -4
    5 -4 5
    -5 -4 -5
    5 4 5
    5 -4 6
    -5 -4 -6
    5 4 6
    -5 4 -7
    5 -4 7
    5 4 7
    -5 -4 -7
    -5 -4 -8
    5 4 8
    -5 4 -9
    5 -4 9
    5 4 9
    -5 -4 -9
    5 -4 10
    5 4 10
    -5 -4 -10
    -5 4 -10
    5 -4 11
    -5 -4 -11
    -5 4 -11
    5 4 11
    5 -4 12
    -5 4 -12
    -5 4 -13
    5 -4 13
    -5 5 7
    5 -5 -6
    -5 5 6
    -5 5 5
    5 -5 -5
    5 -5 -4
    -5 5 4
    -5 5 3
    -5 -5 3
    5 -5 -3
    5 5 -3
    5 5 -2
    -5 -5 2
    -5 -5 1
    5 -5 0
    5 5 0
    -5 -5 0
    5 -5 1
    5 5 1
    -5 -5 -1
    -5 5 -1
    -5 -5 -2
    -5 5 -2
    5 5 2
    5 -5 2
    5 -5 3
    5 5 3
    -5 -5 -3
    -5 5 -3
    5 -5 4
    5 5 4
    -5 -5 -4
    -5 5 -4
    -5 -5 -5
    -5 5 -5
    5 5 5
    5 -5 5
    5 5 7
    -5 5 -7
    5 -5 7
    5 -5 8
    5 5 8
    -5 -5 -8
    -5 5 -8
    5 -5 9
    5 5 9
    -5 -5 -9
    -5 5 -9
    5 -5 10
    -5 -5 -10
    5 5 10
    -5 5 -10
    5 -5 11
    5 5 11
    -5 -5 -11
    -5 5 -11
    5 5 12
    5 6 -7
    -5 -6 7
    -5 6 6
    -5 -6 6
    5 -6 -6
    5 6 -6
    5 -6 -5
    5 6 -5
    -5 6 5
    -5 -6 5
    5 -6 -4
    5 6 -4
    -5 6 4
    -5 -6 4
    5 -6 -3
    -5 -6 3
    -5 6 3
    5 6 -3
    5 6 -2
    -5 -6 2
    5 -6 -1
    5 6 -1
    -5 6 1
    -5 -6 1
    5 -6 0
    5 6 0
    -5 6 0
    -5 -6 0
    -5 6 -1
    -5 -6 -3
    -5 6 -3
    5 6 3
    5 -6 3
    -5 -6 -4
    -5 6 -4
    5 6 4
    5 -6 4
    5 -6 5
    5 6 5
    -5 -6 -5
    -5 6 -5
    -5 -6 -6
    5 6 6
    -5 6 -6
    5 -6 6
    -5 -6 -7
    5 -6 8
    5 -6 9
    5 6 9
    -5 6 -9
    -5 -6 -10
    5 6 10
    5 -6 11
    -5 -7 6
    5 7 -6
    -5 -7 5
    5 7 -5
    -5 7 4
    -5 -7 4
    5 -7 -4
    5 7 -4
    -5 -7 3
    -5 7 3
    5 7 -3
    5 -7 -3
    -5 -7 2
    -5 7 2
    5 -7 -2
    5 7 -2
    5 -7 -1
    -5 7 1
    5 7 -1
    5 -7 0
    5 7 0
    -5 7 0
    -5 -7 0
    5 -7 1
    5 7 1
    -5 -7 -1
    5 7 2
    -5 7 -2
    -5 -7 -2
    -5 7 -3
    5 -7 3
    -5 7 -4
    -5 -7 -4
    5 7 4
    5 -7 4
    -5 7 -5
    -5 -7 -5
    5 7 5
    5 -7 5
    -5 7 -6
    5 7 6
    5 -7 6
    -5 -7 -7
    -5 7 -7
    5 7 7
    5 -7 7
    5 -7 8
    5 -7 9
    5 7 9
    -5 -7 -9
    -5 7 -9
    -5 7 -10
    -5 -7 -10
    5 7 10
    5 -7 10
    -5 7 -11
    5 8 -5
    -5 -8 5
    5 8 -4
    -5 8 4
    -5 -8 4
    5 -8 -3
    5 8 -3
    -5 8 3
    -5 -8 3
    5 -8 -2
    -5 -8 2
    -5 8 2
    5 8 -2
    5 -8 -1
    5 8 -1
    -5 -8 1
    -5 8 0
    5 8 0
    -5 -8 0
    5 -8 1
    5 8 1
    -5 8 -1
    -5 -8 -1
    -5 -8 -2
    -5 8 -2
    5 -8 2
    5 8 2
    -5 8 -4
    5 8 4
    -5 -8 -5
    5 8 5
    5 -8 5
    -5 8 -5
    5 -8 6
    -5 8 -6
    -5 -8 -6
    5 -8 7
    -5 8 -7
    -5 -8 -8
    5 8 8
    -5 8 -8
    -5 -9 4
    5 9 -4
    -5 9 2
    5 -9 -2
    -5 9 1
    5 -9 -1
    -5 9 0
    -5 -9 0
    5 -9 0
    -5 -9 -1
    5 9 1
    -5 -9 -2
    -5 9 -2
    5 9 2
    5 -9 2
    -5 -9 -3
    -5 9 -3
    5 9 3
    -5 -9 -4
    -5 9 -4
    5 -9 4
    5 9 4
    -6 0 7
    6 0 -7
    6 0 -6
    -6 0 6
    -6 0 5
    6 0 -5
    6 0 -4
    -6 0 4
    6 0 -2
    -6 0 2
    -6 0 1
    6 0 -1
    6 0 0
    -6 0 0
    -6 0 -1
    6 0 1
    -6 0 -2
    6 0 2
    -6 0 -3
    6 0 3
    -6 0 -4
    6 0 4
    -6 0 -5
    6 0 5
    -6 0 -6
    6 0 6
    -6 0 -7
    6 0 7
    6 0 8
    -6 0 -8
    -6 0 -9
    -6 0 -10
    6 0 10
    -6 0 -11
    6 0 11
    -6 0 -12
    6 0 12
    -6 0 -13
    6 0 13
    -6 -1 8
    6 -1 -7
    6 1 -7
    6 -1 -6
    6 1 -6
    -6 1 6
    -6 -1 6
    6 -1 -5
    6 1 -5
    -6 1 5
    -6 -1 5
    6 -1 -4
    -6 1 4
    6 1 -3
    -6 -1 3
    6 -1 -2
    6 1 -2
    -6 1 2
    -6 -1 2
    6 -1 -1
    6 1 -1
    -6 1 1
    -6 -1 1
    6 -1 0
    -6 1 0
    -6 -1 0
    -6 1 -1
    -6 -1 -1
    6 -1 1
    6 1 1
    6 -1 2
    6 1 2
    -6 1 -2
    -6 -1 -2
    -6 1 -3
    -6 -1 -3
    6 -1 3
    6 1 3
    6 -1 5
    6 1 5
    -6 1 -5
    -6 -1 -5
    6 -1 6
    6 1 6
    -6 1 -6
    -6 -1 -6
    -6 -1 -7
    6 -1 7
    6 1 7
    -6 1 -7
    6 -1 8
    6 1 8
    -6 1 -8
    -6 -1 -8
    6 -1 10
    6 1 10
    -6 1 -10
    -6 1 -11
    -6 -1 -11
    6 -1 11
    6 1 11
    6 1 12
    -6 1 -12
    -6 -1 -12
    6 -1 13
    6 1 13
    -6 1 -13
    -6 -1 -13
    -6 -2 8
    6 -2 -7
    6 2 -7
    -6 -2 7
    -6 2 7
    6 -2 -6
    6 2 -6
    -6 -2 6
    -6 2 6
    6 -2 -5
    6 2 -4
    -6 -2 4
    6 -2 -3
    6 2 -3
    -6 2 3
    -6 -2 3
    6 -2 -2
    6 2 -2
    -6 2 2
    -6 -2 2
    6 -2 -1
    6 2 -1
    -6 2 1
    -6 -2 1
    6 -2 0
    -6 -2 0
    6 -2 1
    6 2 1
    -6 2 -1
    -6 -2 -1
    6 -2 2
    6 2 2
    -6 2 -2
    -6 -2 -2
    -6 2 -4
    6 -2 4
    -6 -2 -4
    6 2 4
    -6 2 -5
    6 -2 5
    -6 -2 -5
    6 2 5
    6 -2 6
    -6 2 -6
    6 2 6
    -6 -2 -6
    6 -2 7
    6 2 7
    -6 2 -7
    -6 -2 -7
    6 -2 8
    6 2 8
    -6 2 -8
    -6 -2 -8
    -6 2 -9
    -6 -2 -9
    6 -2 9
    6 2 9
    -6 2 -10
    6 -2 10
    -6 -2 -10
    6 2 10
    -6 2 -11
    6 -2 11
    -6 -2 -11
    6 2 11
    -6 2 -12
    6 -2 12
    6 -2 13
    -6 2 -13
    -6 -2 -13
    6 3 -7
    -6 3 7
    -6 -3 7
    6 3 -6
    -6 -3 6
    -6 3 5
    -6 -3 5
    6 3 -5
    6 -3 -5
    -6 3 4
    -6 -3 4
    6 3 -4
    6 -3 -4
    6 -3 -3
    -6 3 3
    6 3 -3
    -6 -3 3
    6 -3 -2
    -6 -3 2
    6 3 -2
    6 -3 -1
    6 3 -1
    -6 3 1
    -6 -3 1
    6 -3 0
    -6 3 0
    -6 -3 0
    -6 3 -1
    6 3 2
    -6 -3 -2
    6 -3 3
    6 3 3
    -6 3 -3
    -6 -3 -3
    6 -3 4
    -6 3 -4
    6 3 4
    -6 -3 -4
    6 -3 5
    6 3 5
    -6 3 -5
    -6 -3 -5
    6 -3 6
    6 3 6
    -6 3 -6
    -6 -3 -6
    6 3 7
    -6 -3 -7
    6 -3 8
    6 3 8
    -6 3 -8
    6 -3 9
    6 3 9
    -6 3 -9
    -6 -3 -9
    6 -3 10
    6 3 10
    -6 3 -10
    -6 -3 -10
    6 -3 11
    -6 3 -11
    -6 3 -12
    6 -3 12
    -6 -3 -12
    6 3 12
    6 3 13
    6 4 -7
    -6 -4 7
    6 4 -6
    -6 -4 6
    6 -4 -5
    6 4 -5
    -6 -4 5
    -6 4 5
    -6 -4 4
    6 4 -4
    -6 4 4
    6 -4 -4
    6 -4 -3
    -6 4 3
    6 -4 -2
    6 4 -2
    -6 -4 2
    -6 4 2
    6 4 -1
    -6 -4 1
    6 -4 0
    -6 -4 0
    -6 4 0
    -6 4 -1
    6 -4 1
    6 4 1
    -6 -4 -1
    6 -4 2
    -6 -4 -2
    6 4 2
    6 -4 3
    6 4 3
    -6 -4 -3
    6 -4 4
    6 4 4
    -6 -4 -4
    6 -4 5
    6 4 5
    -6 -4 -5
    6 -4 6
    6 4 6
    -6 -4 -6
    6 -4 7
    -6 -4 -7
    6 4 7
    6 -4 8
    -6 -4 -8
    6 4 8
    6 -4 9
    -6 -4 -9
    6 4 9
    6 -4 10
    -6 -4 -10
    6 4 10
    -6 4 -10
    6 -4 11
    -6 -4 -11
    -6 4 -11
    6 4 11
    6 -4 12
    -6 4 -12
    6 -4 13
    -6 4 -13
    6 5 -6
    -6 -5 6
    -6 -5 5
    6 5 -5
    -6 5 4
    -6 -5 4
    6 5 -4
    6 -5 -4
    -6 -5 3
    -6 5 3
    6 5 -3
    6 -5 -3
    6 -5 -2
    6 5 -2
    -6 -5 2
    -6 5 2
    -6 -5 1
    6 5 -1
    -6 5 1
    6 -5 0
    6 5 0
    -6 -5 0
    -6 5 0
    6 -5 1
    6 5 1
    -6 -5 -1
    -6 5 -2
    6 -5 2
    6 5 3
    -6 -5 -3
    -6 5 -4
    -6 -5 -4
    6 5 4
    6 -5 4
    6 -5 5
    6 5 5
    -6 5 -5
    6 -5 6
    -6 -5 -6
    6 5 6
    -6 5 -6
    6 -5 7
    -6 -5 -7
    -6 5 -7
    6 5 7
    6 -5 8
    6 5 8
    -6 -5 -8
    -6 5 -8
    -6 5 -9
    -6 -5 -9
    6 5 9
    -6 -5 -10
    6 5 10
    -6 -5 -11
    6 5 11
    -6 5 -11
    6 -5 11
    6 5 12
    -6 -6 6
    -6 -6 5
    -6 6 5
    6 6 -5
    -6 -6 4
    -6 6 4
    6 -6 -4
    6 6 -4
    -6 -6 3
    6 6 -3
    6 -6 -3
    6 6 -2
    -6 -6 2
    6 6 -1
    -6 -6 1
    6 -6 0
    6 6 0
    -6 6 0
    6 -6 1
    6 6 1
    -6 -6 -1
    -6 6 -1
    -6 -6 -2
    -6 6 -2
    6 6 2
    6 -6 2
    6 -6 3
    6 6 3
    -6 -6 -3
    -6 6 -3
    6 -6 4
    6 6 4
    -6 -6 -4
    -6 6 -4
    -6 6 -5
    -6 -6 -5
    6 6 5
    6 -6 5
    6 -6 6
    6 6 6
    -6 -6 -6
    -6 6 -6
    -6 6 -7
    6 6 7
    6 -6 7
    -6 -6 -8
    6 6 8
    -6 6 -9
    -6 -6 -9
    6 6 9
    -6 -6 -10
    6 6 10
    -6 -6 -11
    6 6 11
    -6 6 -11
    6 -6 11
    -6 7 4
    -6 7 3
    6 -7 -3
    -6 -7 2
    -6 7 2
    6 -7 -2
    6 7 -2
    -6 -7 1
    6 -7 -1
    6 7 -1
    -6 7 1
    6 7 0
    6 -7 1
    6 7 1
    -6 7 -1
    -6 -7 -1
    6 -7 2
    6 7 2
    -6 7 -2
    -6 -7 -2
    -6 -7 -3
    -6 7 -3
    6 7 3
    6 -7 3
    -6 -7 -4
    -6 7 -4
    6 7 4
    6 -7 4
    -6 -7 -6
    -6 7 -6
    6 7 6
    6 -7 6
    6 -7 7
    -6 -7 -7
    -6 7 -7
    -6 7 -8
    6 -7 8
    6 7 9
    -6 -7 -9
    -6 7 -9
    -6 -8 4
    6 8 -4
    6 8 -3
    -6 -8 3
    6 -8 -2
    6 8 -2
    -6 8 2
    -6 -8 2
    6 8 -1
    -6 -8 1
    6 -8 0
    6 8 0
    -6 8 0
    -6 -8 0
    -6 -8 -1
    -6 8 -1
    6 -8 1
    6 -8 2
    6 8 2
    -6 8 -2
    -6 -8 -2
    -6 -8 -3
    6 8 3
    6 -8 3
    -6 -8 -5
    6 8 5
    6 -8 5
    -6 8 -5
    -6 8 -6
    6 8 6
    -6 9 1
    6 -9 -1
    6 -9 0
    7 0 -5
    -7 0 5
    -7 0 4
    7 0 -4
    7 0 -3
    -7 0 3
    -7 0 2
    7 0 -2
    7 0 -1
    -7 0 1
    -7 0 0
    7 0 0
    -7 0 -2
    7 0 2
    7 0 3
    -7 0 -3
    -7 0 -4
    7 0 4
    7 0 5
    -7 0 -5
    -7 0 -6
    7 0 6
    7 0 7
    -7 0 -7
    -7 0 -8
    7 0 8
    7 0 9
    -7 0 -11
    7 0 11
    -7 0 -12
    7 0 12
    -7 0 -13
    7 0 13
    7 1 -6
    -7 -1 6
    7 -1 -5
    7 1 -5
    -7 1 5
    -7 -1 5
    7 -1 -4
    7 1 -4
    -7 1 4
    -7 -1 4
    7 -1 -3
    7 1 -3
    -7 1 3
    -7 -1 3
    7 -1 -2
    7 1 -2
    -7 1 2
    -7 -1 2
    -7 1 1
    -7 -1 1
    7 -1 -1
    7 1 -1
    7 -1 0
    7 1 0
    -7 1 0
    -7 -1 0
    7 1 1
    -7 -1 -1
    -7 1 -2
    -7 -1 -2
    7 -1 2
    7 1 2
    7 -1 3
    7 1 3
    -7 1 -3
    -7 -1 -3
    7 -1 4
    7 1 4
    -7 1 -4
    -7 -1 -4
    -7 1 -5
    -7 -1 -5
    7 -1 5
    7 1 5
    -7 -1 -6
    7 1 6
    7 -1 7
    7 1 7
    -7 1 -7
    -7 -1 -7
    -7 1 -8
    -7 -1 -8
    7 -1 8
    7 1 8
    7 -1 9
    7 1 9
    7 -1 11
    7 1 11
    -7 1 -11
    -7 -1 -11
    7 1 12
    -7 -1 -12
    -7 1 -13
    -7 -1 -13
    7 -1 13
    7 1 13
    7 2 -6
    -7 -2 6
    -7 2 6
    7 -2 -5
    -7 -2 5
    7 2 -5
    7 -2 -4
    7 2 -4
    -7 2 4
    -7 -2 4
    -7 2 3
    7 -2 -3
    -7 -2 3
    7 2 -3
    7 -2 -2
    7 2 -2
    -7 2 2
    -7 -2 2
    7 -2 -1
    -7 2 1
    -7 -2 0
    7 2 0
    -7 2 -1
    7 -2 1
    -7 -2 -1
    7 2 1
    7 -2 2
    7 2 2
    -7 2 -2
    -7 -2 -2
    7 -2 3
    7 2 3
    -7 2 -3
    -7 -2 -3
    7 -2 4
    7 2 4
    -7 2 -4
    -7 -2 -4
    7 -2 5
    7 2 5
    -7 2 -5
    -7 -2 -5
    7 -2 6
    7 2 6
    -7 2 -6
    -7 -2 -6
    -7 2 -7
    7 -2 7
    -7 -2 -7
    7 2 7
    7 -2 8
    7 2 8
    -7 2 -8
    -7 -2 -8
    -7 -2 -9
    -7 2 -10
    7 -2 10
    -7 -2 -10
    7 2 10
    -7 2 -11
    7 -2 11
    -7 -2 -11
    7 2 11
    -7 2 -12
    7 -2 12
    -7 -2 -12
    7 2 12
    -7 2 -13
    7 -2 13
    7 2 13
    -7 -3 6
    7 3 -6
    7 -3 -5
    7 3 -5
    -7 -3 5
    -7 3 5
    7 -3 -4
    -7 3 4
    7 -3 -3
    -7 -3 2
    7 3 -2
    7 -3 -1
    7 3 -1
    -7 3 1
    -7 -3 1
    -7 3 0
    7 -3 0
    -7 -3 0
    7 3 0
    -7 3 -1
    7 -3 1
    -7 -3 -1
    7 3 1
    7 3 2
    -7 3 -2
    -7 -3 -2
    7 -3 3
    7 3 3
    -7 3 -3
    -7 -3 -3
    -7 3 -5
    7 -3 5
    -7 -3 -5
    7 3 5
    7 -3 6
    7 3 6
    -7 3 -6
    -7 -3 -6
    7 -3 7
    7 3 7
    -7 3 -7
    -7 -3 -7
    7 3 8
    -7 -3 -8
    7 -3 9
    -7 3 -9
    -7 -3 -9
    -7 3 -10
    7 -3 10
    -7 -3 -10
    7 3 10
    -7 3 -11
    7 -3 11
    -7 3 -12
    7 -3 12
    -7 -3 -12
    7 3 12
    -7 3 -13
    7 -3 13
    -7 -4 6
    7 4 -5
    -7 -4 5
    -7 4 5
    -7 4 4
    -7 -4 4
    7 4 -4
    7 -4 -4
    7 -4 -3
    7 4 -3
    -7 -4 3
    -7 4 3
    7 -4 -2
    7 4 -2
    -7 -4 2
    -7 4 2
    7 -4 -1
    -7 -4 1
    7 4 -1
    -7 4 1
    7 -4 0
    7 4 0
    -7 -4 0
    -7 4 0
    7 -4 1
    7 4 1
    -7 -4 -1
    7 -4 3
    7 4 3
    -7 4 -3
    -7 -4 -3
    7 -4 4
    7 4 4
    -7 4 -4
    -7 -4 -4
    7 -4 5
    7 4 5
    -7 4 -5
    -7 -4 -5
    -7 4 -6
    7 -4 6
    7 4 6
    -7 -4 -6
    -7 4 -7
    7 -4 7
    -7 4 -8
    7 -4 8
    -7 -4 -8
    7 4 8
    7 -4 9
    -7 -4 -9
    7 4 9
    7 -4 10
    7 4 10
    -7 -4 -10
    7 -4 11
    -7 -4 -11
    7 4 11
    -7 4 -11
    -7 4 -12
    -7 -4 -12
    7 4 12
    -7 -5 5
    7 5 -5
    -7 5 4
    7 -5 -4
    -7 5 3
    7 -5 -3
    7 5 -2
    -7 5 2
    7 -5 -2
    7 5 -1
    -7 -5 1
    -7 -5 0
    -7 5 0
    7 5 0
    7 -5 0
    7 5 1
    -7 5 -1
    7 -5 1
    -7 5 -2
    -7 -5 -2
    7 5 2
    7 -5 2
    7 5 3
    -7 -5 -3
    -7 5 -3
    7 -5 4
    -7 5 -4
    7 -5 5
    7 5 5
    -7 -5 -5
    -7 5 -5
    7 -5 6
    7 5 6
    -7 -5 -6
    -7 5 -6
    7 -5 7
    7 5 7
    -7 -5 -7
    -7 5 -7
    7 -5 8
    -7 5 -8
    7 -5 9
    7 5 9
    -7 -5 -9
    7 5 10
    -7 5 -11
    7 5 11
    7 -5 11
    -7 -6 4
    7 6 -4
    7 6 -3
    -7 6 3
    -7 -6 3
    -7 6 2
    -7 -6 2
    7 6 -2
    7 -6 -2
    7 -6 -1
    -7 6 1
    7 -6 0
    -7 6 0
    7 6 1
    7 -6 2
    7 6 2
    -7 -6 -2
    -7 6 -2
    -7 -6 -3
    7 6 3
    7 -6 3
    -7 6 -4
    -7 -6 -4
    7 6 4
    7 -6 4
    -7 -6 -6
    -7 6 -6
    7 6 6
    7 -6 6
    -7 -6 -7
    -7 6 -7
    7 6 7
    7 -6 7
    -7 -6 -9
    7 6 9
    7 -6 9
    -7 -7 4
    -7 -7 3
    7 7 -3
    -7 -7 2
    7 7 -2
    7 -7 -2
    -7 7 2
    -7 7 1
    7 -7 -1
    -7 7 0
    7 -7 0
    7 7 1
    -7 -7 -1
    -7 -7 -2
    -7 7 -2
    7 7 2
    7 -7 2
    7 -7 3
    7 7 3
    -7 -7 -3
    -7 7 -3
    7 7 4
    -7 -7 -4
    -7 7 -4
    -7 -7 -6
    -7 7 -6
    7 7 6
    7 -7 6
    7 7 7
    -7 -8 3
    -7 -8 2
    7 8 -2
    -7 -8 1
    7 8 -1
    -7 -8 0
    7 8 0
    7 -8 1
    -7 8 -1
    -7 -8 -1
    -7 -8 -2
    -7 8 -2
    -7 8 -3
    -8 0 5
    8 0 -4
    -8 0 4
    8 0 -2
    -8 0 2
    -8 0 1
    8 0 -1
    -8 0 0
    8 0 0
    -8 0 -1
    8 0 1
    8 0 2
    8 0 4
    -8 0 -4
    -8 0 -5
    8 0 5
    8 0 6
    -8 0 -6
    8 0 8
    -8 0 -8
    -8 0 -9
    8 0 9
    -8 0 -11
    8 0 11
    -8 0 -12
    8 0 12
    -8 1 5
    -8 -1 5
    8 -1 -4
    -8 1 4
    8 1 -3
    -8 -1 3
    8 -1 -2
    8 1 -2
    -8 1 2
    -8 -1 2
    -8 1 1
    -8 -1 1
    8 -1 -1
    8 1 -1
    -8 1 0
    -8 -1 0
    8 -1 0
    8 1 0
    -8 1 -1
    -8 -1 -1
    8 -1 1
    8 1 1
    -8 1 -2
    8 -1 2
    8 1 2
    -8 1 -4
    -8 -1 -4
    8 -1 4
    8 1 4
    8 -1 5
    8 1 5
    -8 1 -5
    -8 -1 -5
    8 -1 6
    8 1 6
    -8 1 -6
    -8 -1 -6
    8 -1 8
    8 1 8
    -8 1 -8
    8 -1 9
    8 1 9
    -8 1 -9
    -8 -1 -9
    8 1 10
    -8 1 -10
    -8 -1 -10
    -8 1 -11
    -8 -1 -11
    8 -1 11
    8 1 11
    8 -1 12
    8 1 12
    -8 1 -12
    -8 -1 -12
    8 2 -4
    -8 -2 4
    8 -2 -3
    8 2 -3
    -8 2 3
    -8 -2 3
    -8 2 2
    8 -2 -2
    -8 -2 2
    8 2 -2
    8 -2 -1
    8 2 -1
    -8 2 1
    -8 -2 1
    8 -2 0
    8 2 0
    -8 2 0
    -8 -2 0
    -8 2 -1
    8 -2 1
    -8 -2 -1
    8 2 1
    8 2 3
    -8 2 -3
    -8 -2 -3
    8 -2 4
    8 2 4
    -8 2 -4
    -8 -2 -4
    -8 2 -5
    8 -2 5
    -8 -2 -5
    8 2 5
    8 -2 6
    8 2 6
    -8 2 -6
    -8 -2 -6
    8 -2 7
    8 2 7
    -8 2 -7
    -8 -2 -7
    8 -2 8
    8 2 8
    -8 2 -8
    -8 -2 -8
    8 2 9
    -8 2 -10
    -8 -2 -10
    8 2 10
    8 2 11
    8 -2 12
    -8 -2 -12
    8 2 12
    8 3 -4
    -8 -3 4
    -8 3 4
    8 -3 -3
    8 3 -3
    -8 3 2
    8 -3 -2
    -8 -3 2
    8 3 -2
    -8 3 1
    8 -3 -1
    -8 -3 1
    8 3 -1
    -8 3 0
    8 -3 0
    -8 3 -1
    8 -3 1
    -8 -3 -1
    8 3 1
    -8 3 -2
    8 -3 2
    8 3 2
    -8 3 -3
    8 -3 3
    -8 -3 -3
    8 -3 4
    8 3 4
    -8 -3 -4
    -8 3 -6
    8 -3 6
    -8 -3 -6
    8 3 6
    8 -3 7
    8 3 7
    -8 3 -7
    8 3 8
    -8 -3 -8
    8 -3 9
    8 3 9
    -8 3 -9
    -8 -3 -9
    -8 3 -10
    -8 -3 -10
    8 3 10
    8 -3 11
    8 3 11
    -8 3 -11
    -8 -3 -11
    8 4 -3
    -8 4 3
    -8 -4 3
    8 -4 -3
    -8 -4 2
    8 4 -2
    8 -4 -1
    8 4 -1
    -8 -4 1
    -8 4 1
    8 -4 0
    -8 -4 0
    8 4 0
    -8 4 0
    8 -4 1
    8 4 1
    -8 -4 -1
    8 -4 2
    8 4 2
    8 -4 3
    -8 4 -3
    -8 4 -4
    8 -4 4
    -8 -4 -4
    8 4 4
    -8 4 -5
    8 -4 5
    -8 -4 -5
    8 4 5
    8 -4 6
    8 4 6
    -8 4 -6
    -8 -4 -6
    -8 4 -8
    8 -4 8
    -8 -4 -8
    8 4 8
    8 -4 10
    8 4 10
    -8 -5 4
    -8 -5 3
    8 5 -3
    -8 5 2
    -8 -5 2
    8 5 -2
    8 -5 -2
    -8 5 1
    8 -5 -1
    -8 -5 0
    8 5 0
    -8 5 0
    8 -5 0
    -8 -5 -1
    8 5 1
    8 -5 2
    8 5 2
    -8 5 -2
    8 -5 3
    8 5 3
    -8 5 -3
    -8 5 -4
    -8 -5 -4
    8 5 4
    -8 -5 -5
    8 5 5
    8 -5 6
    -8 -5 -6
    -8 5 -6
    8 5 6
    8 -5 7
    -8 -5 -7
    -8 5 -7
    8 5 7
    8 -5 8
    8 5 8
    -8 -5 -8
    -8 5 -8
    -8 -5 -9
    8 5 9
    -8 -6 3
    -8 -6 2
    8 6 -2
    -8 -6 1
    -8 6 1
    8 6 -1
    8 -6 -1
    -8 6 0
    8 -6 0
    -8 -6 -1
    8 6 1
    -8 6 -1
    8 -6 1
    -8 6 -2
    -8 -6 -2
    8 6 2
    8 -6 2
    8 -6 3
    8 6 3
    -8 -6 -3
    -8 6 -3
    -8 -6 -4
    -8 6 -4
    8 6 4
    8 -6 4
    -8 -6 -5
    8 6 5
    -8 -6 -6
    -8 6 -6
    8 6 6
    8 -6 6
    -8 7 0
    -8 -7 0
    8 7 0
    8 -7 0
    -8 -7 -1
    8 7 1
    8 -7 2
    -8 -7 -2
    -8 7 -2
    -8 -7 -3
    -8 7 -3
    8 -7 3
    9 0 -3
    -9 0 3
    -9 0 2
    9 0 -2
    -9 0 0
    9 0 0
    -9 0 -1
    9 0 1
    -9 0 -2
    9 0 2
    9 0 3
    -9 0 -3
    -9 0 -4
    9 0 5
    -9 0 -5
    -9 0 -6
    9 0 6
    -9 0 -8
    9 0 8
    -9 0 -10
    9 -1 -3
    -9 -1 3
    9 -1 -2
    -9 1 2
    -9 1 1
    -9 -1 1
    9 -1 -1
    9 1 -1
    -9 1 0
    -9 -1 0
    9 -1 0
    9 1 0
    -9 1 -1
    -9 -1 -1
    9 -1 1
    9 1 1
    9 -1 2
    9 1 2
    -9 1 -2
    -9 -1 -2
    9 -1 3
    9 1 3
    -9 1 -3
    -9 1 -4
    -9 -1 -4
    9 1 4
    -9 1 -5
    -9 -1 -5
    9 -1 5
    9 1 5
    9 -1 6
    9 1 6
    -9 1 -6
    9 -1 7
    9 1 7
[truncated: 297,815 more chars]
